# Supplementary material for: LHP1 Regulates H3K27me3 Spreading and Shapes the Three-Dimensional Conformation of the Arabidopsis Genome
Source: PLoS One. 2016 Jul 13;11(7):e0158936. doi: 10.1371/journal.pone.0158936 (PMC4943711; doi:10.1371/journal.pone.0158936)
Supplement: S1 Appendix — TAIR10 Gene accession list marked by LHP1. (XLSX) [file pone.0158936.s001.xlsx]

## Sheet: Sheet1
LHP1 targeted genes
AT1G01020
AT1G01030
AT1G01070
AT1G01073
AT1G01080
AT1G01120
AT1G01190
AT1G01200
AT1G01240
AT1G01250
AT1G01350
AT1G01355
AT1G01380
AT1G01390
AT1G01410
AT1G01420
AT1G01453
AT1G01460
AT1G01470
AT1G01471
AT1G01480
AT1G01580
AT1G01590
AT1G01670
AT1G01680
AT1G02040
AT1G02050
AT1G02065
AT1G02070
AT1G02074
AT1G02180
AT1G02190
AT1G02205
AT1G02310
AT1G02330
AT1G02335
AT1G02340
AT1G02360
AT1G02380
AT1G02390
AT1G02391
AT1G02400
AT1G02405
AT1G02410
AT1G02440
AT1G02450
AT1G02460
AT1G02550
AT1G02575
AT1G02580
AT1G02590
AT1G02620
AT1G02680
AT1G02690
AT1G02770
AT1G02790
AT1G02800
AT1G02810
AT1G02813
AT1G02816
AT1G02940
AT1G02950
AT1G03020
AT1G03022
AT1G03103
AT1G03106
AT1G03110
AT1G03180
AT1G03400
AT1G03410
AT1G03445
AT1G03475
AT1G03490
AT1G03495
AT1G03700
AT1G03710
AT1G03720
AT1G03780
AT1G03790
AT1G03800
AT1G03810
AT1G03820
AT1G03830
AT1G03840
AT1G03850
AT1G03880
AT1G03890
AT1G03900
AT1G03980
AT1G03982
AT1G04150
AT1G04180
AT1G04210
AT1G04220
AT1G04230
AT1G04250
AT1G04280
AT1G04330
AT1G04370
AT1G04380
AT1G04445
AT1G04450
AT1G04470
AT1G04500
AT1G04501
AT1G04560
AT1G04600
AT1G04625
AT1G04660
AT1G04670
AT1G04684
AT1G04880
AT1G05070
AT1G05080
AT1G05085
AT1G05136
AT1G05230
AT1G05250
AT1G05260
AT1G05270
AT1G05280
AT1G05290
AT1G05291
AT1G05300
AT1G05310
AT1G05320
AT1G05370
AT1G05385
AT1G05400
AT1G05410
AT1G05420
AT1G05450
AT1G05460
AT1G05550
AT1G05577
AT1G05580
AT1G05590
AT1G05650
AT1G05660
AT1G05800
AT1G05805
AT1G06080
AT1G06090
AT1G06100
AT1G06120
AT1G06135
AT1G06137
AT1G06140
AT1G06225
AT1G06270
AT1G06280
AT1G06290
AT1G06310
AT1G06320
AT1G06330
AT1G06340
AT1G06350
AT1G06360
AT1G06620
AT1G06800
AT1G06810
AT1G06820
AT1G06980
AT1G06990
AT1G07000
AT1G07090
AT1G07175
AT1G07430
AT1G07550
AT1G07640
AT1G07645
AT1G07660
AT1G07680
AT1G07720
AT1G07725
AT1G07900
AT1G07985
AT1G08065
AT1G08070
AT1G08080
AT1G08090
AT1G08100
AT1G08135
AT1G08140
AT1G08150
AT1G08160
AT1G08280
AT1G08290
AT1G08300
AT1G08320
AT1G08430
AT1G08440
AT1G08460
AT1G08465
AT1G08580
AT1G08660
AT1G08670
AT1G08680
AT1G08860
AT1G08985
AT1G08990
AT1G09000
AT1G09020
AT1G09026
AT1G09030
AT1G09080
AT1G09090
AT1G09240
AT1G09245
AT1G09260
AT1G09350
AT1G09360
AT1G09380
AT1G09470
AT1G09480
AT1G09483
AT1G09490
AT1G09500
AT1G09510
AT1G09530
AT1G09550
AT1G09625
AT1G09665
AT1G09790
AT1G09794
AT1G09810
AT1G09890
AT1G09930
AT1G09932
AT1G09935
AT1G09940
AT1G09960
AT1G10010
AT1G10220
AT1G10240
AT1G10250
AT1G10270
AT1G10380
AT1G10385
AT1G10400
AT1G10480
AT1G10490
AT1G10550
AT1G10580
AT1G10585
AT1G10586
AT1G10588
AT1G10590
AT1G10620
AT1G10657
AT1G10680
AT1G10710
AT1G10745
AT1G10747
AT1G10750
AT1G10870
AT1G10880
AT1G10890
AT1G11070
AT1G11080
AT1G11090
AT1G11190
AT1G11200
AT1G11210
AT1G11220
AT1G11230
AT1G11240
AT1G11250
AT1G11360
AT1G11362
AT1G11370
AT1G11450
AT1G11460
AT1G11470
AT1G11475
AT1G11480
AT1G11510
AT1G11520
AT1G11560
AT1G11570
AT1G11572
AT1G11580
AT1G11600
AT1G11608
AT1G11610
AT1G11620
AT1G11655
AT1G11670
AT1G11740
AT1G11760
AT1G11765
AT1G11770
AT1G11780
AT1G11810
AT1G11850
AT1G11915
AT1G11920
AT1G11925
AT1G11980
AT1G11990
AT1G12010
AT1G12030
AT1G12040
AT1G12050
AT1G12060
AT1G12064
AT1G12070
AT1G12080
AT1G12090
AT1G12100
AT1G12110
AT1G12130
AT1G12150
AT1G12160
AT1G12170
AT1G12180
AT1G12190
AT1G12200
AT1G12260
AT1G12270
AT1G12490
AT1G12540
AT1G12550
AT1G12560
AT1G12570
AT1G12600
AT1G12610
AT1G12620
AT1G12630
AT1G12650
AT1G12660
AT1G12663
AT1G12665
AT1G12672
AT1G12740
AT1G12800
AT1G12805
AT1G12810
AT1G12940
AT1G12950
AT1G12960
AT1G12970
AT1G12980
AT1G13120
AT1G13130
AT1G13200
AT1G13280
AT1G13290
AT1G13300
AT1G13310
AT1G13370
AT1G13380
AT1G13400
AT1G13410
AT1G13420
AT1G13430
AT1G13590
AT1G13600
AT1G13605
AT1G13607
AT1G13608
AT1G13609
AT1G13610
AT1G13620
AT1G13635
AT1G13650
AT1G13670
AT1G13680
AT1G13710
AT1G13760
AT1G13860
AT1G14040
AT1G14100
AT1G14110
AT1G14120
AT1G14130
AT1G14220
AT1G14225
AT1G14240
AT1G14250
AT1G14440
AT1G14530
AT1G14540
AT1G14549
AT1G14550
AT1G14560
AT1G14580
AT1G14590
AT1G14600
AT1G14630
AT1G14700
AT1G14730
AT1G14755
AT1G14760
AT1G14770
AT1G14780
AT1G14790
AT1G14860
AT1G14870
AT1G14880
AT1G14890
AT1G14930
AT1G14940
AT1G14950
AT1G14960
AT1G15010
AT1G15015
AT1G15320
AT1G15330
AT1G15350
AT1G15360
AT1G15380
AT1G15385
AT1G15460
AT1G15540
AT1G15550
AT1G15580
AT1G15590
AT1G15600
AT1G15610
AT1G15620
AT1G15630
AT1G15640
AT1G15680
AT1G15840
AT1G16380
AT1G16390
AT1G16400
AT1G16410
AT1G16420
AT1G16520
AT1G16530
AT1G16900
AT1G16905
AT1G16910
AT1G16920
AT1G16930
AT1G16940
AT1G16950
AT1G16970
AT1G16980
AT1G17000
AT1G17010
AT1G17020
AT1G17060
AT1G17070
AT1G17147
AT1G17150
AT1G17190
AT1G17200
AT1G17300
AT1G17310
AT1G17330
AT1G17340
AT1G17345
AT1G17380
AT1G17400
AT1G17420
AT1G17700
AT1G17710
AT1G17760
AT1G17770
AT1G17950
AT1G17960
AT1G18040
AT1G18050
AT1G18090
AT1G18100
AT1G18140
AT1G18150
AT1G18190
AT1G18200
AT1G18210
AT1G18220
AT1G18280
AT1G18290
AT1G18400
AT1G18570
AT1G18580
AT1G18710
AT1G18750
AT1G18760
AT1G18770
AT1G18773
AT1G18780
AT1G18790
AT1G18810
AT1G18835
AT1G18850
AT1G18860
AT1G18960
AT1G18970
AT1G19060
AT1G19160
AT1G19170
AT1G19180
AT1G19190
AT1G19200
AT1G19230
AT1G19240
AT1G19250
AT1G19260
AT1G19310
AT1G19320
AT1G19330
AT1G19390
AT1G19500
AT1G19510
AT1G19530
AT1G19540
AT1G19570
AT1G19600
AT1G19610
AT1G19620
AT1G19630
AT1G19640
AT1G19670
AT1G19680
AT1G19780
AT1G19790
AT1G19800
AT1G19830
AT1G19835
AT1G19840
AT1G19850
AT1G19890
AT1G19900
AT1G19910
AT1G19920
AT1G19930
AT1G19960
AT1G20065
AT1G20070
AT1G20080
AT1G20120
AT1G20130
AT1G20132
AT1G20135
AT1G20140
AT1G20180
AT1G20240
AT1G20310
AT1G20320
AT1G20360
AT1G20370
AT1G20380
AT1G20540
AT1G20735
AT1G20740
AT1G20780
AT1G20790
AT1G20795
AT1G20800
AT1G20810
AT1G20900
AT1G20910
AT1G20990
AT1G21010
AT1G21050
AT1G21110
AT1G21120
AT1G21130
AT1G21140
AT1G21150
AT1G21280
AT1G21281
AT1G21310
AT1G21320
AT1G21323
AT1G21326
AT1G21327
AT1G21350
AT1G21360
AT1G21370
AT1G21470
AT1G21475
AT1G21480
AT1G21520
AT1G21528
AT1G21530
AT1G21540
AT1G21550
AT1G21850
AT1G21860
AT1G21864
AT1G21866
AT1G21870
AT1G21890
AT1G21910
AT1G21940
AT1G21950
AT1G21960
AT1G21970
AT1G21975
AT1G21980
AT1G21990
AT1G22000
AT1G22010
AT1G22015
AT1G22065
AT1G22067
AT1G22080
AT1G22090
AT1G22100
AT1G22110
AT1G22120
AT1G22130
AT1G22140
AT1G22150
AT1G22200
AT1G22210
AT1G22220
AT1G22250
AT1G22330
AT1G22340
AT1G22360
AT1G22370
AT1G22380
AT1G22400
AT1G22420
AT1G22430
AT1G22440
AT1G22470
AT1G22480
AT1G22490
AT1G22500
AT1G22550
AT1G22570
AT1G22600
AT1G22680
AT1G22710
AT1G22720
AT1G22760
AT1G22890
AT1G22900
AT1G22910
AT1G22990
AT1G23037
AT1G23040
AT1G23070
AT1G23074
AT1G23090
AT1G23100
AT1G23110
AT1G23120
AT1G23130
AT1G23140
AT1G23145
AT1G23147
AT1G23149
AT1G23150
AT1G23160
AT1G23170
AT1G23200
AT1G23201
AT1G23205
AT1G23230
AT1G23240
AT1G23250
AT1G23300
AT1G23320
AT1G23340
AT1G23350
AT1G23380
AT1G23400
AT1G23410
AT1G23420
AT1G23500
AT1G23510
AT1G23520
AT1G23540
AT1G23550
AT1G23560
AT1G23570
AT1G23580
AT1G23590
AT1G23600
AT1G23610
AT1G23640
AT1G23650
AT1G23660
AT1G23670
AT1G23680
AT1G23690
AT1G23700
AT1G23720
AT1G23724
AT1G23730
AT1G23760
AT1G23770
AT1G23780
AT1G23810
AT1G23910
AT1G23965
AT1G23970
AT1G24000
AT1G24010
AT1G24020
AT1G24060
AT1G24062
AT1G24070
AT1G24110
AT1G24120
AT1G24130
AT1G24140
AT1G24145
AT1G24147
AT1G24148
AT1G24256
AT1G24260
AT1G24265
AT1G24400
AT1G24405
AT1G24470
AT1G24480
AT1G24485
AT1G24510
AT1G24520
AT1G24530
AT1G24540
AT1G24577
AT1G24590
AT1G24620
AT1G24650
AT1G24706
AT1G24735
AT1G25230
AT1G25240
AT1G25250
AT1G25260
AT1G25270
AT1G25275
AT1G25280
AT1G25300
AT1G25310
AT1G25320
AT1G25330
AT1G25340
AT1G25400
AT1G25410
AT1G25420
AT1G25422
AT1G25425
AT1G25450
AT1G25530
AT1G25988
AT1G26200
AT1G26230
AT1G26240
AT1G26250
AT1G26300
AT1G26310
AT1G26320
AT1G26330
AT1G26350
AT1G26355
AT1G26360
AT1G26380
AT1G26390
AT1G26400
AT1G26410
AT1G26420
AT1G26440
AT1G26450
AT1G26500
AT1G26510
AT1G26515
AT1G26520
AT1G26600
AT1G26690
AT1G26700
AT1G26710
AT1G26720
AT1G26730
AT1G26762
AT1G26771
AT1G26773
AT1G26780
AT1G26790
AT1G26795
AT1G26796
AT1G26797
AT1G26798
AT1G26799
AT1G26800
AT1G26815
AT1G26820
AT1G26830
AT1G26870
AT1G26945
AT1G26970
AT1G26976
AT1G27020
AT1G27030
AT1G27040
AT1G27220
AT1G27240
AT1G27250
AT1G27480
AT1G27490
AT1G27540
AT1G27550
AT1G27580
AT1G27600
AT1G27610
AT1G27620
AT1G27630
AT1G27650
AT1G27660
AT1G27670
AT1G27740
AT1G27750
AT1G27850
AT1G27860
AT1G27870
AT1G28020
AT1G28030
AT1G28040
AT1G28070
AT1G28080
AT1G28090
AT1G28130
AT1G28160
AT1G28170
AT1G28180
AT1G28230
AT1G28270
AT1G28290
AT1G28300
AT1G28304
AT1G28305
AT1G28306
AT1G28307
AT1G28310
AT1G28360
AT1G28370
AT1G28375
AT1G28390
AT1G28395
AT1G28400
AT1G28430
AT1G28450
AT1G28460
AT1G28470
AT1G28480
AT1G28490
AT1G28500
AT1G28590
AT1G28600
AT1G28610
AT1G28630
AT1G28640
AT1G28650
AT1G28660
AT1G28690
AT1G28695
AT1G28700
AT1G28710
AT1G28960
AT1G29000
AT1G29010
AT1G29020
AT1G29050
AT1G29080
AT1G29090
AT1G29100
AT1G29110
AT1G29120
AT1G29140
AT1G29150
AT1G29160
AT1G29170
AT1G29179
AT1G29180
AT1G29195
AT1G29200
AT1G29270
AT1G29280
AT1G29290
AT1G29660
AT1G29670
AT1G29680
AT1G29860
AT1G29870
AT1G29940
AT1G30010
AT1G30016
AT1G30020
AT1G30040
AT1G30070
AT1G30080
AT1G30090
AT1G30100
AT1G30135
AT1G30140
AT1G30160
AT1G30170
AT1G30190
AT1G30210
AT1G30220
AT1G30230
AT1G30240
AT1G30250
AT1G30260
AT1G30270
AT1G30350
AT1G30650
AT1G30660
AT1G30700
AT1G30710
AT1G30720
AT1G30730
AT1G30740
AT1G30757
AT1G30760
AT1G30780
AT1G30790
AT1G30795
AT1G30800
AT1G30810
AT1G30814
AT1G30840
AT1G30845
AT1G30870
AT1G30910
AT1G30920
AT1G30925
AT1G30930
AT1G30950
AT1G30960
AT1G30990
AT1G31000
AT1G31010
AT1G31040
AT1G31050
AT1G31070
AT1G31090
AT1G31140
AT1G31163
AT1G31170
AT1G31240
AT1G31250
AT1G31260
AT1G31270
AT1G31290
AT1G31310
AT1G31390
AT1G31500
AT1G31510
AT1G31520
AT1G31530
AT1G31540
AT1G31550
AT1G31600
AT1G31620
AT1G31630
AT1G31640
AT1G31660
AT1G31670
AT1G31690
AT1G31710
AT1G31720
AT1G31730
AT1G31770
AT1G31772
AT1G31780
AT1G31875
AT1G31880
AT1G31885
AT1G31970
AT1G31990
AT1G32020
AT1G32030
AT1G32050
AT1G32100
AT1G32130
AT1G32140
AT1G32150
AT1G32170
AT1G32190
AT1G32240
AT1G32250
AT1G32260
AT1G32270
AT1G32280
AT1G32350
AT1G32420
AT1G32430
AT1G32450
AT1G32510
AT1G32530
AT1G32540
AT1G32550
AT1G32560
AT1G32650
AT1G32660
AT1G32710
AT1G32730
AT1G32763
AT1G32770
AT1G32780
AT1G32850
AT1G32975
AT1G32980
AT1G32990
AT1G33010
AT1G33020
AT1G33070
AT1G33080
AT1G33090
AT1G33100
AT1G33102
AT1G33110
AT1G33220
AT1G33280
AT1G33290
AT1G33320
AT1G33440
AT1G33520
AT1G33530
AT1G33540
AT1G33560
AT1G33600
AT1G33607
AT1G33610
AT1G33670
AT1G33709
AT1G33710
AT1G33720
AT1G33730
AT1G33750
AT1G33760
AT1G33770
AT1G33790
AT1G33800
AT1G33810
AT1G33811
AT1G33820
AT1G33830
AT1G33840
AT1G33850
AT1G33860
AT1G33870
AT1G33880
AT1G33890
AT1G33900
AT1G33910
AT1G33920
AT1G33925
AT1G33930
AT1G33940
AT1G33950
AT1G33960
AT1G33970
AT1G34030
AT1G34040
AT1G34046
AT1G34047
AT1G34050
AT1G34140
AT1G34245
AT1G34280
AT1G34315
AT1G34340
AT1G34440
AT1G34460
AT1G34470
AT1G34480
AT1G34490
AT1G34500
AT1G34510
AT1G34520
AT1G34540
AT1G34575
AT1G34580
AT1G34650
AT1G34670
AT1G34790
AT1G35140
AT1G35170
AT1G35180
AT1G35181
AT1G35183
AT1G35190
AT1G35210
AT1G35230
AT1G35242
AT1G35250
AT1G35255
AT1G35260
AT1G35290
AT1G35310
AT1G35320
AT1G35330
AT1G35333
AT1G35350
AT1G35365
AT1G35435
AT1G35440
AT1G35467
AT1G35490
AT1G35537
AT1G35550
AT1G35610
AT1G35625
AT1G35630
AT1G35730
AT1G35750
AT1G35780
AT1G35830
AT1G35880
AT1G35910
AT1G36060
AT1G36070
AT1G36150
AT1G37140
AT1G42560
AT1G42980
AT1G43005
AT1G43010
AT1G43020
AT1G43130
AT1G43140
AT1G43160
AT1G43630
AT1G43640
AT1G43650
AT1G43667
AT1G43780
AT1G43790
AT1G43800
AT1G43810
AT1G44010
AT1G44050
AT1G44080
AT1G44085
AT1G44090
AT1G44094
AT1G44160
AT1G44170
AT1G44180
AT1G44191
AT1G44224
AT1G44318
AT1G44350
AT1G44414
AT1G44446
AT1G44478
AT1G44542
AT1G44608
AT1G44740
AT1G44790
AT1G44800
AT1G44810
AT1G44890
AT1G44940
AT1G44941
AT1G45010
AT1G45015
AT1G45100
AT1G45110
AT1G45145
AT1G45191
AT1G45201
AT1G46264
AT1G46336
AT1G46408
AT1G46480
AT1G46840
AT1G46912
AT1G47300
AT1G47310
AT1G47317
AT1G47340
AT1G47350
AT1G47370
AT1G47380
AT1G47389
AT1G47390
AT1G47395
AT1G47400
AT1G47410
AT1G47420
AT1G47450
AT1G47470
AT1G47480
AT1G47485
AT1G47490
AT1G47497
AT1G47510
AT1G47540
AT1G47550
AT1G47600
AT1G47603
AT1G47610
AT1G47620
AT1G47670
AT1G47730
AT1G47770
AT1G47780
AT1G47786
AT1G47790
AT1G47800
AT1G47810
AT1G47813
AT1G47840
AT1G47885
AT1G47890
AT1G47915
AT1G47920
AT1G47980
AT1G47990
AT1G48000
AT1G48010
AT1G48060
AT1G48070
AT1G48095
AT1G48100
AT1G48120
AT1G48130
AT1G48140
AT1G48260
AT1G48325
AT1G48410
AT1G48500
AT1G48510
AT1G48530
AT1G48590
AT1G48650
AT1G48660
AT1G48670
AT1G48690
AT1G48700
AT1G48730
AT1G48740
AT1G48745
AT1G48790
AT1G48800
AT1G48820
AT1G48910
AT1G48980
AT1G48990
AT1G49000
AT1G49005
AT1G49030
AT1G49100
AT1G49110
AT1G49120
AT1G49130
AT1G49180
AT1G49190
AT1G49220
AT1G49250
AT1G49260
AT1G49270
AT1G49290
AT1G49300
AT1G49310
AT1G49320
AT1G49330
AT1G49340
AT1G49360
AT1G49380
AT1G49420
AT1G49430
AT1G49435
AT1G49450
AT1G49470
AT1G49475
AT1G49570
AT1G49770
AT1G49790
AT1G49800
AT1G49810
AT1G49860
AT1G49870
AT1G49930
AT1G49938
AT1G49960
AT1G50050
AT1G50060
AT1G50080
AT1G50090
AT1G50110
AT1G50120
AT1G50220
AT1G50310
AT1G50340
AT1G50470
AT1G50610
AT1G50650
AT1G50680
AT1G50690
AT1G50691
AT1G50720
AT1G50870
AT1G50880
AT1G50890
AT1G50930
AT1G50954
AT1G50960
AT1G50970
AT1G50980
AT1G50990
AT1G51000
AT1G51010
AT1G51020
AT1G51030
AT1G51035
AT1G51040
AT1G51055
AT1G51150
AT1G51160
AT1G51190
AT1G51200
AT1G51210
AT1G51220
AT1G51230
AT1G51240
AT1G51250
AT1G51260
AT1G51270
AT1G51290
AT1G51300
AT1G51310
AT1G51320
AT1G51330
AT1G51340
AT1G51355
AT1G51360
AT1G51440
AT1G51460
AT1G51470
AT1G51480
AT1G51490
AT1G51500
AT1G51790
AT1G51800
AT1G51805
AT1G51810
AT1G51820
AT1G51823
AT1G51830
AT1G51840
AT1G51850
AT1G51860
AT1G51870
AT1G51880
AT1G51890
AT1G51900
AT1G51910
AT1G51913
AT1G51915
AT1G51920
AT1G51930
AT1G51940
AT1G51965
AT1G51970
AT1G51990
AT1G52000
AT1G52030
AT1G52040
AT1G52050
AT1G52060
AT1G52070
AT1G52080
AT1G52100
AT1G52110
AT1G52120
AT1G52130
AT1G52140
AT1G52150
AT1G52190
AT1G52191
AT1G52200
AT1G52400
AT1G52410
AT1G52415
AT1G52440
AT1G52450
AT1G52460
AT1G52470
AT1G52490
AT1G52500
AT1G52670
AT1G52680
AT1G52690
AT1G52695
AT1G52700
AT1G52800
AT1G52825
AT1G52827
AT1G52830
AT1G52855
AT1G52857
AT1G52880
AT1G52890
AT1G52900
AT1G52990
AT1G53010
AT1G53023
AT1G53025
AT1G53080
AT1G53120
AT1G53130
AT1G53140
AT1G53160
AT1G53163
AT1G53165
AT1G53180
AT1G53325
AT1G53330
AT1G53340
AT1G53350
AT1G53360
AT1G53366
AT1G53370
AT1G53420
AT1G53600
AT1G53610
AT1G53620
AT1G53625
AT1G53633
AT1G53635
AT1G53640
AT1G53645
AT1G53660
AT1G53670
AT1G53680
AT1G53690
AT1G53700
AT1G53790
AT1G53800
AT1G53815
AT1G53820
AT1G53830
AT1G53920
AT1G53930
AT1G53935
AT1G53940
AT1G53950
AT1G53970
AT1G53980
AT1G53990
AT1G54000
AT1G54010
AT1G54020
AT1G54030
AT1G54040
AT1G54120
AT1G54200
AT1G54300
AT1G54330
AT1G54340
AT1G54390
AT1G54400
AT1G54450
AT1G54470
AT1G54520
AT1G54530
AT1G54540
AT1G54550
AT1G54560
AT1G54575
AT1G54620
AT1G54650
AT1G54720
AT1G54850
AT1G54860
AT1G54870
AT1G54880
AT1G54890
AT1G54930
AT1G54940
AT1G54950
AT1G54960
AT1G54970
AT1G54980
AT1G55010
AT1G55020
AT1G55030
AT1G55040
AT1G55045
AT1G55050
AT1G55110
AT1G55220
AT1G55230
AT1G55240
AT1G55250
AT1G55260
AT1G55265
AT1G55380
AT1G55390
AT1G55420
AT1G55430
AT1G55440
AT1G55546
AT1G55550
AT1G55560
AT1G55570
AT1G55580
AT1G55590
AT1G55600
AT1G55630
AT1G55640
AT1G55650
AT1G55660
AT1G55700
AT1G55720
AT1G55740
AT1G55790
AT1G55928
AT1G55930
AT1G56010
AT1G56020
AT1G56030
AT1G56040
AT1G56045
AT1G56100
AT1G56150
AT1G56160
AT1G56240
AT1G56250
AT1G56270
AT1G56350
AT1G56360
AT1G56380
AT1G56385
AT1G56400
AT1G56410
AT1G56415
AT1G56430
AT1G56510
AT1G56520
AT1G56530
AT1G56540
AT1G56550
AT1G56553
AT1G56555
AT1G56560
AT1G56600
AT1G56620
AT1G56630
AT1G56650
AT1G56680
AT1G56710
AT1G57540
AT1G57550
AT1G57560
AT1G57565
AT1G57570
AT1G57580
AT1G57590
AT1G57650
AT1G57670
AT1G57690
AT1G57730
AT1G57750
AT1G57780
AT1G57790
AT1G57800
AT1G57820
AT1G57830
AT1G57850
AT1G58007
AT1G58037
AT1G58050
AT1G58090
AT1G58190
AT1G58225
AT1G58260
AT1G58265
AT1G58270
AT1G58280
AT1G58300
AT1G58310
AT1G58320
AT1G58330
AT1G58340
AT1G58350
AT1G58360
AT1G58370
AT1G58390
AT1G58400
AT1G58410
AT1G58420
AT1G58450
AT1G58460
AT1G59453
AT1G59500
AT1G59530
AT1G59535
AT1G59660
AT1G59670
AT1G59675
AT1G59680
AT1G59690
AT1G59700
AT1G59710
AT1G59720
AT1G59722
AT1G59725
AT1G59730
AT1G59740
AT1G59780
AT1G59790
AT1G59800
AT1G59810
AT1G59940
AT1G59950
AT1G59960
AT1G59970
AT1G59980
AT1G60030
AT1G60040
AT1G60050
AT1G60060
AT1G60070
AT1G60080
AT1G60090
AT1G60095
AT1G60110
AT1G60130
AT1G60230
AT1G60240
AT1G60250
AT1G60270
AT1G60280
AT1G60300
AT1G60320
AT1G60340
AT1G60350
AT1G60360
AT1G60370
AT1G60380
AT1G60390
AT1G60400
AT1G60410
AT1G60420
AT1G60450
AT1G60460
AT1G60470
AT1G60490
AT1G60560
AT1G60570
AT1G60780
AT1G60783
AT1G60815
AT1G60830
AT1G60980
AT1G60983
AT1G60985
AT1G60986
AT1G60987
AT1G61050
AT1G61060
AT1G61065
AT1G61070
AT1G61080
AT1G61090
AT1G61093
AT1G61095
AT1G61097
AT1G61105
AT1G61110
AT1G61120
AT1G61130
AT1G61230
AT1G61250
AT1G61255
AT1G61260
AT1G61270
AT1G61310
AT1G61320
AT1G61330
AT1G61540
AT1G61563
AT1G61566
AT1G61580
AT1G61590
AT1G61600
AT1G61630
AT1G61640
AT1G61660
AT1G61680
AT1G61688
AT1G61690
AT1G61700
AT1G61710
AT1G61720
AT1G61750
AT1G61760
AT1G61795
AT1G61800
AT1G61810
AT1G61820
AT1G61840
AT1G61920
AT1G62030
AT1G62070
AT1G62150
AT1G62160
AT1G62210
AT1G62220
AT1G62225
AT1G62240
AT1G62260
AT1G62262
AT1G62270
AT1G62280
AT1G62290
AT1G62300
AT1G62301
AT1G62330
AT1G62333
AT1G62340
AT1G62350
AT1G62360
AT1G62370
AT1G62380
AT1G62400
AT1G62410
AT1G62420
AT1G62421
AT1G62422
AT1G62440
AT1G62450
AT1G62490
AT1G62500
AT1G62510
AT1G62530
AT1G62540
AT1G62560
AT1G62570
AT1G62660
AT1G62690
AT1G62700
AT1G62710
AT1G62760
AT1G62770
AT1G62800
AT1G62810
AT1G62940
AT1G62975
AT1G62978
AT1G62980
AT1G62981
AT1G62990
AT1G63000
AT1G63010
AT1G63030
AT1G63050
AT1G63055
AT1G63057
AT1G63060
AT1G63070
AT1G63080
AT1G63105
AT1G63110
AT1G63140
AT1G63180
AT1G63190
AT1G63200
AT1G63205
AT1G63206
AT1G63210
AT1G63220
AT1G63245
AT1G63290
AT1G63295
AT1G63350
AT1G63410
AT1G63420
AT1G63440
AT1G63450
AT1G63550
AT1G63560
AT1G63570
AT1G63580
AT1G63590
AT1G63600
AT1G63650
AT1G63700
AT1G63710
AT1G63750
AT1G63870
AT1G63880
AT1G63900
AT1G63910
AT1G63930
AT1G63990
AT1G64000
AT1G64010
AT1G64020
AT1G64030
AT1G64040
AT1G64060
AT1G64065
AT1G64070
AT1G64110
AT1G64160
AT1G64230
AT1G64235
AT1G64255
AT1G64260
AT1G64290
AT1G64295
AT1G64340
AT1G64360
AT1G64370
AT1G64385
AT1G64400
AT1G64405
AT1G64480
AT1G64490
AT1G64583
AT1G64585
AT1G64590
AT1G64620
AT1G64625
AT1G64660
AT1G64700
AT1G64800
AT1G64870
AT1G64880
AT1G64900
AT1G64910
AT1G64920
AT1G64930
AT1G64940
AT1G65050
AT1G65060
AT1G65113
AT1G65150
AT1G65160
AT1G65170
AT1G65180
AT1G65190
AT1G65200
AT1G65210
AT1G65220
AT1G65300
AT1G65310
AT1G65330
AT1G65340
AT1G65342
AT1G65350
AT1G65352
AT1G65360
AT1G65370
AT1G65390
AT1G65450
AT1G65470
AT1G65480
AT1G65481
AT1G65483
AT1G65484
AT1G65486
AT1G65490
AT1G65500
AT1G65510
AT1G65520
AT1G65550
AT1G65560
AT1G65570
AT1G65580
AT1G65610
AT1G65620
AT1G65630
AT1G65640
AT1G65650
AT1G65660
AT1G65670
AT1G65680
AT1G65681
AT1G65690
AT1G65700
AT1G65730
AT1G65740
AT1G65760
AT1G65770
AT1G65780
AT1G65790
AT1G65800
AT1G65810
AT1G65850
AT1G65860
AT1G65870
AT1G65880
AT1G65890
AT1G65900
AT1G65907
AT1G65910
AT1G65920
AT1G65985
AT1G65990
AT1G66000
AT1G66020
AT1G66030
AT1G66040
AT1G66045
AT1G66050
AT1G66060
AT1G66090
AT1G66100
AT1G66110
AT1G66120
AT1G66130
AT1G66140
AT1G66145
AT1G66190
AT1G66210
AT1G66220
AT1G66230
AT1G66235
AT1G66240
AT1G66245
AT1G66260
AT1G66270
AT1G66280
AT1G66290
AT1G66300
AT1G66310
AT1G66320
AT1G66330
AT1G66350
AT1G66360
AT1G66370
AT1G66380
AT1G66390
AT1G66400
AT1G66410
AT1G66420
AT1G66430
AT1G66440
AT1G66450
AT1G66460
AT1G66470
AT1G66475
AT1G66480
AT1G66490
AT1G66500
AT1G66540
AT1G66570
AT1G66580
AT1G66620
AT1G66630
AT1G66640
AT1G66650
AT1G66680
AT1G66690
AT1G66700
AT1G66720
AT1G66730
AT1G66760
AT1G66770
AT1G66780
AT1G66790
AT1G66800
AT1G66840
AT1G66850
AT1G66852
AT1G66855
AT1G66860
AT1G66870
AT1G66880
AT1G66920
AT1G66950
AT1G66960
AT1G66970
AT1G67000
AT1G67025
AT1G67030
AT1G67100
AT1G67110
AT1G67130
AT1G67148
AT1G67150
AT1G67160
AT1G67170
AT1G67210
AT1G67220
AT1G67250
AT1G67260
AT1G67265
AT1G67270
AT1G67330
AT1G67390
AT1G67440
AT1G67450
AT1G67455
AT1G67460
AT1G67560
AT1G67620
AT1G67623
AT1G67640
AT1G67710
AT1G67750
AT1G67760
[truncated: 6,883 more rows]
