# Supplementary material for: LHP1 Regulates H3K27me3 Spreading and Shapes the Three-Dimensional Conformation of the Arabidopsis Genome
Source: PLoS One. 2016 Jul 13;11(7):e0158936. doi: 10.1371/journal.pone.0158936 (PMC4943711; doi:10.1371/journal.pone.0158936)
Supplement: S3 Appendix — TAIR10 Gene accession list marked by LHP1 and de-regulated by expression. (XLSX) [file pone.0158936.s003.xlsx]

## Sheet: Sheet1
490 common elements in "lhp1" and "upReg":	282 common elements in "lhp1" and "DownReg":
AT1G01070	AT1G02360
AT1G01590	AT1G02390
AT1G02065	AT1G02400
AT1G02190	AT1G04250
AT1G02205	AT1G06080
AT1G02340	AT1G06360
AT1G02800	AT1G06620
AT1G03820	AT1G06980
AT1G04500	AT1G09480
AT1G05420	AT1G11670
AT1G06100	AT1G12080
AT1G06350	AT1G12610
AT1G07430	AT1G14120
AT1G07985	AT1G14700
AT1G11070	AT1G15330
AT1G11080	AT1G15580
AT1G11850	AT1G17147
AT1G12010	AT1G18400
AT1G12200	AT1G18570
AT1G12570	AT1G18710
AT1G13130	AT1G19180
AT1G13600	AT1G19510
AT1G14040	AT1G20130
AT1G16410	AT1G21050
AT1G17020	AT1G21130
AT1G17710	AT1G21326
AT1G18040	AT1G21540
AT1G19790	AT1G22400
AT1G19830	AT1G24140
AT1G20120	AT1G24147
AT1G20990	AT1G25400
AT1G21120	AT1G25425
AT1G21310	AT1G26945
AT1G21980	AT1G28370
AT1G22065	AT1G29270
AT1G22130	AT1G29660
AT1G22340	AT1G30135
AT1G22440	AT1G30190
AT1G23120	AT1G30840
AT1G23205	AT1G31290
AT1G23410	AT1G31690
AT1G23760	AT1G33610
AT1G24020	AT1G33930
AT1G24070	AT1G35210
AT1G24260	AT1G42980
AT1G24265	AT1G44350
AT1G25530	AT1G48260
AT1G26380	AT1G52190
AT1G26390	AT1G52830
AT1G26420	AT1G53163
AT1G26780	AT1G53700
AT1G27020	AT1G54010
AT1G27620	AT1G54870
AT1G28230	AT1G56240
AT1G28290	AT1G56250
AT1G28360	AT1G56550
AT1G29050	AT1G56600
AT1G30160	AT1G58340
AT1G30700	AT1G59740
AT1G31770	AT1G62440
AT1G32450	AT1G62510
AT1G33790	AT1G62770
AT1G34580	AT1G63350
AT1G35290	AT1G63750
AT1G35310	AT1G64065
AT1G35780	AT1G64110
AT1G43640	AT1G64660
AT1G43800	AT1G65310
AT1G49870	AT1G65390
AT1G51270	AT1G66060
AT1G51440	AT1G66090
AT1G51460	AT1G66100
AT1G51800	AT1G66270
AT1G51820	AT1G66280
AT1G51850	AT1G69890
AT1G51860	AT1G72520
AT1G51890	AT1G73805
AT1G52030	AT1G73830
AT1G52040	AT1G74490
AT1G52400	AT1G74670
AT1G52410	AT1G75490
AT1G52700	AT1G76240
AT1G52855	AT1G76610
AT1G52890	AT1G78850
AT1G53160	AT1G80240
AT1G54020	AT2G14580
AT1G54575	AT2G15020
AT1G55020	AT2G15042
AT1G57590	AT2G15080
AT1G58460	AT2G16005
AT1G60060	AT2G16380
AT1G60380	AT2G19800
AT1G60390	AT2G22190
AT1G61810	AT2G22330
AT1G61820	AT2G22770
AT1G62360	AT2G22860
AT1G62500	AT2G23170
AT1G62540	AT2G25510
AT1G62560	AT2G26580
AT1G62710	AT2G26710
AT1G62810	AT2G27690
AT1G63650	AT2G28550
AT1G63710	AT2G30420
AT1G65150	AT2G30424
AT1G65450	AT2G30766
AT1G65480	AT2G31230
AT1G65690	AT2G32200
AT1G65730	AT2G35930
AT1G65890	AT2G37430
AT1G65900	AT2G38530
AT1G67110	AT2G38940
AT1G67760	AT2G39250
AT1G67860	AT2G39855
AT1G68170	AT2G40530
AT1G68320	AT2G40750
AT1G68360	AT2G41240
AT1G68570	AT2G43590
AT1G68795	AT2G44910
AT1G69120	AT3G04090
AT1G69180	AT3G05150
AT1G69310	AT3G05727
AT1G69790	AT3G05730
AT1G69810	AT3G05800
AT1G69870	AT3G06370
AT1G69880	AT3G06490
AT1G69920	AT3G06990
AT1G70500	AT3G09160
AT1G70510	AT3G14210
AT1G70680	AT3G15540
AT1G71380	AT3G16530
AT1G71880	AT3G16660
AT1G72200	AT3G16670
AT1G73600	AT3G16690
AT1G73630	AT3G17330
AT1G74010	AT3G19200
AT1G74020	AT3G20830
AT1G75390	AT3G21320
AT1G75520	AT3G21330
AT1G75730	AT3G21720
AT1G75900	AT3G22142
AT1G75910	AT3G22231
AT1G76420	AT3G22235
AT1G76930	AT3G22820
AT1G77520	AT3G23030
AT1G77990	AT3G23050
AT1G78320	AT3G23230
AT1G78370	AT3G23550
AT1G78960	AT3G25250
AT1G80130	AT3G25710
AT2G01610	AT3G25760
AT2G01900	AT3G25770
AT2G03710	AT3G27250
AT2G04170	AT3G27500
AT2G04570	AT3G28007
AT2G04795	AT3G28340
AT2G05440	AT3G28420
AT2G14610	AT3G43430
AT2G16570	AT3G43850
AT2G16700	AT3G44860
AT2G16760	AT3G45860
AT2G18500	AT3G46490
AT2G18550	AT3G48520
AT2G19970	AT3G48720
AT2G20515	AT3G49130
AT2G21260	AT3G49950
AT2G22970	AT3G50140
AT2G23060	AT3G50260
AT2G23530	AT3G50340
AT2G24440	AT3G50740
AT2G24762	AT3G52450
AT2G25090	AT3G52520
AT2G25260	AT3G55646
AT2G26400	AT3G55880
AT2G27220	AT3G55940
AT2G27990	AT3G55970
AT2G28140	AT3G56060
AT2G28420	AT3G56400
AT2G28780	AT3G56710
AT2G28790	AT3G58120
AT2G29130	AT3G60390
AT2G29350	AT3G60670
AT2G29370	AT3G62100
AT2G30370	AT4G00360
AT2G30750	AT4G01360
AT2G30933	AT4G01380
AT2G31945	AT4G01390
AT2G32280	AT4G01950
AT2G32487	AT4G04840
AT2G32530	AT4G08040
AT2G32960	AT4G10150
AT2G33385	AT4G10310
AT2G34340	AT4G11290
AT2G34830	AT4G13260
AT2G36780	AT4G13840
AT2G36885	AT4G14400
AT2G36890	AT4G14465
AT2G37460	AT4G14550
AT2G38110	AT4G14560
AT2G38995	AT4G14570
AT2G39200	AT4G15500
AT2G39330	AT4G17030
AT2G39510	AT4G17490
AT2G39518	AT4G17810
AT2G40330	AT4G18280
AT2G40370	AT4G19030
AT2G40435	AT4G22485
AT2G40460	AT4G22505
AT2G41480	AT4G22513
AT2G42570	AT4G22517
AT2G42990	AT4G22520
AT2G43510	AT4G22590
AT2G43520	AT4G23220
AT2G43570	AT4G25260
AT2G43620	AT4G25480
AT2G44370	AT4G25940
AT2G44460	AT4G26830
AT2G44480	AT4G28720
AT2G44745	AT4G29020
AT2G45210	AT4G29740
AT2G45220	AT4G30170
AT2G45650	AT4G30280
AT2G46140	AT4G30290
AT2G47190	AT4G31380
AT2G47270	AT4G32280
AT2G47800	AT4G34250
AT3G01220	AT4G36110
AT3G02620	AT4G37390
AT3G03270	AT4G39770
AT3G04070	AT5G01040
AT3G04520	AT5G02540
AT3G05400	AT5G02580
AT3G06435	AT5G04340
AT3G08040	AT5G05600
AT3G08770	AT5G06300
AT3G10000	AT5G07000
AT3G10450	AT5G07010
AT3G11000	AT5G07572
AT3G11150	AT5G12050
AT3G12460	AT5G12940
AT3G12500	AT5G14730
AT3G12890	AT5G15160
AT3G13640	AT5G16350
AT3G13650	AT5G17490
AT3G15510	AT5G19100
AT3G16330	AT5G19110
AT3G16410	AT5G19250
AT3G18280	AT5G19260
AT3G18330	AT5G23820
AT3G18550	AT5G24580
AT3G19550	AT5G25840
AT3G20210	AT5G26010
AT3G20470	AT5G26280
AT3G21240	AT5G26920
AT3G21420	AT5G28237
AT3G21460	AT5G28630
AT3G22240	AT5G35735
AT3G22410	AT5G36925
AT3G22550	AT5G38940
AT3G22640	AT5G39860
AT3G24450	AT5G41590
AT3G25190	AT5G41761
AT3G26210	AT5G42530
AT3G26830	AT5G43890
AT3G27650	AT5G44568
AT3G28100	AT5G44582
AT3G28270	AT5G45280
AT3G28345	AT5G45630
AT3G28500	AT5G45840
AT3G28580	AT5G52020
AT3G29810	AT5G52900
AT3G44300	AT5G54585
AT3G46080	AT5G57220
AT3G46090	AT5G59070
AT3G46280	AT5G61160
AT3G47030	AT5G61660
AT3G47210	AT5G62280
AT3G47220	AT5G62470
AT3G48300	AT5G63450
AT3G50770	AT5G64770
AT3G51860	AT5G64780
AT3G54340	AT5G65300
AT3G55110	AT5G65800
AT3G55700
AT3G55710
AT3G55890
AT3G56620
AT3G57130
AT3G57260
AT3G58060
AT3G58270
AT3G58780
AT3G60140
AT3G60710
AT3G60900
AT3G61840
AT3G62820
AT3G63110
AT4G00310
AT4G00390
AT4G00870
AT4G01430
AT4G01500
AT4G01600
AT4G02810
AT4G03320
AT4G04810
AT4G04830
AT4G05470
AT4G08150
AT4G08160
AT4G08290
AT4G08300
AT4G08770
AT4G10380
AT4G11320
AT4G11910
AT4G12130
AT4G12290
AT4G12480
AT4G12490
AT4G12540
AT4G12870
AT4G13210
AT4G13770
AT4G14020
AT4G15210
AT4G15390
AT4G15440
AT4G15610
AT4G15670
AT4G15680
AT4G16260
AT4G16270
AT4G16563
AT4G16670
AT4G16745
AT4G17800
AT4G17920
AT4G18960
AT4G18980
AT4G18990
AT4G19430
AT4G19700
AT4G20000
AT4G20110
AT4G21120
AT4G21680
AT4G21930
AT4G21970
AT4G22470
AT4G23680
AT4G23720
AT4G24000
AT4G24120
AT4G24130
AT4G24140
AT4G24150
AT4G25845
AT4G25850
AT4G26260
AT4G28680
AT4G29030
AT4G30450
AT4G30460
AT4G31330
AT4G31610
AT4G31615
AT4G31730
AT4G31910
AT4G31970
AT4G32480
AT4G32650
AT4G32780
AT4G33810
AT4G35180
AT4G35690
AT4G37520
AT4G37810
AT4G37970
AT4G39480
AT5G01380
AT5G02030
AT5G02260
AT5G03680
AT5G03840
AT5G04950
AT5G05060
AT5G05340
AT5G06530
AT5G09730
AT5G09876
AT5G10210
AT5G10580
AT5G11920
AT5G12270
AT5G12280
AT5G13330
AT5G14180
AT5G14940
AT5G15120
AT5G15310
AT5G17090
AT5G17450
AT5G17760
AT5G20240
AT5G20670
AT5G20740
AT5G20830
AT5G21150
AT5G21950
AT5G22430
AT5G22460
AT5G23000
AT5G23170
AT5G23530
AT5G23810
AT5G23940
AT5G24770
AT5G24780
AT5G24910
AT5G25390
AT5G25820
AT5G26660
AT5G28030
AT5G33370
AT5G37300
AT5G37540
AT5G37940
AT5G37950
AT5G38000
AT5G38710
AT5G39220
AT5G39420
AT5G39890
AT5G40960
AT5G42230
AT5G43180
AT5G43380
AT5G44350
AT5G44390
AT5G44420
AT5G44430
AT5G44440
AT5G44572
AT5G44620
AT5G44630
AT5G45380
AT5G45730
AT5G45850
AT5G45920
AT5G45960
AT5G45970
AT5G45990
AT5G46050
AT5G46590
AT5G47600
AT5G48560
AT5G49320
AT5G49330
AT5G49520
AT5G50260
AT5G50790
AT5G50800
AT5G50915
AT5G51480
AT5G52390
AT5G53486
AT5G53950
AT5G54400
AT5G55720
AT5G56320
AT5G56970
AT5G57123
AT5G57520
AT5G59220
AT5G59310
AT5G59320
AT5G60250
AT5G60760
AT5G60910
AT5G61420
AT5G61850
AT5G62165
AT5G62730
AT5G62850
AT5G63090
AT5G64100
AT5G64120
AT5G64700
AT5G66350
