# Supplementary material for: LHP1 Regulates H3K27me3 Spreading and Shapes the Three-Dimensional Conformation of the Arabidopsis Genome
Source: PLoS One. 2016 Jul 13;11(7):e0158936. doi: 10.1371/journal.pone.0158936 (PMC4943711; doi:10.1371/journal.pone.0158936)
Supplement: S4 Appendix — TAIR10 Gene accession list which are methylated (hypo and hyper-methylated). (XLSX) [file pone.0158936.s004.xlsx]

## Sheet: Sheet1
H3K27me3 Down in mutant lhp1	H3k27me3 UP in mutant lhp1
AT5G19710	AT1G68840
AT1G24256	AT1G68845
AT1G24260	AT3G57380
AT1G24265	AT3G57390
AT2G22800	AT3G59210
AT2G22802	AT3G59200
AT5G04280	AT3G44570
AT5G15790	AT4G14905
AT5G15800	AT1G13260
AT1G12740	AT4G15050
AT3G51740	AT4G15053
AT4G30420	AT4G23280
AT1G62520	AT4G23290
AT1G62530	AT4G23300
AT2G03720	AT5G26280
AT2G03710	AT5G26270
AT5G02030	AT3G54990
AT5G02040	AT4G23240
AT2G45650	AT4G23250
AT1G25275	AT4G23260
AT1G25280	AT4G23250
AT2G32950	AT4G23260
AT2G32960	AT5G44190
AT2G32970	AT3G55560
AT3G49030	AT3G02910
AT5G37270	AT3G02920
AT5G37280	AT3G14550
AT1G69310	AT3G14540
AT1G30330	AT3G59190
AT1G30320	AT3G59210
AT5G03050	AT3G59200
AT5G03060	AT3G45780
AT5G03070	AT3G61880
AT2G45660	AT3G58430
AT4G03600	AT1G25560
AT4G03620	AT4G09462
AT4G03630	AT4G23130
AT4G03610	AT4G23140
AT4G34570	AT5G26290
AT4G34580	AT5G26300
AT3G27150	AT2G14378
AT3G52510	AT2G24540
AT1G47056	AT2G24550
AT1G53160	AT1G66980
AT1G32170	AT5G48020
AT1G48745	AT2G01420
AT4G34770	AT1G62240
AT4G34780	AT1G62250
AT5G64120	AT5G39200
AT1G18210	AT3G05800
AT1G18220	AT3G06890
AT4G19630	AT3G06895
AT4G19640	AT4G23160
AT4G19620	AT5G21970
AT3G61500	AT5G21280
AT5G06300	AT3G14520
AT5G06310	AT3G07350
AT1G64100	AT4G23210
AT3G45760	AT4G23230
AT3G45770	AT4G23220
AT5G17870	AT5G39130
AT5G19720	AT5G39120
AT2G25700	AT2G35710
AT2G25710	AT3G46380
AT2G28330	AT4G23300
AT2G28340	AT4G23310
AT2G41370	AT4G23330
AT2G41360	AT4G23320
AT4G13180	AT5G44920
AT4G13190	AT5G44930
AT4G13195	AT5G44910
AT3G02950	AT2G22540
AT3G02960	AT4G23150
AT3G02970	AT4G23140
AT3G02980	AT5G27420
AT3G52690	AT2G42380
AT3G52700	AT4G11140
AT3G52680	AT2G29263
AT5G03680	AT2G29290
AT5G03690	AT2G29300
AT4G05110	AT2G29310
AT4G33040	AT2G29320
AT5G56990	AT2G29330
AT5G41420	AT2G29340
AT5G41430	AT3G46480
AT5G43200	AT3G29780
AT5G43210	AT5G55180
AT2G22630	AT2G15170
AT2G22640	AT2G15180
AT4G17695	AT3G28780
AT4G17700	AT3G50790
AT4G27415	AT3G50800
AT4G27420	AT5G67410
AT2G04220	AT5G67411
AT2G04230	AT2G15050
AT2G04235	AT2G27080
AT4G04900	AT2G27090
AT4G04910	AT2G32100
AT3G02300	AT4G28560
AT3G02310	AT5G05250
AT5G17660	AT5G05240
AT5G17650	AT1G06160
AT1G43171	AT5G65290
AT2G31760	AT5G65300
AT2G31770	AT1G21050
AT2G31780	AT4G23200
AT4G10595	AT1G17147
AT4G10596	AT2G37100
AT4G10600	AT2G37110
AT5G05070	AT3G29791
AT3G05155	AT3G61550
AT4G23870	AT3G61560
AT4G23880	AT3G61540
AT4G23882	AT3G28810
AT4G23885	AT3G62060
AT2G18070	AT3G62070
AT2G18080	AT3G63200
AT2G40740	AT5G39110
AT2G40750	AT4G08950
AT3G47050	AT5G49360
AT3G47060	AT4G29200
AT4G39770	AT1G72430
AT5G41630	AT1G73830
AT5G41640	AT3G47620
AT5G41650	AT4G12980
AT5G41620	AT1G62085
AT2G03290	AT4G23160
AT3G13490	AT4G23170
AT3G13500	AT4G23180
AT4G01420	AT5G11420
AT4G01430	AT5G11425
AT5G19270	AT2G28550
AT5G19280	AT2G31840
AT2G04810	AT2G31850
AT2G04830	AT4G15050
AT2G04840	AT1G26920
AT2G04842	AT1G26921
AT2G04800	AT1G57780
AT2G32160	AT1G57790
AT2G35270	AT3G10720
AT3G27190	AT3G10730
AT3G44730	AT3G61680
AT4G01440	AT3G61678
AT4G01450	AT4G19170
AT1G23360	AT1G09950
AT1G23380	AT1G22400
AT2G18550	AT1G65740
AT3G54320	AT1G65760
AT3G54350	AT1G65780
AT3G54340	AT1G65790
AT2G43650	AT1G65800
AT2G43670	AT1G65730
AT2G43660	AT1G65770
AT3G21730	AT1G65810
AT3G21740	AT1G25400
AT5G15090	AT2G41940
AT5G15100	AT2G41945
AT5G15110	AT2G47760
AT1G69660	AT2G47770
AT1G69670	AT2G47780
AT1G69650	AT1G33860
AT4G07940	AT1G51790
AT5G65320	AT1G51800
AT5G65330	AT3G28810
AT1G01070	AT5G67180
AT1G80100	AT1G66230
AT1G80110	AT3G28820
AT2G22805	AT3G59880
AT2G23067	AT5G48090
AT2G23070	AT5G48100
AT2G23060	AT5G59060
AT1G01073	AT5G59070
AT1G01080	AT3G44720
AT2G18140	AT5G60890
AT2G25440	AT3G50740
AT2G25450	AT4G23340
AT2G34820	AT4G23350
AT2G34825	AT4G23360
AT2G34830	AT4G23380
AT3G09280	AT4G23390
AT4G24530	AT4G23370
AT4G24540	AT4G23400
AT4G24550	AT5G67450
AT5G37540	AT2G34010
AT5G54480	AT2G41180
AT5G62830	AT3G28790
AT5G62840	AT3G63020
AT1G24070	AT3G63030
AT1G49310	AT5G52250
AT1G49300	AT1G10900
AT1G78730	AT1G29720
AT1G78740	AT2G21050
AT1G78750	AT2G21060
AT1G78760	AT3G28780
AT1G78770	AT3G25730
AT3G11430	AT3G25740
AT3G60700	AT5G56870
AT3G60710	AT5G56880
AT3G60720	AT5G56890
AT4G01520	AT1G02670
AT4G01535	AT2G04190
AT4G11040	AT3G14560
AT4G11050	AT3G43580
AT3G23120	AT5G19040
AT3G23100	AT3G48690
AT3G23110	AT3G48710
AT3G57670	AT3G48700
AT4G11570	AT4G08400
AT4G11580	AT1G15840
AT4G11590	AT1G15850
AT4G11600	AT1G78850
AT4G25020	AT2G04190
AT1G03445	AT2G47140
AT1G24540	AT2G47150
AT1G69860	AT2G47130
AT2G03480	AT3G21560
AT2G03500	AT4G15070
AT2G03505	AT4G16930
AT2G14210	AT4G16920
AT3G28910	AT4G37580
AT3G55910	AT1G66920
AT3G55920	AT3G01516
AT3G55890	AT3G01520
AT3G55900	AT3G58280
AT4G03160	AT3G58290
AT4G03165	AT3G58300
AT4G03170	AT3G58310
AT4G03175	AT3G58320
AT5G16550	AT3G58330
AT5G16560	AT3G58340
AT5G54790	AT3G58350
AT5G57340	AT3G58370
AT5G61060	AT3G58380
AT5G61070	AT3G58390
AT5G61090	AT3G58400
AT1G46840	AT3G58410
AT1G46912	AT3G58430
AT2G34810	AT3G58360
AT3G52490	AT3G58420
AT4G13480	AT5G67060
AT4G13490	AT5G67070
AT4G31330	AT1G54120
AT4G34790	AT1G71695
AT4G34810	AT1G71696
AT4G34830	AT1G76610
AT4G34800	AT5G67430
AT5G15130	AT5G67440
AT5G15140	AT1G58050
AT1G31770	AT2G23130
AT1G31772	AT2G23140
AT1G68360	AT3G46480
AT1G68370	AT5G61640
AT3G30730	AT5G61650
AT4G00160	AT5G49850
AT4G33220	AT5G49860
AT5G15950	AT5G49870
AT5G15948	AT1G51805
AT5G42460	AT1G51810
AT5G50915	AT1G51820
AT5G50920	AT1G51823
AT1G48060	AT1G51830
AT1G52890	AT1G51850
AT1G54040	AT1G51860
AT1G68130	AT1G51870
AT1G69870	AT1G51880
AT2G36610	AT1G51890
AT2G36620	AT1G51900
AT2G45830	AT1G51800
AT2G45840	AT1G51840
AT2G45850	AT1G51910
AT4G02680	AT1G58602
AT4G02690	AT1G78260
AT4G02700	AT3G16460
AT4G02710	AT3G16470
AT5G42630	AT4G34760
AT5G42635	AT5G16230
AT5G42620	AT5G16240
AT5G48550	AT2G01290
AT5G48560	AT2G01300
AT5G48545	AT2G01310
AT1G12540	AT4G38860
AT1G12550	AT5G43760
AT1G30090	AT3G28550
AT1G49250	AT4G00050
AT1G49260	AT5G05440
AT1G55580	AT5G50150
AT1G61270	AT1G19310
AT1G61280	AT1G19320
AT1G70510	AT1G19330
AT2G01940	AT1G73290
AT3G47590	AT5G11530
AT3G47600	AT1G22330
AT4G00310	AT1G78820
AT4G00315	AT2G26040
AT4G00320	AT2G35700
AT4G37040	AT3G04000
AT4G37050	AT3G04010
AT4G37060	AT1G20500
AT5G40810	AT1G20510
AT5G55250	AT2G29040
AT5G55260	AT2G29045
AT1G53815	AT2G29050
AT1G53820	AT3G48520
AT2G04495	AT5G43390
AT2G18150	AT5G43400
AT2G20060	AT5G48170
AT2G20070	AT1G06980
AT2G20080	AT1G53530
AT2G40995	AT1G53540
AT2G41997	AT1G53541
AT2G41000	AT1G53542
AT2G40990	AT1G53543
AT2G41230	AT1G56510
AT2G41231	AT1G58360
AT2G41233	AT2G30766
AT3G48250	AT2G30770
AT3G48260	AT2G30760
AT3G52000	AT2G40600
AT3G52010	AT2G40610
AT3G52020	AT3G46490
AT4G05130	AT5G44578
AT5G17700	AT1G71500
AT5G57620	AT1G71520
AT5G57625	AT1G71530
AT1G08845	AT1G22600
AT1G08860	AT1G22710
AT1G55110	AT1G29720
AT1G55650	AT1G31290
AT1G55660	AT2G44840
AT3G30340	AT2G46300
AT3G58860	AT2G46290
AT3G58877	AT3G52390
AT3G58880	AT3G52400
AT3G58890	AT5G08260
AT3G58900	AT5G08270
AT4G08800	AT5G12030
AT4G08810	AT5G12040
AT4G11310	AT5G44894
AT4G11320	AT5G61670
AT4G13965	AT5G61680
AT4G13968	AT5G61690
AT5G24030	AT5G61700
AT5G37640	AT5G61710
AT5G37650	AT5G61720
AT1G21100	AT5G61740
AT1G21110	AT5G61750
AT1G24000	AT5G61730
AT1G24010	AT1G01453
AT1G24020	AT1G01460
AT1G54200	AT1G01470
AT1G62510	AT1G01471
AT2G46970	AT1G32050
AT3G02230	AT2G27385
AT3G02240	AT2G27380
AT3G02242	AT2G42350
AT3G02250	AT2G42360
AT3G22830	AT5G16020
AT3G57120	AT5G16023
AT3G57130	AT5G42380
AT4G28130	AT5G42370
AT5G12180	AT5G49160
AT5G12170	AT5G49170
AT5G28030	AT1G16850
AT5G53840	AT1G18310
AT5G53850	AT1G18320
AT1G12110	AT1G64660
AT1G12100	AT1G64670
AT1G28450	AT1G66040
AT1G35830	AT1G66045
AT2G39510	AT1G66050
AT2G39518	AT2G14440
AT2G39520	AT2G15042
AT2G39540	AT3G17850
AT2G39550	AT4G10170
AT2G39530	AT5G52900
AT3G04510	AT5G52901
AT3G04520	AT1G17345
AT3G04530	AT1G17350
AT3G20993	AT2G35960
AT3G20997	AT3G12970
AT3G21000	AT3G12977
AT3G21055	AT4G30230
AT3G20980	AT4G30240
AT4G08910	AT5G44585
AT5G37720	AT5G55360
AT5G37730	AT5G55380
AT5G61100	AT5G55370
AT5G61110	AT1G58050
AT5G61120	AT1G68620
AT1G31240	AT1G73870
AT1G31250	AT1G73875
AT1G52880	AT2G23890
AT1G53420	AT3G14470
AT2G14690	AT3G14480
AT2G14692	AT3G14510
AT2G14700	AT3G14490
AT2G40800	AT4G15053
AT2G40802	AT4G15056
AT2G40810	AT4G15060
AT3G25780	AT4G15061
AT3G48510	AT4G31840
AT4G26340	AT4G31830
AT4G26330	AT5G14105
AT5G17720	AT5G14110
AT5G17730	AT5G23950
AT5G25120	AT5G56800
AT5G45840	AT5G56810
AT5G63570	AT1G45191
AT5G63580	AT2G24570
AT5G63590	AT2G30480
AT1G03800	AT2G45040
AT1G03810	AT5G21482
AT1G03820	AT5G47500
AT1G44180	AT5G47490
AT1G64620	AT5G49690
AT2G22155	AT5G49700
AT2G22160	AT1G10270
AT2G22145	AT1G54730
AT2G24450	AT1G54740
AT2G24460	AT1G75490
AT2G24470	AT1G75500
AT2G24490	AT2G47660
AT2G24480	AT2G47670
AT3G62330	AT3G62528
AT3G62340	AT3G62530
AT3G62350	AT1G48130
AT3G62360	AT1G48140
AT3G62336	AT1G48120
AT5G19729	AT1G66950
AT5G19730	AT1G66970
AT5G21105	AT1G66960
AT5G25310	AT1G66980
AT5G25320	AT1G73110
AT5G25330	AT1G73120
AT5G27050	AT3G15240
AT5G41550	AT3G15250
AT5G41560	AT3G15251
AT5G41540	AT3G58120
AT5G41660	AT4G25320
AT5G46880	AT4G25330
AT1G12665	AT4G25340
AT1G53000	AT5G48010
AT1G52990	AT5G48000
AT1G79840	AT5G48020
AT1G79850	AT1G61090
AT1G79830	AT1G61093
AT2G38300	AT1G61095
AT2G46490	AT1G61097
AT2G46493	AT1G61080
AT2G46494	AT1G61100
AT2G46495	AT2G28990
AT3G49120	AT2G29000
AT3G49130	AT2G29020
AT3G49140	AT2G41630
AT4G37930	AT3G01680
AT4G37940	AT3G21270
AT5G12880	AT3G27240
AT5G12890	AT3G27250
AT5G12870	AT3G52740
AT5G17330	AT4G19950
AT5G17340	AT5G11590
AT5G17350	AT5G25410
AT5G37300	AT5G56810
AT5G37290	AT5G56820
AT5G43110	AT1G22590
AT5G43120	AT2G20350
AT5G43130	AT2G20360
AT5G44170	AT3G46400
AT5G59990	AT3G46410
AT1G02330	AT3G46420
AT1G02335	AT3G46390
AT1G02340	AT3G46430
AT1G78470	AT4G29740
AT1G78480	AT5G51250
AT1G78476	AT5G51260
AT2G45412	AT1G53080
AT2G45420	AT1G53090
AT2G46870	AT1G71960
AT2G46880	AT1G78860
AT2G46890	AT2G45050
AT3G23040	AT2G45060
AT3G51680	AT2G46720
AT3G51690	AT3G06142
AT3G51700	AT3G06145
AT4G00360	AT3G09510
AT4G35180	AT3G09520
AT5G33320	AT3G09530
AT5G33330	AT3G25940
AT5G33340	AT3G25950
AT5G33355	AT3G50260
AT5G59370	AT3G50270
AT5G59380	AT4G16820
AT1G22910	AT4G39360
AT1G32650	AT4G39350
AT1G32660	AT5G22390
AT1G73610	AT5G52020
AT1G73620	AT1G07645
AT4G30970	AT1G07660
AT5G18160	AT1G07650
AT5G24550	AT1G15010
AT5G24560	AT1G15015
AT1G12030	AT1G65060
AT1G12040	AT1G78100
AT1G15385	AT2G27430
AT1G15380	AT2G36050
AT1G18773	AT3G16420
AT1G18780	AT3G16430
AT1G18790	AT3G16432
AT1G33530	AT3G16450
AT1G33540	AT3G16440
AT1G33520	AT3G55090
AT1G68340	AT3G55080
AT1G68350	AT3G59160
AT3G17265	AT3G59170
AT3G17270	AT3G59180
AT3G17280	AT3G59150
AT3G17261	AT3G62990
AT3G18715	AT3G63000
AT3G18720	AT3G62988
AT3G18730	AT4G28350
AT4G00870	AT4G28340
AT4G00872	AT5G05810
AT4G00880	AT5G19100
AT4G00860	AT5G21125
AT4G11190	AT5G21130
AT4G16740	AT5G21140
AT4G16745	AT5G39650
AT5G19880	AT1G22220
AT5G19890	AT1G63580
AT5G19900	AT1G63570
AT5G24860	AT1G70949
AT5G24850	AT1G70950
AT5G40380	AT2G15130
AT5G40382	AT4G00730
AT5G41410	AT4G02250
AT5G43650	AT4G02260
AT5G43630	AT5G01280
AT5G43640	AT5G14070
AT5G44770	AT5G14080
AT5G49480	AT5G15030
AT5G56560	AT5G15040
AT5G57670	AT5G15050
AT5G59305	AT1G02540
AT5G59310	AT1G02550
AT5G59300	AT1G02560
AT5G60200	AT1G22110
AT5G60210	AT1G28380
AT5G60760	AT1G28390
AT1G26771	AT1G28395
AT1G26773	AT1G29720
AT1G26780	AT1G32550
AT1G26790	AT1G32560
AT1G64583	AT2G01830
AT1G64585	AT3G43720
AT1G64590	AT3G59220
AT2G17970	AT3G59230
AT2G18880	AT3G59240
AT2G40435	AT3G59250
AT2G40440	AT3G59270
AT2G40450	AT3G59260
AT3G22820	AT4G14310
AT3G62670	AT4G14320
AT4G02780	AT4G14315
AT4G32810	AT4G23120
AT5G39690	AT4G23130
AT5G39700	AT4G32650
AT5G39710	AT4G32660
AT5G46600	AT4G39950
AT5G66700	AT4G39952
AT1G23400	AT5G49680
AT1G23410	AT5G66210
AT1G23420	AT5G66230
AT1G23440	AT5G66220
AT1G25240	AT5G66211
AT1G25250	AT1G22570
AT1G30160	AT2G29350
AT1G30170	AT2G29360
AT1G64230	AT2G29370
AT1G64235	AT2G29340
AT1G70490	AT2G35930
AT1G70500	AT3G28380
AT2G23030	AT3G28390
AT2G23040	AT3G63350
AT2G42610	AT3G63360
AT3G22160	AT3G63370
AT4G03560	AT4G33020
AT4G03565	AT4G33030
AT4G03570	AT5G02750
AT4G03566	AT5G02770
AT4G13240	AT5G02780
AT5G39870	AT5G11620
AT5G39880	AT5G11630
AT5G59320	AT5G11610
AT5G59330	AT5G13600
AT5G59340	AT5G13610
AT1G09550	AT5G14011
AT1G09560	AT5G14020
AT1G59970	AT5G14010
AT1G59980	AT5G36220
AT1G67750	AT1G05300
AT3G26922	AT1G15850
AT3G26930	AT1G15860
AT3G26934	AT1G49330
AT3G53550	AT1G49340
AT3G61510	AT1G79110
AT4G05460	AT1G79420
AT4G05470	AT2G04070
AT4G05475	AT2G04080
AT4G05490	AT2G23610
AT4G10400	AT2G23600
AT4G10410	AT3G54510
AT4G37850	AT5G14920
AT4G37860	AT5G14930
AT5G24400	AT5G15480
AT5G24410	AT5G15490
AT5G24420	AT5G49750
AT5G38990	AT5G56760
AT5G39010	AT5G56770
AT5G39020	AT5G56780
AT5G39024	AT1G12610
AT5G39030	AT1G20340
AT5G39000	AT1G20350
AT5G46295	AT1G23210
AT5G46300	AT2G05380
AT5G46310	AT2G27690
AT5G46810	AT2G34510
AT5G46820	AT2G42650
AT5G46800	AT2G42640
AT5G53620	AT3G14320
AT5G53635	AT3G16530
AT5G53640	AT3G16540
AT1G09480	AT3G19850
AT1G09483	AT3G19840
AT1G12480	AT3G52470
AT1G12490	AT3G52480
AT1G12500	AT5G02900
AT1G31670	AT5G02890
AT1G61640	AT5G20790
AT1G61660	AT5G44575
AT2G22510	AT5G62390
AT2G22520	AT5G62400
AT2G22530	AT5G62410
AT3G11260	AT1G01980
AT3G11250	AT1G17340
AT3G49300	AT1G17330
AT3G49305	AT1G20850
AT3G49307	AT1G20860
AT3G56770	AT1G26590
AT3G56780	AT1G26610
AT3G56790	AT1G26600
AT3G56800	AT1G35290
AT3G62460	AT1G72520
AT3G62470	AT1G76890
AT4G00120	AT2G15220
AT4G00124	AT3G04190
AT4G15450	AT3G04200
AT4G15460	AT3G05975
AT4G22670	AT3G05970
AT4G22680	AT3G53710
AT5G03830	AT3G53720
AT5G03837	AT4G22440
AT5G03840	AT5G01030
AT5G18560	AT5G01040
AT5G20720	AT5G48110
AT5G20710	AT5G48945
AT5G23180	AT5G48950
AT5G23190	AT5G48953
AT5G23170	AT5G49770
AT1G17950	AT5G49780
AT1G17960	AT5G49810
AT1G20080	AT5G49760
AT1G46336	AT5G49800
AT1G46408	AT5G52070
AT1G71920	AT5G54770
AT1G72570	AT5G65410
AT1G72580	AT1G03103
AT1G72590	AT1G03106
AT1G72600	AT1G03110
AT2G04920	AT1G49900
AT2G36550	AT1G78230
AT2G36560	AT2G14510
AT2G38080	AT2G35450
AT2G40670	AT2G35460
AT3G13940	AT3G26100
AT3G13950	AT3G26110
AT3G25080	AT3G26115
AT3G25090	AT3G28540
AT3G32050	AT3G29633
AT3G60790	AT3G49950
AT3G60800	AT3G49960
AT3G60780	AT3G60390
AT4G00467	AT3G62690
AT4G00480	AT5G14680
AT4G01510	AT5G14690
AT4G01500	AT5G35735
AT4G02670	AT5G39760
AT4G02660	AT5G53060
AT4G12270	AT5G53050
AT4G12280	AT5G53990
AT5G06710	AT5G54000
AT5G06700	AT5G54010
AT5G23210	AT1G09625
AT5G23212	AT1G09630
AT5G53810	AT1G09620
AT5G53820	AT1G10560
AT1G28430	AT1G11200
AT1G47317	AT1G11210
AT1G47330	AT1G11230
AT1G49110	AT1G11240
AT1G49120	AT1G23700
AT1G49130	AT1G30480
AT1G49100	AT1G32910
AT2G03740	AT1G33870
AT2G05500	AT1G33890
AT2G05510	AT1G33900
AT2G16710	AT1G33910
AT2G43261	AT1G33925
AT2G43270	AT1G33930
AT2G43280	AT1G33880
AT3G50400	AT1G33920
AT4G00893	AT1G63930
AT4G00895	AT1G63940
AT4G00920	AT1G66060
AT4G00930	AT1G66070
AT4G12050	AT1G79360
AT4G12060	AT1G79350
AT4G28530	AT1G80340
AT5G23380	AT1G80540
AT5G57390	AT2G25880
AT5G57380	AT2G25890
AT1G10585	AT2G38870
AT1G10586	AT2G45790
AT1G10588	AT3G01480
AT1G21470	AT3G01490
AT1G21480	AT3G11340
AT1G22150	AT3G11350
AT1G22140	AT3G14370
AT1G48400	AT3G17730
AT1G48405	AT3G17720
AT1G48410	AT3G55130
AT2G02080	AT4G34250
AT2G03830	AT5G16690
AT2G03840	AT5G16700
AT2G26840	AT5G16710
AT2G26850	AT5G42450
AT2G26860	AT5G60060
AT2G35800	AT5G60070
AT2G35810	AT5G66290
AT2G35820	AT5G66300
AT2G35830	AT1G28230
AT2G35840	AT1G47655
AT2G39820	AT1G56520
AT2G39830	AT1G56530
AT2G39810	AT1G56550
AT3G45600	AT1G56553
AT3G58790	AT1G56555
AT3G58780	AT1G56560
AT4G01516	AT1G56510
AT4G02730	AT1G56540
AT4G02733	AT2G26440
AT4G02740	AT2G35910
AT4G12360	AT2G37040
AT4G32360	AT3G10130
AT4G32370	AT3G10140
AT4G32375	AT3G21550
AT5G03570	AT3G21540
AT5G03580	AT3G60897
AT5G03590	AT3G60900
AT5G03600	AT3G60910
AT5G03610	AT3G61930
AT5G12320	AT3G61940
AT5G12323	AT4G21920
AT5G12330	AT4G34380
AT5G46340	AT4G34390
AT5G46350	AT5G02090
AT5G46360	AT5G02100
AT5G46370	AT5G02080
AT5G60900	AT5G07030
AT5G60910	AT5G17780
AT5G66350	AT5G17790
AT5G66360	AT5G20736
AT1G09026	AT5G20740
AT1G09030	AT5G46060
AT1G09040	AT5G46070
AT1G09020	AT5G54010
AT1G69560	AT5G54030
AT1G69550	AT5G54040
AT2G17480	AT5G54050
AT2G17470	AT5G54020
AT2G20100	AT5G55330
AT2G46590	AT1G01280
AT2G46600	AT1G01290
AT2G47810	AT1G02360
AT3G21770	AT1G11750
AT3G21780	AT1G11740
AT3G23050	AT1G30840
AT3G24690	AT1G47420
AT3G60490	AT1G47450
AT3G60500	AT1G62490
AT4G00380	AT1G62500
AT4G00390	AT1G68500
AT4G00400	AT1G70990
AT4G01480	AT1G71000
AT4G02280	AT3G01900
AT4G08160	AT3G01910
AT4G11350	AT3G01890
AT5G17800	AT3G05620
AT5G17820	AT3G05625
AT5G17810	AT3G10280
AT5G38240	AT3G10270
AT5G44150	AT3G21230
AT5G49310	AT3G48346
AT5G49320	AT3G48350
AT5G52490	AT3G62820
AT1G03700	AT4G21480
AT1G03710	AT4G21490
AT1G03720	AT4G22420
AT1G48500	AT4G22430
AT1G52790	AT5G14730
AT1G52800	AT5G14740
AT1G53130	AT1G18350
AT1G53140	AT1G18360
AT1G63050	AT1G18710
AT1G72220	AT1G22470
AT1G72210	AT1G22480
AT2G17760	AT1G62060
AT2G28710	AT1G62070
AT2G28720	AT1G62080
AT2G33509	AT1G76720
AT2G33510	AT1G76728
AT2G36890	AT2G22470
AT3G12710	AT2G39240
AT3G21420	AT2G39250
AT3G45170	AT2G39260
AT3G49115	AT3G03580
AT3G49110	AT3G03590
AT3G49690	AT3G05300
AT3G50280	AT3G05310
AT3G50290	AT3G05290
AT4G10380	AT3G06470
AT4G16560	AT3G06455
AT4G16563	AT3G06460
AT4G19220	AT3G09450
AT5G24230	AT3G16910
AT5G24240	AT3G16920
AT5G24250	AT3G16930
AT5G24260	AT3G50210
AT5G39620	AT3G50220
AT5G39630	AT3G57540
AT5G53480	AT3G58740
AT5G53486	AT3G58750
AT5G53490	AT4G09030
AT5G54610	AT4G15040
AT5G54620	AT4G34910
AT5G54600	AT4G34900
AT1G12950	AT5G19110
AT1G12960	AT5G19120
AT1G12970	AT1G20065
AT1G65370	AT1G20070
AT1G65380	AT1G21540
AT1G77145	AT1G22800
AT1G77150	AT1G22810
AT1G77160	AT1G33820
AT1G78710	AT1G33830
AT1G78720	AT1G33840
AT2G01800	AT1G33850
AT2G33710	AT1G50710
AT2G40520	AT1G50720
AT2G41650	AT1G65480
AT3G05400	AT1G65481
AT3G05410	AT1G65483
AT3G24130	AT1G65484
AT3G24140	AT1G65486
AT3G25170	AT1G65490
AT3G25180	AT1G65500
AT3G25190	AT1G65510
AT3G25710	AT1G65520
AT4G18860	AT1G69880
AT4G18870	AT1G69890
AT4G18880	AT1G71460
AT5G05150	AT1G71470
AT5G05160	AT1G71480
AT5G39220	AT1G73560
AT5G39230	AT1G73570
AT5G39240	AT1G75450
AT5G50910	AT1G75680
AT5G57345	AT1G79790
AT5G63168	AT1G79800
AT5G63170	AT1G79810
AT5G63180	AT2G22170
AT1G12180	AT2G22180
AT1G12190	AT2G23610
AT1G14590	AT2G23620
AT1G14600	AT2G37430
AT1G18860	AT3G01015
AT1G28500	AT3G01010
AT1G28510	AT3G01020
AT1G31163	AT3G14570
AT1G31170	AT3G23220
AT1G48530	AT3G23230
AT1G48540	AT3G23460
AT1G48520	AT3G23470
AT1G49430	AT4G33925
AT1G66350	AT4G33930
AT1G66360	AT4G33940
AT1G66370	AT4G38770
AT1G70250	AT4G38760
AT1G70260	AT5G12850
AT2G17940	AT5G14320
AT2G20170	AT5G14330
AT2G20160	AT5G20620
AT2G31180	AT5G20630
AT2G36815	AT5G44990
AT2G44750	AT5G45000
AT2G44745	AT5G47980
AT3G01210	AT5G47990
AT3G01220	AT5G52680
AT3G01230	AT5G52690
AT3G01240	AT5G52700
AT3G01250	AT5G52710
AT3G01260	AT5G52720
AT3G15300	AT5G52740
AT3G21700	AT5G52750
AT3G21710	AT5G52730
AT3G21720	AT5G52670
AT3G23140	AT5G55790
AT3G23145	AT5G55800
AT3G25620	AT5G55810
AT3G44760	AT5G64200
AT3G44780	AT5G64210
AT3G44783	AT5G65090
AT3G44784	AT5G65100
AT3G44785	AT5G65110
AT3G44755	AT5G66390
AT3G44770	AT5G66400
AT3G48620	AT5G66410
AT3G48630	AT1G01420
AT3G50710	AT1G01430
AT3G50720	AT1G35730
AT3G50730	AT2G26420
AT3G53050	AT2G28625
AT3G53060	AT2G31005
AT3G53065	AT2G31010
AT3G53070	AT2G45360
AT3G53075	AT2G45380
AT3G58060	AT3G49260
AT4G11175	AT4G00070
AT4G11180	AT4G00090
AT4G11740	AT4G00080
AT4G11745	AT4G01985
AT4G11760	AT4G30290
AT4G11770	AT4G30300
AT4G11780	AT4G37400
AT4G11750	AT5G01240
AT4G39470	AT5G02630
AT4G39480	AT5G02640
AT4G39490	AT5G09600
AT5G06570	AT5G09610
AT5G11180	AT5G13210
AT5G21150	AT5G53860
AT5G38780	AT5G53870
AT5G38790	AT1G51780
AT5G44060	AT1G61065
AT5G53950	AT1G61070
AT5G53960	AT1G61080
AT5G62165	AT1G62190
AT1G12980	AT1G62200
AT1G13290	AT1G68450
AT1G13300	AT1G73965
AT1G13310	AT1G73970
AT1G53023	AT2G01350
AT1G53025	AT2G01340
AT1G59800	AT2G01660
AT1G59810	AT2G15025
AT1G59790	AT2G15029
AT1G75510	AT2G22330
AT1G75520	AT2G28960
AT2G03550	AT2G28970
AT2G03560	AT3G09620
AT2G03565	AT3G11110
AT2G30890	AT3G11120
AT2G30900	AT3G20362
AT2G31460	AT3G26235
AT2G31470	AT3G26240
AT2G31480	AT4G02320
AT2G38110	AT4G08550
AT3G23850	AT4G28365
AT3G23870	AT4G28370
AT3G23860	AT5G17980
AT3G26810	AT5G17990
AT3G29255	AT5G18440
AT3G29260	AT5G18450
AT3G30841	AT5G24190
AT3G30842	AT5G24200
AT3G61898	AT5G27310
AT4G22940	AT5G27690
AT4G22950	AT5G45310
AT4G26160	AT5G48420
AT4G26150	AT5G48440
AT5G08150	AT5G48430
AT5G08160	AT5G65950
AT5G22240	AT5G65940
AT5G22250	AT1G10000
AT5G22260	AT1G10010
AT5G22270	AT1G12940
AT5G24900	AT1G25420
AT5G28490	AT1G25422
AT5G28491	AT1G67000
AT5G39260	AT1G69900
AT5G39280	AT1G80860
AT5G39270	AT1G80865
AT5G48270	AT2G22760
AT5G48280	AT2G22930
AT5G48290	AT2G22940
AT5G48250	AT2G22941
AT5G55890	AT2G22950
AT5G57130	AT2G22960
AT5G65080	AT2G22942
AT1G12150	AT2G47750
AT1G12160	AT3G01510
AT1G12170	AT3G01513
AT1G12600	AT3G04420
AT1G12620	AT3G23320
AT1G12630	AT3G23325
AT1G12640	AT3G23310
AT1G13710	AT3G61840
AT1G17190	AT3G61830
AT1G17200	AT4G26870
AT1G25230	AT4G26880
AT1G32510	AT4G31250
AT1G32520	AT4G31260
AT1G34470	AT4G31270
AT1G34460	AT4G37409
AT1G49190	AT4G37410
AT1G49180	AT4G37420
AT1G59660	AT5G39100
AT1G59670	AT5G47450
AT1G59675	AT5G49555
AT1G59680	AT5G49560
AT1G59690	AT5G49570
AT1G59700	AT5G58782
AT1G59710	AT5G58784
AT1G61620	AT1G01250
AT1G61630	AT1G10880
AT1G63060	AT1G10890
AT1G63070	AT1G11240
AT1G63055	AT1G11250
AT1G63057	AT1G22680
AT1G70070	AT1G22690
AT1G70080	AT1G22700
AT2G33720	AT1G30850
AT2G41470	AT1G30860
AT2G41473	AT1G58420
AT2G41475	AT1G75470
AT2G41480	AT1G75460
AT2G45220	AT1G77700
AT3G13810	AT1G77710
AT3G18215	AT2G16050
AT3G49040	AT2G16060
AT3G49270	AT2G17040
AT3G49750	AT2G17043
AT3G49760	AT2G17050
AT3G58070	AT2G17055
AT3G61850	AT2G29850
AT3G61860	AT2G29860
AT3G62950	AT2G32030
AT3G62960	AT2G32020
AT3G62970	AT2G43050
AT4G11030	AT3G03460
AT4G18900	AT3G03470
AT4G18905	AT3G26250
AT4G23710	AT3G28830
AT5G12270	AT3G28820
AT5G12280	AT4G17245
AT5G17970	AT4G25480
AT5G17960	AT4G25490
AT5G24070	AT4G31380
AT5G24080	AT4G31390
AT5G24090	AT4G33820
AT5G24530	AT4G33840
AT5G24540	AT4G33830
AT5G38070	AT5G04320
AT5G38080	AT5G04330
AT5G38090	AT5G09540
AT5G51770	AT5G09550
AT5G51780	AT5G18920
AT5G62470	AT5G18930
AT1G08280	AT5G26920
AT1G08290	AT5G44110
AT1G08300	AT5G44120
AT1G42980	AT5G57220
AT1G43140	AT5G57230
AT1G55550	AT1G10550
AT1G55560	AT1G17150
AT1G55570	AT1G24100
AT1G68460	AT1G24110
AT1G69800	AT1G24120
AT2G22340	AT1G57540
AT2G27990	AT1G57550
AT2G28000	AT1G57560
AT2G43140	AT1G59453
AT3G10590	AT1G59500
AT3G10595	AT1G61520
AT3G10600	AT1G61540
AT3G55360	AT1G61550
AT3G55380	AT1G65990
AT3G55370	AT1G66000
AT3G60150	AT1G66020
AT3G60140	AT1G66030
AT4G04890	AT1G66040
AT4G15130	AT1G70540
AT4G15120	AT2G14288
AT4G19430	AT2G14289
AT4G26200	AT2G14290
AT4G29100	AT2G42840
AT5G05960	AT2G44810
AT5G05965	AT2G47485
AT5G10580	AT2G47490
AT5G10590	AT2G47950
AT5G10600	AT2G47960
AT5G15160	AT3G04710
AT5G21960	AT3G36659
AT5G23980	AT3G66658
AT5G23989	AT3G14870
AT5G23990	AT3G14880
AT5G41310	AT3G14890
AT5G42680	AT3G23020
AT5G42690	AT3G23030
AT5G63450	AT3G29034
AT1G02380	AT3G43829
AT1G02390	AT3G55870
AT1G15600	AT4G06534
AT1G15610	AT5G07590
AT1G15630	AT5G07600
AT1G15640	AT5G07610
AT1G15620	AT5G08450
AT1G18280	AT5G08460
AT1G18290	AT5G08470
AT1G25340	AT5G41810
AT1G25350	AT5G41820
AT1G27040	AT5G55500
AT1G35435	AT5G55507
AT1G35440	AT5G55508
AT1G49450	AT5G55510
AT1G60980	AT1G06270
AT1G60983	AT1G06280
AT1G60985	AT1G06290
AT1G60986	AT1G12800
AT1G60987	AT1G12805
AT1G63000	AT1G12810
AT1G63010	AT1G22550
AT1G69680	AT1G35140
AT2G23400	AT1G66430
AT2G23410	AT1G66440
AT2G23390	AT1G66450
AT2G27930	AT1G66460
AT2G27940	AT1G75620
AT2G34840	AT2G15080
AT2G41860	AT2G20420
AT3G03670	AT2G20430
AT3G11580	AT2G20440
AT3G48209	AT2G29605
AT3G48210	AT2G29620
AT3G56690	AT2G34180
AT3G56700	AT2G34185
AT3G58190	AT2G34610
AT4G01920	AT2G34620
AT4G13992	AT2G42040
AT4G17780	AT3G20155
AT4G17785	AT3G20160
AT4G17770	AT3G26460
AT4G18630	AT3G26470
AT4G18640	AT3G26480
AT4G18950	AT3G26450
AT4G18970	AT3G28430
AT4G18960	AT3G28770
AT4G28920	AT3G54700
AT4G28930	AT3G54710
AT4G34060	AT4G11450
AT4G36750	AT4G11460
AT5G41490	AT4G25130
AT5G41500	AT4G25140
AT5G41510	AT4G25150
AT5G56300	AT4G27970
AT1G01680	AT5G06530
AT1G01670	AT5G13380
AT1G19835	AT5G13390
AT1G30845	AT5G22530
AT1G61580	AT5G22540
AT1G61590	AT5G22545
AT1G63880	AT5G27370
AT1G67760	AT5G27380
AT1G70030	AT5G38710
AT1G70040	AT5G47590
AT1G70020	AT5G47610
AT2G01990	AT5G47600
AT2G02000	AT1G01910
AT2G24205	AT1G01900
AT2G24210	AT1G06990
AT2G25810	AT1G07000
AT2G25820	AT1G34790
AT3G09990	AT1G34792
AT3G10000	AT1G43780
AT3G32047	AT1G44350
AT3G47140	AT1G65210
AT3G47150	AT1G65220
AT3G47160	AT2G41660
AT3G48300	AT2G47340
AT3G48310	AT2G47350
AT3G48320	AT2G47330
AT3G49780	AT3G01290
AT3G59020	AT3G15050
AT4G16730	AT3G15060
AT4G26260	AT3G15070
AT4G26270	AT3G28510
AT4G38870	AT3G28520
AT4G38880	AT3G44460
AT5G09440	AT3G52520
AT5G10100	AT3G52525
AT5G20230	AT3G53760
AT5G20240	AT3G53780
AT5G49520	AT3G53770
AT5G49525	AT3G60590
AT5G65790	AT4G12530
AT5G66340	AT4G15360
AT1G19620	AT4G15370
AT1G19630	AT4G15380
AT1G19640	AT4G15390
AT1G22130	AT4G15393
AT1G26300	AT4G15396
AT1G26310	AT4G23020
AT1G26320	AT4G24275
AT1G29280	AT4G24280
AT1G49570	AT4G25950
AT1G49580	AT4G25940
AT1G52400	AT5G06280
AT1G55590	AT5G12930
AT1G55600	AT5G12940
AT1G67450	AT5G19260
AT1G67455	AT5G44260
AT1G67460	AT5G49130
AT1G67440	AT5G62330
AT1G74650	AT5G62340
AT1G74660	AT1G04330
AT2G22750	AT1G04340
AT2G34790	AT1G07985
AT3G05450	AT1G07990
AT3G05460	AT1G07980
AT3G05470	AT1G11600
AT3G11150	AT1G20870
AT3G11130	AT1G20860
AT3G20740	AT1G24610
AT3G20750	AT1G24620
AT3G20760	AT1G47990
AT3G51060	AT1G58037
AT3G51070	AT1G60270
AT3G61120	AT1G60560
AT3G61130	AT1G60570
AT4G01883	AT1G60590
AT4G01890	AT1G63340
AT4G01895	AT1G63350
AT4G08150	AT1G67100
AT4G08151	AT2G18620
AT4G12820	AT2G18630
AT4G12825	AT2G18610
AT4G14160	AT2G21235
AT4G14170	AT2G23840
AT4G14165	AT2G26410
AT4G14465	AT2G26420
AT4G18850	AT2G29250
AT4G18840	AT2G29260
AT4G22160	AT2G29870
AT4G22165	AT2G29880
AT4G22170	AT2G30420
AT4G22180	AT2G30424
AT4G22150	AT2G30650
AT4G37840	AT2G30660
AT5G05113	AT2G44581
AT5G05120	AT2G45130
AT5G05130	AT2G45135
AT5G05110	AT3G05150
AT5G06720	AT3G22000
AT5G06740	AT3G22010
AT5G06730	AT3G22020
AT5G40630	AT3G22022
AT1G12200	AT3G22030
AT1G32240	AT3G22040
AT1G60780	AT3G22050
AT1G60783	AT3G22053
AT1G63080	AT3G22057
AT2G03310	AT3G22060
AT2G03320	AT3G25250
AT2G03330	AT3G56710
AT2G04570	AT3G61920
AT2G18110	AT3G63110
AT2G18120	AT4G16250
AT2G18130	AT4G16260
AT2G21990	AT4G16265
AT2G22000	AT4G18660
AT2G22810	AT4G25240
AT2G22807	AT4G25250
AT2G24070	AT4G25260
AT2G24080	AT4G29330
AT2G27880	AT4G29340
AT2G28700	AT5G03970
AT2G31170	AT5G03980
AT2G32270	AT5G03990
AT2G32275	AT5G07010
AT2G32280	AT5G19600
AT2G33980	AT5G19610
AT2G40200	AT5G44220
AT2G40205	AT5G66690
AT2G40220	AT1G01190
AT2G40210	AT1G06360
AT2G43590	AT1G07280
AT2G43600	AT1G23540
AT2G46140	AT1G23550
AT2G46150	AT1G23560
AT3G02940	AT1G23580
AT3G03660	AT1G23590
AT3G11290	AT1G23600
AT3G11310	AT1G23610
AT3G11300	AT1G23640
AT3G13898	AT1G23650
AT3G25790	AT1G23670
AT3G45130	AT1G23680
AT4G15960	AT1G23690
AT4G15970	AT1G23700
AT4G15975	AT1G23570
AT4G15955	AT1G23660
AT4G21830	AT1G25450
AT4G21840	AT1G32100
AT4G21850	AT1G35230
AT4G21820	AT1G50650
AT4G23950	AT1G54950
AT4G23960	AT1G63310
AT4G23970	AT1G63320
AT4G38340	AT1G63330
AT4G39640	AT1G63710
AT4G39650	AT1G73000
AT4G39660	AT1G73010
AT5G05970	AT1G72990
AT5G13330	AT2G30670
AT5G22950	AT2G30690
AT5G22970	AT2G30680
AT5G22980	AT2G31018
AT5G22990	AT2G31020
AT5G22960	AT2G31230
AT1G12260	AT2G36640
AT1G12250	AT2G36650
AT1G21890	AT2G40475
AT1G26250	AT2G41260
AT1G31620	AT2G41800
AT1G31630	AT2G41810
AT1G35910	AT2G41790
AT1G45145	AT2G46630
AT1G45150	AT2G47280
AT1G62810	AT2G47300
AT1G66720	AT3G04140
AT1G66730	AT3G04150
AT1G77200	AT3G14450
AT2G04680	AT3G53320
AT2G04675	AT3G53330
AT2G15590	AT3G53340
AT2G28510	AT4G01360
AT2G31790	AT4G01370
AT2G36430	AT4G03460
AT2G36440	AT4G32860
AT2G36450	AT4G38220
AT2G36460	AT4G38210
AT3G04570	AT4G39290
AT3G30280	AT4G39300
AT3G30290	AT4G39280
AT3G30260	AT5G14650
AT3G30720	AT5G26300
AT3G30725	AT5G26310
AT3G45285	AT5G48040
AT3G45280	AT5G48050
AT3G48970	AT5G48060
AT4G00220	AT5G48070
AT4G00230	AT5G48090
AT4G10660	AT5G63080
AT4G10680	AT5G63085
AT4G10670
AT4G37810
AT5G10130
AT5G10150
AT5G10140
AT5G10270
AT5G10280
AT5G10290
AT5G14400
AT5G17490
AT5G17510
AT5G17500
AT5G25850
AT5G25860
AT5G25870
AT5G25840
AT5G37690
AT5G40270
AT5G40280
AT5G44345
AT5G44350
