# Supplementary material for: LHP1 Regulates H3K27me3 Spreading and Shapes the Three-Dimensional Conformation of the Arabidopsis Genome
Source: PLoS One. 2016 Jul 13;11(7):e0158936. doi: 10.1371/journal.pone.0158936 (PMC4943711; doi:10.1371/journal.pone.0158936)
Supplement: S5 Appendix — TAIR10 Gene accession list marked by LHP1 and methylated (hypo and hyper-methylated). (XLSX) [file pone.0158936.s005.xlsx]

## Sheet: Sheet1
866 common elements in targetlhp1 and K27m3 UP	1285 common elements in in targetlhp1 and K27m3 Down
AT1G01190	AT1G01070
AT1G01250	AT1G01073
AT1G01420	AT1G01080
AT1G01453	AT1G01670
AT1G01460	AT1G01680
AT1G01470	AT1G02330
AT1G01471	AT1G02335
AT1G02360	AT1G02340
AT1G02550	AT1G02380
AT1G03103	AT1G02390
AT1G03106	AT1G03445
AT1G03110	AT1G03700
AT1G04330	AT1G03710
AT1G05300	AT1G03720
AT1G06270	AT1G03800
AT1G06280	AT1G03810
AT1G06290	AT1G03820
AT1G06360	AT1G08280
AT1G06980	AT1G08290
AT1G06990	AT1G08300
AT1G07000	AT1G08860
AT1G07645	AT1G09020
AT1G07660	AT1G09026
AT1G07985	AT1G09030
AT1G09625	AT1G09480
AT1G10010	AT1G09483
AT1G10270	AT1G09550
AT1G10550	AT1G10585
AT1G10880	AT1G10586
AT1G10890	AT1G10588
AT1G11200	AT1G12030
AT1G11210	AT1G12040
AT1G11230	AT1G12100
AT1G11240	AT1G12110
AT1G11250	AT1G12150
AT1G11600	AT1G12160
AT1G11740	AT1G12170
AT1G12610	AT1G12180
AT1G12800	AT1G12190
AT1G12805	AT1G12200
AT1G12810	AT1G12260
AT1G12940	AT1G12490
AT1G15010	AT1G12540
AT1G15015	AT1G12550
AT1G15840	AT1G12600
AT1G17147	AT1G12620
AT1G17150	AT1G12630
AT1G17330	AT1G12665
AT1G17340	AT1G12740
AT1G17345	AT1G12950
AT1G18710	AT1G12960
AT1G19310	AT1G12970
AT1G19320	AT1G12980
AT1G19330	AT1G13290
AT1G20065	AT1G13300
AT1G20070	AT1G13310
AT1G21050	AT1G13710
AT1G21540	AT1G14590
AT1G22110	AT1G14600
AT1G22220	AT1G15380
AT1G22330	AT1G15385
AT1G22400	AT1G15600
AT1G22470	AT1G15610
AT1G22480	AT1G15620
AT1G22550	AT1G15630
AT1G22570	AT1G15640
AT1G22600	AT1G17190
AT1G22680	AT1G17200
AT1G22710	AT1G17950
AT1G23540	AT1G17960
AT1G23550	AT1G18210
AT1G23560	AT1G18220
AT1G23570	AT1G18280
AT1G23580	AT1G18290
AT1G23590	AT1G18773
AT1G23600	AT1G18780
AT1G23610	AT1G18790
AT1G23640	AT1G18860
AT1G23650	AT1G19620
AT1G23660	AT1G19630
AT1G23670	AT1G19640
AT1G23680	AT1G19835
AT1G23690	AT1G20080
AT1G23700	AT1G21110
AT1G24110	AT1G21470
AT1G24120	AT1G21480
AT1G24620	AT1G21890
AT1G25400	AT1G22130
AT1G25420	AT1G22140
AT1G25422	AT1G22150
AT1G25450	AT1G22910
AT1G26600	AT1G23380
AT1G28230	AT1G23400
AT1G28390	AT1G23410
AT1G28395	AT1G23420
AT1G30840	AT1G24000
AT1G31290	AT1G24010
AT1G32050	AT1G24020
AT1G32100	AT1G24070
AT1G32550	AT1G24256
AT1G32560	AT1G24260
AT1G33820	AT1G24265
AT1G33830	AT1G24540
AT1G33840	AT1G25230
AT1G33850	AT1G25240
AT1G33860	AT1G25250
AT1G33870	AT1G25275
AT1G33880	AT1G25280
AT1G33890	AT1G25340
AT1G33900	AT1G26250
AT1G33910	AT1G26300
AT1G33920	AT1G26310
AT1G33925	AT1G26320
AT1G33930	AT1G26771
AT1G34790	AT1G26773
AT1G35140	AT1G26780
AT1G35230	AT1G26790
AT1G35290	AT1G27040
AT1G35730	AT1G28430
AT1G43780	AT1G28450
AT1G44350	AT1G28500
AT1G45191	AT1G29280
AT1G47420	AT1G30090
AT1G47450	AT1G30160
AT1G47990	AT1G30170
AT1G48120	AT1G30845
AT1G48130	AT1G31163
AT1G48140	AT1G31170
AT1G49330	AT1G31240
AT1G49340	AT1G31250
AT1G50650	AT1G31620
AT1G50720	AT1G31630
AT1G51790	AT1G31670
AT1G51800	AT1G31770
AT1G51805	AT1G31772
AT1G51810	AT1G32170
AT1G51820	AT1G32240
AT1G51823	AT1G32510
AT1G51830	AT1G32650
AT1G51840	AT1G32660
AT1G51850	AT1G33520
AT1G51860	AT1G33530
AT1G51870	AT1G33540
AT1G51880	AT1G34460
AT1G51890	AT1G34470
AT1G51900	AT1G35435
AT1G51910	AT1G35440
AT1G53080	AT1G35830
AT1G54120	AT1G35910
AT1G54950	AT1G42980
AT1G56510	AT1G43140
AT1G56520	AT1G44180
AT1G56530	AT1G45145
AT1G56540	AT1G46336
AT1G56550	AT1G46408
AT1G56553	AT1G46840
AT1G56555	AT1G46912
AT1G56560	AT1G47317
AT1G57540	AT1G48060
AT1G57550	AT1G48410
AT1G57560	AT1G48500
AT1G57780	AT1G48530
AT1G57790	AT1G48745
AT1G58037	AT1G49100
AT1G58050	AT1G49110
AT1G58360	AT1G49120
AT1G58420	AT1G49130
AT1G59453	AT1G49180
AT1G59500	AT1G49190
AT1G60270	AT1G49250
AT1G60560	AT1G49260
AT1G60570	AT1G49300
AT1G61065	AT1G49310
AT1G61070	AT1G49430
AT1G61080	AT1G49450
AT1G61090	AT1G49570
AT1G61093	AT1G52400
AT1G61095	AT1G52800
AT1G61097	AT1G52880
AT1G61540	AT1G52890
AT1G62070	AT1G52990
AT1G62240	AT1G53023
AT1G62490	AT1G53025
AT1G62500	AT1G53130
AT1G63350	AT1G53140
AT1G63570	AT1G53160
AT1G63580	AT1G53420
AT1G63710	AT1G53815
AT1G63930	AT1G53820
AT1G64660	AT1G54040
AT1G65060	AT1G54200
AT1G65210	AT1G55110
AT1G65220	AT1G55550
AT1G65480	AT1G55560
AT1G65481	AT1G55570
AT1G65483	AT1G55580
AT1G65484	AT1G55590
AT1G65486	AT1G55600
AT1G65490	AT1G55650
AT1G65500	AT1G55660
AT1G65510	AT1G59660
AT1G65520	AT1G59670
AT1G65730	AT1G59675
AT1G65740	AT1G59680
AT1G65760	AT1G59690
AT1G65770	AT1G59700
AT1G65780	AT1G59710
AT1G65790	AT1G59790
AT1G65800	AT1G59800
AT1G65810	AT1G59810
AT1G65990	AT1G59970
AT1G66000	AT1G59980
AT1G66020	AT1G60780
AT1G66030	AT1G60783
AT1G66040	AT1G60980
AT1G66045	AT1G60983
AT1G66050	AT1G60985
AT1G66060	AT1G60986
AT1G66230	AT1G60987
AT1G66430	AT1G61270
AT1G66440	AT1G61580
AT1G66450	AT1G61590
AT1G66460	AT1G61630
AT1G66920	AT1G61640
AT1G66950	AT1G61660
AT1G66960	AT1G62510
AT1G66970	AT1G62530
AT1G67000	AT1G62810
AT1G67100	AT1G63000
AT1G68450	AT1G63010
AT1G68500	AT1G63050
AT1G68620	AT1G63055
AT1G68845	AT1G63057
AT1G69880	AT1G63060
AT1G69890	AT1G63070
AT1G69900	AT1G63080
AT1G70540	AT1G63880
AT1G70949	AT1G64230
AT1G70950	AT1G64235
AT1G70990	AT1G64583
AT1G71000	AT1G64585
AT1G71460	AT1G64590
AT1G71470	AT1G64620
AT1G71520	AT1G65370
AT1G71530	AT1G66350
AT1G71695	AT1G66360
AT1G71696	AT1G66370
AT1G71960	AT1G66720
AT1G72430	AT1G66730
AT1G72520	AT1G67440
AT1G73000	AT1G67450
AT1G73010	AT1G67455
AT1G73290	AT1G67460
AT1G73560	AT1G67750
AT1G73830	AT1G67760
AT1G73870	AT1G68130
AT1G73965	AT1G68340
AT1G75450	AT1G68350
AT1G75470	AT1G68360
AT1G75490	AT1G68370
AT1G75500	AT1G68460
AT1G75620	AT1G69310
AT1G76610	AT1G69560
AT1G77700	AT1G69650
AT1G77710	AT1G69660
AT1G78850	AT1G69670
AT1G78860	AT1G69680
AT1G79360	AT1G69800
AT1G79420	AT1G69860
AT1G79800	AT1G69870
AT1G80340	AT1G70020
AT1G80540	AT1G70030
AT1G80860	AT1G70040
AT1G80865	AT1G70070
AT2G01300	AT1G70080
AT2G01340	AT1G70250
AT2G01660	AT1G70260
AT2G04070	AT1G70500
AT2G04080	AT1G70510
AT2G04190	AT1G71920
AT2G05380	AT1G72210
AT2G14289	AT1G72220
AT2G14290	AT1G72570
AT2G14440	AT1G72580
AT2G14510	AT1G72590
AT2G15025	AT1G72600
AT2G15029	AT1G73610
AT2G15042	AT1G73620
AT2G15050	AT1G74650
AT2G15080	AT1G74660
AT2G15170	AT1G75510
AT2G15220	AT1G75520
AT2G16050	AT1G77145
AT2G17043	AT1G77150
AT2G17050	AT1G77160
AT2G17055	AT1G77200
AT2G18610	AT1G78470
AT2G18620	AT1G78476
AT2G20350	AT1G78480
AT2G20360	AT1G78710
AT2G20430	AT1G78720
AT2G21050	AT1G78740
AT2G21060	AT1G78750
AT2G21235	AT1G78760
AT2G22170	AT1G78770
AT2G22180	AT1G79830
AT2G22330	AT1G79840
AT2G22470	AT1G79850
AT2G22760	AT1G80100
AT2G22930	AT1G80110
AT2G22940	AT2G01800
AT2G22941	AT2G01940
AT2G22942	AT2G01990
AT2G22950	AT2G02000
AT2G22960	AT2G02080
AT2G23600	AT2G03290
AT2G23610	AT2G03310
AT2G23620	AT2G03320
AT2G23840	AT2G03330
AT2G24570	AT2G03480
AT2G25880	AT2G03500
AT2G25890	AT2G03505
AT2G26040	AT2G03550
AT2G26410	AT2G03560
AT2G26420	AT2G03565
AT2G27080	AT2G03710
AT2G27385	AT2G03720
AT2G27430	AT2G03740
AT2G27690	AT2G03830
AT2G28550	AT2G03840
AT2G28625	AT2G04220
AT2G28960	AT2G04230
AT2G28970	AT2G04235
AT2G28990	AT2G04495
AT2G29000	AT2G04570
AT2G29020	AT2G04680
AT2G29040	AT2G04800
AT2G29045	AT2G04810
AT2G29250	AT2G04830
AT2G29330	AT2G04840
AT2G29350	AT2G04842
AT2G29370	AT2G04920
AT2G29850	AT2G05500
AT2G29860	AT2G05510
AT2G29870	AT2G14210
AT2G29880	AT2G14690
AT2G30420	AT2G14692
AT2G30424	AT2G14700
AT2G30650	AT2G15590
AT2G30660	AT2G17470
AT2G30670	AT2G17480
AT2G30680	AT2G17760
AT2G30690	AT2G17940
AT2G30760	AT2G17970
AT2G30766	AT2G18070
AT2G30770	AT2G18080
AT2G31230	AT2G18110
AT2G32030	AT2G18120
AT2G34185	AT2G18130
AT2G35450	AT2G18140
AT2G35460	AT2G18150
AT2G35700	AT2G18550
AT2G35910	AT2G18880
AT2G35930	AT2G20060
AT2G36050	AT2G20070
AT2G37040	AT2G20080
AT2G37430	AT2G20100
AT2G38870	AT2G20160
AT2G39240	AT2G20170
AT2G39250	AT2G21990
AT2G40475	AT2G22000
AT2G41180	AT2G22145
AT2G41260	AT2G22155
AT2G41660	AT2G22160
AT2G41800	AT2G22340
AT2G41810	AT2G22510
AT2G42040	AT2G22520
AT2G42350	AT2G22530
AT2G42640	AT2G22630
AT2G42840	AT2G22640
AT2G43050	AT2G22750
AT2G44581	AT2G22800
AT2G44810	AT2G22802
AT2G45040	AT2G22805
AT2G45050	AT2G22807
AT2G45060	AT2G22810
AT2G45130	AT2G23030
AT2G45135	AT2G23040
AT2G45360	AT2G23060
AT2G45380	AT2G23067
AT2G46630	AT2G23070
AT2G46720	AT2G23400
AT2G47140	AT2G23410
AT2G47150	AT2G24070
AT2G47280	AT2G24080
AT2G47300	AT2G24205
AT2G47485	AT2G24210
AT2G47950	AT2G24450
AT3G01010	AT2G24460
AT3G01015	AT2G24470
AT3G01020	AT2G24480
AT3G01510	AT2G24490
AT3G01513	AT2G25440
AT3G01516	AT2G25450
AT3G01680	AT2G25700
AT3G01890	AT2G25710
AT3G01900	AT2G25810
AT3G03580	AT2G25820
AT3G04190	AT2G26840
AT3G04200	AT2G26850
AT3G04420	AT2G26860
AT3G05150	AT2G27880
AT3G05300	AT2G27930
AT3G05800	AT2G27940
AT3G05970	AT2G27990
AT3G05975	AT2G28000
AT3G06455	AT2G28340
AT3G06460	AT2G28510
AT3G06470	AT2G28700
AT3G09510	AT2G28710
AT3G09520	AT2G28720
AT3G10130	AT2G30890
AT3G10140	AT2G30900
AT3G10270	AT2G31170
AT3G10280	AT2G31180
AT3G11110	AT2G31460
AT3G12977	AT2G31470
AT3G14320	AT2G31480
AT3G14370	AT2G31760
AT3G14480	AT2G31770
AT3G14490	AT2G31780
AT3G14560	AT2G32160
AT3G14570	AT2G32270
AT3G14880	AT2G32275
AT3G15050	AT2G32280
AT3G15060	AT2G32960
AT3G15240	AT2G33509
AT3G15250	AT2G33510
AT3G15251	AT2G33710
AT3G16420	AT2G33980
AT3G16430	AT2G34790
AT3G16432	AT2G34810
AT3G16440	AT2G34820
AT3G16450	AT2G34825
AT3G16460	AT2G34830
AT3G16530	AT2G34840
AT3G16540	AT2G35270
AT3G16920	AT2G35810
AT3G16930	AT2G35820
AT3G17720	AT2G35830
AT3G17730	AT2G36430
AT3G20155	AT2G36440
AT3G20160	AT2G36450
AT3G20362	AT2G36550
AT3G21230	AT2G36560
AT3G21270	AT2G36815
AT3G21550	AT2G36890
AT3G22000	AT2G38080
AT3G22010	AT2G38110
AT3G22020	AT2G38300
AT3G22022	AT2G39510
AT3G22030	AT2G39518
AT3G22040	AT2G39520
AT3G22050	AT2G39530
AT3G22053	AT2G39540
AT3G22057	AT2G39550
AT3G22060	AT2G39820
AT3G23030	AT2G39830
AT3G23220	AT2G40205
AT3G23230	AT2G40210
AT3G23320	AT2G40220
AT3G23460	AT2G40435
AT3G25250	AT2G40440
AT3G25730	AT2G40450
AT3G25740	AT2G40520
AT3G25950	AT2G40740
AT3G26110	AT2G40750
AT3G26115	AT2G40802
AT3G26450	AT2G40810
AT3G26460	AT2G40990
AT3G26470	AT2G40995
AT3G27240	AT2G41000
AT3G27250	AT2G41230
AT3G28380	AT2G41231
AT3G28390	AT2G41233
AT3G28430	AT2G41360
AT3G28510	AT2G41370
AT3G28520	AT2G41470
AT3G28540	AT2G41473
AT3G28550	AT2G41475
AT3G28790	AT2G41480
AT3G28820	AT2G41650
AT3G28830	AT2G41860
AT3G29034	AT2G41997
AT3G29780	AT2G42610
AT3G29791	AT2G43140
AT3G36659	AT2G43261
AT3G43720	AT2G43270
AT3G43829	AT2G43280
AT3G44460	AT2G43590
AT3G46380	AT2G43600
AT3G46390	AT2G43650
AT3G46400	AT2G43660
AT3G46410	AT2G43670
AT3G46420	AT2G44745
AT3G46430	AT2G44750
AT3G46480	AT2G45220
AT3G46490	AT2G45412
AT3G48520	AT2G45420
AT3G48700	AT2G45650
AT3G49260	AT2G45660
AT3G49950	AT2G45830
AT3G49960	AT2G45840
AT3G50220	AT2G46140
AT3G50260	AT2G46150
AT3G50740	AT2G46490
AT3G52470	AT2G46493
AT3G52480	AT2G46494
AT3G52520	AT2G46495
AT3G52525	AT2G46590
AT3G53320	AT2G46870
AT3G53330	AT2G46880
AT3G53710	AT2G46890
AT3G53720	AT2G46970
AT3G53770	AT2G47810
AT3G53780	AT3G01210
AT3G54700	AT3G01220
AT3G55130	AT3G01230
AT3G56710	AT3G01240
AT3G57540	AT3G01250
AT3G58120	AT3G01260
AT3G58280	AT3G02230
AT3G58290	AT3G02240
AT3G58300	AT3G02242
AT3G58310	AT3G02310
AT3G58320	AT3G02940
AT3G58330	AT3G02950
AT3G58340	AT3G02960
AT3G58350	AT3G02970
AT3G58360	AT3G02980
AT3G58370	AT3G03660
AT3G58380	AT3G03670
AT3G58390	AT3G04510
AT3G58400	AT3G04520
AT3G58420	AT3G04530
AT3G59160	AT3G04570
AT3G59170	AT3G05155
AT3G59180	AT3G05400
AT3G59230	AT3G05410
AT3G59240	AT3G05450
AT3G59260	AT3G05460
AT3G59880	AT3G05470
AT3G60390	AT3G09280
AT3G60590	AT3G09990
AT3G60900	AT3G10000
AT3G61840	AT3G10590
AT3G61920	AT3G10595
AT3G61930	AT3G10600
AT3G62528	AT3G11130
AT3G62690	AT3G11150
AT3G62820	AT3G11250
AT3G62988	AT3G11260
AT3G62990	AT3G11290
AT3G63020	AT3G11300
AT3G63110	AT3G11310
AT4G00070	AT3G11430
AT4G00080	AT3G11580
AT4G00090	AT3G12710
AT4G00730	AT3G13500
AT4G01360	AT3G13810
AT4G01985	AT3G13898
AT4G02250	AT3G13940
AT4G02320	AT3G13950
AT4G03460	AT3G15300
AT4G06534	AT3G17261
AT4G08400	AT3G17265
AT4G08950	AT3G17270
AT4G09030	AT3G17280
AT4G10170	AT3G18715
AT4G12530	AT3G18720
AT4G14310	AT3G18730
AT4G14315	AT3G20740
AT4G14320	AT3G20750
AT4G15040	AT3G20760
AT4G15050	AT3G20980
AT4G15053	AT3G20993
AT4G15056	AT3G20997
AT4G15060	AT3G21000
AT4G15061	AT3G21420
AT4G15070	AT3G21700
AT4G15360	AT3G21710
AT4G15370	AT3G21720
AT4G15380	AT3G21730
AT4G15390	AT3G21740
AT4G15393	AT3G21770
AT4G15396	AT3G21780
AT4G16260	AT3G22160
AT4G16820	AT3G22820
AT4G16920	AT3G22830
AT4G16930	AT3G23040
AT4G18660	AT3G23050
AT4G19950	AT3G23100
AT4G21480	AT3G23110
AT4G21920	AT3G23120
AT4G22420	AT3G23140
AT4G22430	AT3G23145
AT4G22440	AT3G23850
AT4G23020	AT3G23860
AT4G23120	AT3G23870
AT4G23130	AT3G24130
AT4G23150	AT3G24140
AT4G23220	AT3G24690
AT4G23350	AT3G25080
AT4G23360	AT3G25090
AT4G23370	AT3G25170
AT4G23380	AT3G25180
AT4G23390	AT3G25190
AT4G23400	AT3G25620
AT4G25130	AT3G25710
AT4G25140	AT3G25780
AT4G25250	AT3G25790
AT4G25260	AT3G26810
AT4G25480	AT3G26922
AT4G25940	AT3G26930
AT4G25950	AT3G26934
AT4G26870	AT3G27150
AT4G26880	AT3G28910
AT4G28340	AT3G29255
AT4G28365	AT3G29260
AT4G29340	AT3G30260
AT4G29740	AT3G30280
AT4G30230	AT3G30290
AT4G30290	AT3G30340
AT4G31250	AT3G30720
AT4G31260	AT3G30725
AT4G31270	AT3G30730
AT4G31380	AT3G30841
AT4G31390	AT3G30842
AT4G31830	AT3G32047
AT4G31840	AT3G44730
AT4G32650	AT3G44755
AT4G32860	AT3G44760
AT4G33020	AT3G44770
AT4G33820	AT3G44780
AT4G33830	AT3G44783
AT4G33840	AT3G44784
AT4G33930	AT3G44785
AT4G34250	AT3G45130
AT4G34380	AT3G45170
AT4G34760	AT3G45280
AT4G37400	AT3G45285
AT4G37409	AT3G45600
AT4G37410	AT3G45760
AT4G37420	AT3G45770
AT4G37580	AT3G47050
AT4G38210	AT3G47060
AT4G38220	AT3G47140
AT4G38760	AT3G47150
AT4G38770	AT3G47160
AT4G39280	AT3G47590
AT4G39290	AT3G47600
AT4G39300	AT3G48209
AT4G39360	AT3G48210
AT4G39950	AT3G48250
AT5G01040	AT3G48260
AT5G01240	AT3G48300
AT5G01280	AT3G48310
AT5G02090	AT3G48320
AT5G02640	AT3G48510
AT5G02750	AT3G48620
AT5G02770	AT3G48630
AT5G02780	AT3G48970
AT5G02890	AT3G49030
AT5G02900	AT3G49040
AT5G03980	AT3G49110
AT5G03990	AT3G49115
AT5G04320	AT3G49120
AT5G04330	AT3G49130
AT5G06530	AT3G49270
AT5G07010	AT3G49300
AT5G07030	AT3G49305
AT5G07590	AT3G49307
AT5G07600	AT3G49690
AT5G07610	AT3G49760
AT5G08450	AT3G49780
AT5G08460	AT3G50280
AT5G08470	AT3G50290
AT5G09540	AT3G50400
AT5G09550	AT3G50710
AT5G11530	AT3G50720
AT5G11590	AT3G50730
AT5G11610	AT3G51060
AT5G11620	AT3G51070
AT5G11630	AT3G51680
AT5G12850	AT3G51690
AT5G12940	AT3G51700
AT5G13380	AT3G51740
AT5G13390	AT3G52000
AT5G14010	AT3G52010
AT5G14011	AT3G52020
AT5G14020	AT3G52490
AT5G14070	AT3G52510
AT5G14330	AT3G52680
AT5G14690	AT3G52690
AT5G14730	AT3G52700
AT5G14740	AT3G53050
AT5G14920	AT3G53060
AT5G15030	AT3G53065
AT5G15040	AT3G53070
AT5G15480	AT3G53075
AT5G15490	AT3G53550
AT5G16230	AT3G54320
AT5G16700	AT3G54340
AT5G16710	AT3G55360
AT5G17790	AT3G55370
AT5G17980	AT3G55380
AT5G18450	AT3G55890
AT5G18920	AT3G55900
AT5G18930	AT3G55910
AT5G19040	AT3G56700
AT5G19100	AT3G56770
AT5G19110	AT3G56780
AT5G19260	AT3G56790
AT5G19600	AT3G57130
AT5G20620	AT3G57670
AT5G20630	AT3G58060
AT5G20740	AT3G58070
AT5G21125	AT3G58190
AT5G21130	AT3G58780
AT5G21482	AT3G58860
AT5G22390	AT3G58877
AT5G22540	AT3G58880
AT5G22545	AT3G58890
AT5G23950	AT3G58900
AT5G24190	AT3G59020
AT5G24200	AT3G60140
AT5G25410	AT3G60150
AT5G26270	AT3G60490
AT5G26280	AT3G60500
AT5G26290	AT3G60700
AT5G26300	AT3G60710
AT5G26310	AT3G60720
AT5G26920	AT3G60780
AT5G27310	AT3G60790
AT5G27370	AT3G61120
AT5G27380	AT3G61500
AT5G27690	AT3G61510
AT5G35735	AT3G61850
AT5G36220	AT3G61860
AT5G38710	AT3G61898
AT5G39100	AT3G62330
AT5G39130	AT3G62336
AT5G39650	AT3G62340
AT5G41810	AT3G62350
AT5G41820	AT3G62360
AT5G42380	AT3G62460
AT5G43390	AT3G62670
AT5G43400	AT3G62950
AT5G43760	AT3G62960
AT5G44110	AT3G62970
AT5G44120	AT4G00120
AT5G44220	AT4G00124
AT5G44575	AT4G00160
AT5G44578	AT4G00220
AT5G44585	AT4G00230
AT5G44990	AT4G00310
AT5G45000	AT4G00315
AT5G45310	AT4G00320
AT5G46060	AT4G00360
AT5G46070	AT4G00380
AT5G47450	AT4G00390
AT5G47500	AT4G00400
AT5G47600	AT4G00467
AT5G47980	AT4G00480
AT5G47990	AT4G00860
AT5G48000	AT4G00870
AT5G48010	AT4G00872
AT5G48020	AT4G00880
AT5G48040	AT4G00893
AT5G48050	AT4G00895
AT5G48060	AT4G00920
AT5G48070	AT4G01420
AT5G48090	AT4G01430
AT5G48100	AT4G01440
AT5G48110	AT4G01450
AT5G48170	AT4G01480
AT5G48420	AT4G01500
AT5G48430	AT4G01510
AT5G48945	AT4G01516
AT5G48950	AT4G01520
AT5G48953	AT4G01535
AT5G49130	AT4G01883
AT5G49690	AT4G01890
AT5G49750	AT4G01895
AT5G49760	AT4G01920
AT5G49770	AT4G02280
AT5G49780	AT4G02660
AT5G49800	AT4G02670
AT5G49850	AT4G02690
AT5G49860	AT4G02700
AT5G49870	AT4G02733
AT5G50150	AT4G02740
AT5G52020	AT4G02780
AT5G52670	AT4G03160
AT5G52680	AT4G03165
AT5G52690	AT4G03170
AT5G52700	AT4G03175
AT5G52710	AT4G03560
AT5G52720	AT4G03565
AT5G52730	AT4G03566
AT5G52740	AT4G03570
AT5G52750	AT4G03600
AT5G52900	AT4G03610
AT5G53990	AT4G03620
AT5G54000	AT4G03630
AT5G54010	AT4G04890
AT5G54020	AT4G04900
AT5G54030	AT4G04910
AT5G54040	AT4G05110
AT5G54050	AT4G05130
AT5G55507	AT4G05470
AT5G55508	AT4G05475
AT5G55790	AT4G05490
AT5G55800	AT4G07940
AT5G56880	AT4G08150
AT5G57220	AT4G08151
AT5G57230	AT4G08160
AT5G58784	AT4G08800
AT5G59060	AT4G08910
AT5G59070	AT4G10380
AT5G60060	AT4G10410
AT5G60070	AT4G10595
AT5G60890	AT4G10596
AT5G61640	AT4G10600
AT5G61650	AT4G10660
AT5G61680	AT4G10670
AT5G61690	AT4G10680
AT5G61700	AT4G11030
AT5G61710	AT4G11040
AT5G61720	AT4G11050
AT5G61730	AT4G11180
AT5G61740	AT4G11190
AT5G62330	AT4G11310
AT5G62340	AT4G11320
AT5G62400	AT4G11350
AT5G62410	AT4G11580
AT5G63080	AT4G11590
AT5G63085	AT4G11600
AT5G65100	AT4G11740
AT5G65300	AT4G11745
AT5G65940	AT4G11750
AT5G65950	AT4G11760
AT5G66220	AT4G11770
AT5G66230	AT4G11780
AT5G66290	AT4G12050
AT5G66300	AT4G12060
AT5G66390	AT4G12270
AT5G66400	AT4G12280
AT5G66410	AT4G12360
AT5G66690	AT4G12820
AT5G67060	AT4G12825
AT5G67180	AT4G13180
AT5G67410	AT4G13190
AT5G67411	AT4G13195
AT5G67430	AT4G13240
AT5G67450	AT4G13480
	AT4G13490
	AT4G13965
	AT4G13968
	AT4G14165
	AT4G14465
	AT4G15120
	AT4G15130
	AT4G15450
	AT4G15460
	AT4G15960
	AT4G15970
	AT4G15975
	AT4G16560
	AT4G16563
	AT4G16730
	AT4G16740
	AT4G16745
	AT4G17695
	AT4G17700
	AT4G17780
	AT4G17785
	AT4G18630
	AT4G18640
	AT4G18840
	AT4G18850
	AT4G18860
	AT4G18870
	AT4G18880
	AT4G18900
	AT4G18905
	AT4G18950
	AT4G18960
	AT4G18970
	AT4G19220
	AT4G19430
	AT4G19620
	AT4G19630
	AT4G19640
	AT4G21820
	AT4G21830
	AT4G21840
	AT4G21850
	AT4G22150
	AT4G22160
	AT4G22165
	AT4G22170
	AT4G22180
	AT4G22670
	AT4G22680
	AT4G22940
	AT4G22950
	AT4G23710
	AT4G23870
	AT4G23880
	AT4G23882
	AT4G23950
	AT4G23960
	AT4G23970
	AT4G24530
	AT4G24540
	AT4G24550
	AT4G25020
	AT4G26150
	AT4G26160
	AT4G26200
	AT4G26260
	AT4G26270
	AT4G26330
	AT4G26340
	AT4G27415
	AT4G27420
	AT4G28130
	AT4G28530
	AT4G28920
	AT4G28930
	AT4G29100
	AT4G30420
	AT4G30970
	AT4G31330
	AT4G32360
	AT4G32370
	AT4G32375
	AT4G32810
	AT4G33040
	AT4G33220
	AT4G34060
	AT4G34580
	AT4G34770
	AT4G34780
	AT4G34790
	AT4G34800
	AT4G34810
	AT4G35180
	AT4G36750
	AT4G37050
	AT4G37060
	AT4G37810
	AT4G37840
	AT4G37850
	AT4G37860
	AT4G37930
	AT4G37940
	AT4G38340
	AT4G38870
	AT4G38880
	AT4G39470
	AT4G39480
	AT4G39640
	AT4G39650
	AT4G39660
	AT4G39770
	AT5G02030
	AT5G02040
	AT5G03060
	AT5G03070
	AT5G03570
	AT5G03580
	AT5G03590
	AT5G03600
	AT5G03610
	AT5G03680
	AT5G03690
	AT5G03830
	AT5G03837
	AT5G03840
	AT5G04280
	AT5G05070
	AT5G05110
	AT5G05113
	AT5G05120
	AT5G05130
	AT5G05150
	AT5G05160
	AT5G05965
	AT5G05970
	AT5G06300
	AT5G06310
	AT5G06570
	AT5G06710
	AT5G06720
	AT5G06730
	AT5G06740
	AT5G08150
	AT5G10100
	AT5G10130
	AT5G10140
	AT5G10270
	AT5G10280
	AT5G10290
	AT5G10580
	AT5G10590
	AT5G10600
	AT5G11180
	AT5G12180
	AT5G12270
	AT5G12280
	AT5G12320
	AT5G12323
	AT5G12330
	AT5G12870
	AT5G12880
	AT5G13330
	AT5G14400
	AT5G15100
	AT5G15110
	AT5G15130
	AT5G15140
	AT5G15160
	AT5G15790
	AT5G15800
	AT5G15948
	AT5G15950
	AT5G16550
	AT5G16560
	AT5G17330
	AT5G17340
	AT5G17350
	AT5G17490
	AT5G17500
	AT5G17510
	AT5G17650
	AT5G17700
	AT5G17720
	AT5G17730
	AT5G17800
	AT5G17810
	AT5G17820
	AT5G17960
	AT5G17970
	AT5G18160
	AT5G18560
	AT5G19270
	AT5G19280
	AT5G19710
	AT5G19720
	AT5G19729
	AT5G19730
	AT5G19880
	AT5G19890
	AT5G19900
	AT5G20230
	AT5G20240
	AT5G20710
	AT5G21105
	AT5G21150
	AT5G21960
	AT5G22240
	AT5G22250
	AT5G22260
	AT5G22270
	AT5G22950
	AT5G22960
	AT5G22970
	AT5G22980
	AT5G22990
	AT5G23170
	AT5G23180
	AT5G23190
	AT5G23210
	AT5G23212
	AT5G23380
	AT5G23980
	AT5G23989
	AT5G23990
	AT5G24030
	AT5G24070
	AT5G24080
	AT5G24090
	AT5G24230
	AT5G24240
	AT5G24250
	AT5G24260
	AT5G24400
	AT5G24410
	AT5G24420
	AT5G24530
	AT5G24540
	AT5G24550
	AT5G24560
	AT5G24860
	AT5G24900
	AT5G25120
	AT5G25310
	AT5G25320
	AT5G25330
	AT5G25840
	AT5G25850
	AT5G25860
	AT5G25870
	AT5G28030
	AT5G28490
	AT5G28491
	AT5G33330
	AT5G33340
	AT5G33355
	AT5G37280
	AT5G37290
	AT5G37300
	AT5G37540
	AT5G37640
	AT5G37650
	AT5G37690
	AT5G37730
	AT5G38070
	AT5G38080
	AT5G38090
	AT5G38240
	AT5G38780
	AT5G38790
	AT5G38990
	AT5G39000
	AT5G39010
	AT5G39020
	AT5G39024
	AT5G39030
	AT5G39220
	AT5G39230
	AT5G39240
	AT5G39260
	AT5G39270
	AT5G39280
	AT5G39620
	AT5G39630
	AT5G39690
	AT5G39700
	AT5G39710
	AT5G39870
	AT5G39880
	AT5G40270
	AT5G40280
	AT5G40380
	AT5G40382
	AT5G40630
	AT5G40810
	AT5G41310
	AT5G41410
	AT5G41420
	AT5G41430
	AT5G41490
	AT5G41500
	AT5G41510
	AT5G41540
	AT5G41550
	AT5G41560
	AT5G41630
	AT5G41640
	AT5G41650
	AT5G41660
	AT5G42460
	AT5G42620
	AT5G42630
	AT5G42635
	AT5G42680
	AT5G42690
	AT5G43110
	AT5G43120
	AT5G43200
	AT5G43630
	AT5G43640
	AT5G43650
	AT5G44150
	AT5G44170
	AT5G44345
	AT5G44350
	AT5G44770
	AT5G45840
	AT5G46295
	AT5G46300
	AT5G46310
	AT5G46340
	AT5G46350
	AT5G46360
	AT5G46370
	AT5G46600
	AT5G46800
	AT5G46810
	AT5G46820
	AT5G46880
	AT5G48270
	AT5G48280
	AT5G48290
	AT5G48550
	AT5G48560
	AT5G49310
	AT5G49320
	AT5G49520
	AT5G49525
	AT5G50910
	AT5G50915
	AT5G50920
	AT5G51770
	AT5G51780
	AT5G52490
	AT5G53486
	AT5G53490
	AT5G53620
	AT5G53635
	AT5G53640
	AT5G53810
	AT5G53820
	AT5G53840
	AT5G53850
	AT5G53950
	AT5G53960
	AT5G54480
	AT5G54600
	AT5G54610
	AT5G54620
	AT5G54790
	AT5G55250
	AT5G55260
	AT5G55890
	AT5G56300
	AT5G56560
	AT5G56990
	AT5G57130
	AT5G57340
	AT5G57380
	AT5G57390
	AT5G57620
	AT5G57625
	AT5G57670
	AT5G59300
	AT5G59305
	AT5G59310
	AT5G59320
	AT5G59330
	AT5G59340
	AT5G59370
	AT5G59990
	AT5G60200
	AT5G60210
	AT5G60760
	AT5G60900
	AT5G60910
	AT5G61070
	AT5G61090
	AT5G61100
	AT5G61110
	AT5G61120
	AT5G62165
	AT5G62470
	AT5G62830
	AT5G63168
	AT5G63170
	AT5G63180
	AT5G63450
	AT5G63570
	AT5G63580
	AT5G63590
	AT5G64120
	AT5G65080
	AT5G65320
	AT5G65330
	AT5G65790
	AT5G66340
	AT5G66350
	AT5G66360
	AT5G66700
