# Supplementary material for: LHP1 Regulates H3K27me3 Spreading and Shapes the Three-Dimensional Conformation of the Arabidopsis Genome
Source: PLoS One. 2016 Jul 13;11(7):e0158936. doi: 10.1371/journal.pone.0158936 (PMC4943711; doi:10.1371/journal.pone.0158936)
Supplement: S6 Appendix — Sequencing information of Hi-C data. (XLSX) [file pone.0158936.s006.xlsx]

## Sheet: Sheet1
Sample Sequence Data Information:
Read length	99 bp
Type of sequencing: Single/Paired end sequencing	Paired End
Sequenced using <Illumina GAII Analyzer/454 GS FLX/5500 SOLiD System>	Illumina
Read truncation Summary
File	Total_Reads_Processed	Truncated	%Truncated	Not_truncated	%Not_truncated	Average_length_truncated_sequence
TDY-19.R1_ablt.fastq	190692042	14068605	7.38	176623437	92.62	52.78
TDY-18.R2_ablt.fastq	194356763	12344217	6.35	182012546	93.65	52.78
TDY-18.R1_ablt.fastq	194356763	12562023	6.46	181794740	93.54	52.73
TDY-19.R2_ablt.fastq	190692042	13660276	7.16	177031766	92.84	52.8
Read mapping SUMMARY
File	Total_reads_processed	Reads_too_short_to_map	%Reads_too_short_to_map	Unique_alignments	%Unique_alignments	Multiple_alignments	%Multiple_alignments	Failed_to_align	%failed_to_align	Paired	%Paired
TDY-19.R1_ablt_trunc.gz	190692042	1489787	0.8	90334148	47.4	31757651	16.7	67110456	35.2	70378633	36.9
TDY-19.R2_ablt_trunc.gz	190692042	1467833	0.8	89325716	46.8	31695325	16.6	68203168	35.8	70378633	36.9
TDY-18.R1_ablt_trunc.gz	194356763	1308581	0.7	91424140	47	34377354	17.7	67246688	34.6	73107580	37.6
TDY-18.R2_ablt_trunc.gz	194356763	1299652	0.7	90786504	46.7	33544488	17.3	68726119	35.4	73107580	37.6
Read Pairs Filter SUMMARY
File	Total_pairs	Valid_pairs	Cis_<10kbp	Cis_>10kbp	Trans	Invalid_pairs	Same_circularised	Same_dangling_ends	Same_internal	Re-ligation	Contiguous_sequence	Wrong_size
TDY-18.R1_ablt_trunc_TDY-18.R2_ablt_trunc.pair.gz	73107580	24198429	4473518	14491474	5233437	48909151	475555	6468646	31238132	10726818	0	0
TDY-19.R1_ablt_trunc_TDY-19.R2_ablt_trunc.pair.gz	70378633	30679987	5216755	18556135	6907097	39698646	922355	5827818	24076878	8871595	0	0
Read pair de-duplication SUMMARY
File	Read_pairs_processed	Unique_di-tags	Cis_<10kbp_of_uniques	Cis_>10kbp_of_uniques	Trans_of_uniques
TDY-18.R1_ablt_trunc_TDY-18.R2_ablt_trunc.bam	24198429	12660393	2326104	7620787	2713502
TDY-19.R1_ablt_trunc_TDY-19.R2_ablt_trunc.bam	30679987	14009225	2366385	8508951	3133889
	Total Interactions	Intra-chromosome interactions	Inter-chromosome interactions
TDY-18 (WT)	50230	50198	32
TDY-19 (LHP1 Mutant)	70830	70799	31
Several standard quality control measure were taken while preprocessing the Hi-C data. These includes:
1. Check GC bias and normalize GC bias for At genome.
2. Remove clonal reads.
3. Remove self ligation: Remove reads if their ends form a self ligation with adjacent restriction sites.
4. Remove Restriction Ends : Removes reads if one of their ends starts on a restriction site.
5. Specific non-random Hi-C genomic fragmentation around Hind-III sites.
6. Check “background" ligations events that occur after sonication.
7. Filtering Uninformative Reads which are away from Restriction Site.
