# Supplementary material for: LHP1 Regulates H3K27me3 Spreading and Shapes the Three-Dimensional Conformation of the Arabidopsis Genome
Source: PLoS One. 2016 Jul 13;11(7):e0158936. doi: 10.1371/journal.pone.0158936 (PMC4943711; doi:10.1371/journal.pone.0158936)
Supplement: S7 Appendix — Genome co-ordinate pairs representing the interacting loci derived from Hi-C analysis. (XLSX) [file pone.0158936.s007.xlsx]

## Sheet: WT_Significant_Interacti
InteractionID	PeakID(1)	chr(1)	Chr(1)	start(1)	end(1)	strand(1)	Total Reads(1)	PeakID(2)	chr(2)	chr(2)	start(2)	end(2)	strand(2)	Total Reads(2)	Distance	Interaction Reads	Expected Reads	Z-score	LogP	FDR(Benjamini, based on 7.32e+03 total tests)	Circos Thickness	Total Number of Significant Interactions at region(1)	Total Number of Significant Interactions at region(2)	Gene Name(1)	Annotation(1)	Distance to TSS(1)	Nearest PromoterID(1)	Gene Alias(1)	Gene Description(1)	Gene Name(2)	Annotation(2)	Distance to TSS(2)	Nearest PromoterID(2)	Gene Alias(2)	Gene Description(2)
1	NC_003070.9-7000	NC_003070.9	Chr1	7000	8000	+	186	NC_003070.9-4000	NC_003070.9	Chr1	4000	5000	+	148	3340	8	2.8544	1.38981	-4.78485	1	2	2	1	ARV1	intron (AT1G01020.1, intron 6 of 9)	1237	AT1G01020.1	T25K16.2|T25K16_2	protein Arv1	NAC001	exon (AT1G01010.1, exon 3 of 6)	869	AT1G01010.1	ANAC001|NAC domain containing protein 1|T25K16.1|T25K16_1	NAC domain-containing protein 1
2	NC_003070.9-24000	NC_003070.9	Chr1	24000	25000	+	138	NC_003070.9-7000	NC_003070.9	Chr1	7000	8000	+	186	17004	5	1.20005	1.61245	-4.902	1	2	1	2	DCL1	intron (AT1G01040.1, intron 1 of 19)	1084	AT1G01040.2	ABNORMAL SUSPENSOR 1|ASU1|ATDCL1|CAF|CARPEL FACTORY|DICER-LIKE 1|EMB60|EMB76|EMBRYO DEFECTIVE 60|EMBRYO DEFECTIVE 76|SHORT INTEGUMENTS 1|SIN1|SUS1|SUSPENSOR 1|T25K16.4|T25K16_4|dicer-like 1	endoribonuclease Dicer-like 1	ARV1	intron (AT1G01020.1, intron 6 of 9)	1237	AT1G01020.1	T25K16.2|T25K16_2	protein Arv1
3	NC_003070.9-33000	NC_003070.9	Chr1	33000	34000	+	434	NC_003070.9-8000	NC_003070.9	Chr1	8000	9000	+	60	25573	4	0.785873	1.69674	-4.01941	1	2	2	1	PPa1	promoter-TSS (AT1G01050.1)	-347	AT1G01050.1	AtPPa1|T25K16.5|T25K16_5|pyrophosphorylase 1	pyrophosphorylase 1	ARV1	intron (AT1G01020.1, intron 1 of 9)	237	AT1G01020.1	T25K16.2|T25K16_2	protein Arv1
4	NC_003070.9-35000	NC_003070.9	Chr1	35000	36000	+	115	NC_003070.9-33000	NC_003070.9	Chr1	33000	34000	+	434	2063	12	3.93608	1.37997	-7.4074	1	2	2	2	LHY	intron (AT1G01060.1, intron 7 of 8)	2257	AT1G01060.3	LATE ELONGATED HYPOCOTYL|LATE ELONGATED HYPOCOTYL 1|LHY1|T25K16.6|T25K16_6	protein LHY	PPa1	promoter-TSS (AT1G01050.1)	-347	AT1G01050.1	AtPPa1|T25K16.5|T25K16_5|pyrophosphorylase 1	pyrophosphorylase 1
5	NC_003070.9-37000	NC_003070.9	Chr1	37000	38000	+	108	NC_003070.9-35000	NC_003070.9	Chr1	35000	36000	+	115	2068	4	0.948102	1.51033	-3.99434	1	2	1	2	LHY	5' UTR (AT1G01060.5, exon 1 of 9)	257	AT1G01060.3	LATE ELONGATED HYPOCOTYL|LATE ELONGATED HYPOCOTYL 1|LHY1|T25K16.6|T25K16_6	protein LHY	LHY	intron (AT1G01060.1, intron 7 of 8)	2257	AT1G01060.3	LATE ELONGATED HYPOCOTYL|LATE ELONGATED HYPOCOTYL 1|LHY1|T25K16.6|T25K16_6	protein LHY
6	NC_003070.9-74000	NC_003070.9	Chr1	74000	75000	+	545	NC_003070.9-71000	NC_003070.9	Chr1	71000	72000	+	390	3041	23	14.4263	0.678427	-3.89143	1	2	2	1	AT1G01170	TTS (AT1G01160.2)	231	AT1G01170.2	F6F3.32	uncharacterized protein	AT1G01150	promoter-TSS (AT1G01160.2)	638	AT1G01150.1	F6F3.30	homeodomain-like protein with RING/FYVE/PHD-type zinc finger domain
7	NC_003070.9-77000	NC_003070.9	Chr1	77000	78000	+	302	NC_003070.9-54000	NC_003070.9	Chr1	54000	55000	+	276	23320	6	2.15063	1.21531	-3.81046	1	2	2	1	MIR165A	TTS (AT1G01180.1)	1532	AT1G01183.1	MICRORNA 165|MIR165|microRNA165A	ncRNA	IQD18	3' UTR (AT1G01110.1, exon 3 of 3)	1631	AT1G01110.1	IQ-domain 18|T25K16.10|T25K16_10	protein IQ-domain 18
8	NC_003070.9-77000	NC_003070.9	Chr1	77000	78000	+	302	NC_003070.9-74000	NC_003070.9	Chr1	74000	75000	+	545	2951	18	10.8175	0.734552	-3.66118	1	2	2	2	MIR165A	TTS (AT1G01180.1)	1532	AT1G01183.1	MICRORNA 165|MIR165|microRNA165A	ncRNA	AT1G01170	TTS (AT1G01160.2)	231	AT1G01170.2	F6F3.32	uncharacterized protein
9	NC_003070.9-78000	NC_003070.9	Chr1	78000	79000	+	45	NC_003070.9-73000	NC_003070.9	Chr1	73000	74000	+	319	5368	5	0.91241	2.25999	-5.75687	1	2	1	1	MIR165A	TTS (AT1G01183.1)	532	AT1G01183.1	MICRORNA 165|MIR165|microRNA165A	ncRNA	GIF2	TTS (AT1G01170.1)	1143	AT1G01160.2	F6F3.29|GRF1-interacting factor 2	GRF1-interacting factor 2
10	NC_003070.9-93000	NC_003070.9	Chr1	93000	94000	+	192	NC_003070.9-90000	NC_003070.9	Chr1	90000	91000	+	110	3751	4	1.26415	1.3997	-3.25327	1	2	2	1	FKGP	exon (AT1G01220.1, exon 6 of 8)	2124	AT1G01220.1	Arabidopsis thaliana L-fucokinase/GDP-L-fucose pyrophosphorylase|AtFKGP|F6F3.3|F6F3_3|L-fucokinase/GDP-L-fucose pyrophosphorylase	bifunctional fucokinase/fucose pyrophosphorylase	FKGP	promoter-TSS (AT1G01220.1)	-876	AT1G01220.1	Arabidopsis thaliana L-fucokinase/GDP-L-fucose pyrophosphorylase|AtFKGP|F6F3.3|F6F3_3|L-fucokinase/GDP-L-fucose pyrophosphorylase	bifunctional fucokinase/fucose pyrophosphorylase
11	NC_003070.9-94000	NC_003070.9	Chr1	94000	95000	+	225	NC_003070.9-92000	NC_003070.9	Chr1	92000	93000	+	192	1556	6	2.59678	0.987648	-3.04486	1	2	1	2	AT1G01225	exon (AT1G01220.1, exon 7 of 8)	-1487	AT1G01225.1	0	NC domain-containing protein-like protein	FKGP	exon (AT1G01220.1, exon 3 of 8)	1124	AT1G01220.1	Arabidopsis thaliana L-fucokinase/GDP-L-fucose pyrophosphorylase|AtFKGP|F6F3.3|F6F3_3|L-fucokinase/GDP-L-fucose pyrophosphorylase	bifunctional fucokinase/fucose pyrophosphorylase
12	NC_003070.9-95000	NC_003070.9	Chr1	95000	96000	+	338	NC_003070.9-92000	NC_003070.9	Chr1	92000	93000	+	192	2838	9	3.93405	1.13897	-4.00042	1	2	2	2	AT1G01225	promoter-TSS (AT1G01225.1)	-487	AT1G01225.1	0	NC domain-containing protein-like protein	FKGP	exon (AT1G01220.1, exon 3 of 8)	1124	AT1G01220.1	Arabidopsis thaliana L-fucokinase/GDP-L-fucose pyrophosphorylase|AtFKGP|F6F3.3|F6F3_3|L-fucokinase/GDP-L-fucose pyrophosphorylase	bifunctional fucokinase/fucose pyrophosphorylase
13	NC_003070.9-95000	NC_003070.9	Chr1	95000	96000	+	338	NC_003070.9-93000	NC_003070.9	Chr1	93000	94000	+	192	1722	8	3.92574	0.869348	-3.09985	1	2	2	2	AT1G01225	promoter-TSS (AT1G01225.1)	-487	AT1G01225.1	0	NC domain-containing protein-like protein	FKGP	exon (AT1G01220.1, exon 6 of 8)	2124	AT1G01220.1	Arabidopsis thaliana L-fucokinase/GDP-L-fucose pyrophosphorylase|AtFKGP|F6F3.3|F6F3_3|L-fucokinase/GDP-L-fucose pyrophosphorylase	bifunctional fucokinase/fucose pyrophosphorylase
14	NC_003070.9-101000	NC_003070.9	Chr1	101000	102000	+	420	NC_003070.9-99000	NC_003070.9	Chr1	99000	100000	+	201	1798	13	5.22696	1.14226	-5.97732	1	2	1	1	AT1G01240	exon (AT1G01240.2, exon 2 of 2)	1469	AT1G01240.2	F633.5|F633_5|F6F3.27	uncharacterized protein	AT1G01240	promoter-TSS (AT1G01240.2)	-394	AT1G01240.3	F633.5|F633_5|F6F3.27	uncharacterized protein
15	NC_003070.9-125000	NC_003070.9	Chr1	125000	126000	+	259	NC_003070.9-121000	NC_003070.9	Chr1	121000	122000	+	209	3912	10	3.62068	1.51699	-5.56642	1	2	3	1	AT1G01320	exon (AT1G01320.1, exon 15 of 25)	5070	AT1G01320.1	F6F3.12|F6F3_12	tetratricopeptide repeat-containing protein	AT1G01310	TTS (AT1G01310.1)	1346	AT1G01310.1	F6F3.11|F6F3_11	allergen V5/Tpx-1-related family protein
16	NC_003070.9-126000	NC_003070.9	Chr1	126000	127000	+	377	NC_003070.9-124000	NC_003070.9	Chr1	124000	125000	+	75	1619	5	1.89975	1.1048	-3.173	1	2	3	1	AT1G01320	exon (AT1G01320.1, exon 12 of 25)	4070	AT1G01320.1	F6F3.12|F6F3_12	tetratricopeptide repeat-containing protein	AT1G01310	exon (AT1G01320.1, exon 19 of 25)	4346	AT1G01310.1	F6F3.11|F6F3_11	allergen V5/Tpx-1-related family protein
17	NC_003070.9-127000	NC_003070.9	Chr1	127000	128000	+	259	NC_003070.9-125000	NC_003070.9	Chr1	125000	126000	+	259	2375	12	4.5298	1.21265	-6.07989	1	2	2	3	AT1G01320	intron (AT1G01320.2, intron 9 of 24)	3070	AT1G01320.1	F6F3.12|F6F3_12	tetratricopeptide repeat-containing protein	AT1G01320	exon (AT1G01320.1, exon 15 of 25)	5070	AT1G01320.1	F6F3.12|F6F3_12	tetratricopeptide repeat-containing protein
18	NC_003070.9-127000	NC_003070.9	Chr1	127000	128000	+	259	NC_003070.9-126000	NC_003070.9	Chr1	126000	127000	+	377	1375	15	6.64963	0.808807	-5.75009	1	2	2	3	AT1G01320	intron (AT1G01320.2, intron 9 of 24)	3070	AT1G01320.1	F6F3.12|F6F3_12	tetratricopeptide repeat-containing protein	AT1G01320	exon (AT1G01320.1, exon 12 of 25)	4070	AT1G01320.1	F6F3.12|F6F3_12	tetratricopeptide repeat-containing protein
19	NC_003070.9-128000	NC_003070.9	Chr1	128000	129000	+	176	NC_003070.9-126000	NC_003070.9	Chr1	126000	127000	+	377	1718	12	4.49036	1.22314	-6.20116	1	2	2	3	AT1G01320	exon (AT1G01320.1, exon 5 of 25)	2070	AT1G01320.1	F6F3.12|F6F3_12	tetratricopeptide repeat-containing protein	AT1G01320	exon (AT1G01320.1, exon 12 of 25)	4070	AT1G01320.1	F6F3.12|F6F3_12	tetratricopeptide repeat-containing protein
20	NC_003070.9-128000	NC_003070.9	Chr1	128000	129000	+	176	NC_003070.9-125000	NC_003070.9	Chr1	125000	126000	+	259	2709	9	3.05888	1.46761	-5.53969	1	2	2	3	AT1G01320	exon (AT1G01320.1, exon 5 of 25)	2070	AT1G01320.1	F6F3.12|F6F3_12	tetratricopeptide repeat-containing protein	AT1G01320	exon (AT1G01320.1, exon 15 of 25)	5070	AT1G01320.1	F6F3.12|F6F3_12	tetratricopeptide repeat-containing protein
21	NC_003070.9-140000	NC_003070.9	Chr1	140000	141000	+	272	NC_003070.9-138000	NC_003070.9	Chr1	138000	139000	+	168	1737	7	3.11661	0.971566	-3.26445	1	2	3	1	RCAR1	TTS (AT1G01355.1)	-1471	AT1G01360.1	F6F3.16|F6F3_16|PYL9|PYRABACTIN RESISTANCE 1-LIKE 9|regulatory component of ABA receptor 1	regulatory component of ABA receptor 1	AT1G01355	promoter-TSS (AT1G01355.1)	-13	AT1G01355.1	0	putative endonuclease or glycosyl hydrolase
22	NC_003070.9-142000	NC_003070.9	Chr1	142000	143000	+	224	NC_003070.9-140000	NC_003070.9	Chr1	140000	141000	+	272	1643	9	4.2022	0.936794	-3.62216	1	2	1	3	RCAR1	exon (AT1G01360.1, exon 2 of 3)	529	AT1G01360.1	F6F3.16|F6F3_16|PYL9|PYRABACTIN RESISTANCE 1-LIKE 9|regulatory component of ABA receptor 1	regulatory component of ABA receptor 1	RCAR1	TTS (AT1G01355.1)	-1471	AT1G01360.1	F6F3.16|F6F3_16|PYL9|PYRABACTIN RESISTANCE 1-LIKE 9|regulatory component of ABA receptor 1	regulatory component of ABA receptor 1
23	NC_003070.9-153000	NC_003070.9	Chr1	153000	154000	+	270	NC_003070.9-140000	NC_003070.9	Chr1	140000	141000	+	272	12763	7	3.26024	0.975867	-3.05094	1	2	1	3	PUM22	TTS (AT1G01420.1)	387	AT1G01410.1	APUM22|F6F3.21|F6F3_21|pumilio 22	pumilio 22	RCAR1	TTS (AT1G01355.1)	-1471	AT1G01360.1	F6F3.16|F6F3_16|PYL9|PYRABACTIN RESISTANCE 1-LIKE 9|regulatory component of ABA receptor 1	regulatory component of ABA receptor 1
24	NC_003070.9-162000	NC_003070.9	Chr1	162000	163000	+	162	NC_003070.9-160000	NC_003070.9	Chr1	160000	161000	+	154	2211	6	1.83255	1.36516	-4.53446	1	2	1	1	AT1G01440	promoter-TSS (AT1G01448.1)	72	AT1G01440.1	F6F3.24|F6F3_24	uncharacterized protein	TBL25	intron (AT1G01440.1, intron 2 of 4)	-1845	AT1G01430.1	F6F3.23|F6F3_23|TRICHOME BIREFRINGENCE-LIKE 25	protein trichome birefringence-like 25
25	NC_003070.9-200000	NC_003070.9	Chr1	200000	201000	+	552	NC_003070.9-192000	NC_003070.9	Chr1	192000	193000	+	160	7814	11	5.709	0.947612	-3.535	1	2	2	1	BPS1	intron (AT1G01550.2, intron 1 of 1)	709	AT1G01550.2	BYPASS 1|F22L4.9|F22L4_9	protein BPS1	AGL28	TTS (AT1G01530.1)	1170	AT1G01530.1	AGAMOUS-like 28|F22L4.7|F22L4_7	protein agamous-like 28
26	NC_003070.9-202000	NC_003070.9	Chr1	202000	203000	+	188	NC_003070.9-200000	NC_003070.9	Chr1	200000	201000	+	552	2098	19	6.89751	1.29114	-9.52826	1	2	2	2	MPK11	TTS (AT1G01550.1)	364	AT1G01560.2	ATMPK11|F22L4.10|F22L4_10|MAP kinase 11	mitogen-activated protein kinase 11	BPS1	intron (AT1G01550.2, intron 1 of 1)	709	AT1G01550.2	BYPASS 1|F22L4.9|F22L4_9	protein BPS1
27	NC_003070.9-204000	NC_003070.9	Chr1	204000	205000	+	102	NC_003070.9-202000	NC_003070.9	Chr1	202000	203000	+	188	1365	4	1.21892	1.28196	-3.36741	1	2	1	2	AT1G01570	promoter-TSS (AT1G01570.1)	-676	AT1G01570.1	F22L4.11|F22L4_11	uncharacterized protein	MPK11	TTS (AT1G01550.1)	364	AT1G01560.2	ATMPK11|F22L4.10|F22L4_10|MAP kinase 11	mitogen-activated protein kinase 11
28	NC_003070.9-211000	NC_003070.9	Chr1	211000	212000	+	431	NC_003070.9-208000	NC_003070.9	Chr1	208000	209000	+	118	3239	7	3.15656	1.0738	-3.22422	1	2	1	1	FRO2	exon (AT1G01580.1, exon 6 of 8)	2105	AT1G01580.1	ATFRO2|F22L4.12|F22L4_12|FERRIC CHELATE REDUCTASE DEFECTIVE 1|FERRIC REDUCTION OXIDASE 2|FRD1|ferric reduction oxidase 2	ferric reduction oxidase 2	FRO2	promoter-TSS (AT1G01580.1)	-895	AT1G01580.1	ATFRO2|F22L4.12|F22L4_12|FERRIC CHELATE REDUCTASE DEFECTIVE 1|FERRIC REDUCTION OXIDASE 2|FRD1|ferric reduction oxidase 2	ferric reduction oxidase 2
29	NC_003070.9-216000	NC_003070.9	Chr1	216000	217000	+	442	NC_003070.9-212000	NC_003070.9	Chr1	212000	213000	+	65	4143	5	1.76978	1.43542	-3.43798	1	2	3	1	FRO1	exon (AT1G01590.1, exon 7 of 8)	2271	AT1G01590.1	ATFRO1|F22L4.13|F22L4_13|FERRIC REDUCTION OXIDASE 1|ferric reduction oxidase 1	ferric reduction oxidase 1	FRO1	exon (AT1G01580.1, exon 7 of 8)	-1729	AT1G01590.1	ATFRO1|F22L4.13|F22L4_13|FERRIC REDUCTION OXIDASE 1|ferric reduction oxidase 1	ferric reduction oxidase 1
30	NC_003070.9-219000	NC_003070.9	Chr1	219000	220000	+	226	NC_003070.9-216000	NC_003070.9	Chr1	216000	217000	+	442	3446	13	6.1673	1.05451	-4.62176	1	2	2	3	CYP86A4	exon (AT1G01600.1, exon 1 of 2)	506	AT1G01600.1	F22L4.14|F22L4_14|cytochrome P450|family 86|polypeptide 4|subfamily A	cytochrome P450, family 86, subfamily A, polypeptide 4	FRO1	exon (AT1G01590.1, exon 7 of 8)	2271	AT1G01590.1	ATFRO1|F22L4.13|F22L4_13|FERRIC REDUCTION OXIDASE 1|ferric reduction oxidase 1	ferric reduction oxidase 1
31	NC_003070.9-219000	NC_003070.9	Chr1	219000	220000	+	226	NC_003070.9-218000	NC_003070.9	Chr1	218000	219000	+	356	1388	14	4.91878	1.02883	-7.5992	1	2	2	1	CYP86A4	exon (AT1G01600.1, exon 1 of 2)	506	AT1G01600.1	F22L4.14|F22L4_14|cytochrome P450|family 86|polypeptide 4|subfamily A	cytochrome P450, family 86, subfamily A, polypeptide 4	CYP86A4	promoter-TSS (AT1G01600.1)	-494	AT1G01600.1	F22L4.14|F22L4_14|cytochrome P450|family 86|polypeptide 4|subfamily A	cytochrome P450, family 86, subfamily A, polypeptide 4
32	NC_003070.9-235000	NC_003070.9	Chr1	235000	236000	+	453	NC_003070.9-231000	NC_003070.9	Chr1	231000	232000	+	309	3657	14	7.89111	0.887102	-3.53151	1	2	4	2	SPPL4	intron (AT1G01650.1, intron 7 of 13)	2317	AT1G01650.2	ARABIDOPSIS THALIANA SIGNAL PEPTIDE PEPTIDASE-LIKE 4|ATSPPL4|SIGNAL PEPTIDE PEPTIDASE-LIKE 4|T1N6.3|T1N6_3	signal peptide peptidase-like 4	AT1G01640	TTS (AT1G01630.1)	822	AT1G01640.2	T1N6.2|T1N6_2	BTB/POZ domain-containing protein
33	NC_003070.9-235000	NC_003070.9	Chr1	235000	236000	+	453	NC_003070.9-216000	NC_003070.9	Chr1	216000	217000	+	442	19323	10	5.28964	0.811479	-3.15627	1	2	4	3	SPPL4	intron (AT1G01650.1, intron 7 of 13)	2317	AT1G01650.2	ARABIDOPSIS THALIANA SIGNAL PEPTIDE PEPTIDASE-LIKE 4|ATSPPL4|SIGNAL PEPTIDE PEPTIDASE-LIKE 4|T1N6.3|T1N6_3	signal peptide peptidase-like 4	FRO1	exon (AT1G01590.1, exon 7 of 8)	2271	AT1G01590.1	ATFRO1|F22L4.13|F22L4_13|FERRIC REDUCTION OXIDASE 1|ferric reduction oxidase 1	ferric reduction oxidase 1
34	NC_003070.9-236000	NC_003070.9	Chr1	236000	237000	+	254	NC_003070.9-231000	NC_003070.9	Chr1	231000	232000	+	309	4641	9	4.36365	1.113	-3.41211	1	2	2	2	SPPL4	exon (AT1G01650.2, exon 3 of 13)	1317	AT1G01650.2	ARABIDOPSIS THALIANA SIGNAL PEPTIDE PEPTIDASE-LIKE 4|ATSPPL4|SIGNAL PEPTIDE PEPTIDASE-LIKE 4|T1N6.3|T1N6_3	signal peptide peptidase-like 4	AT1G01640	TTS (AT1G01630.1)	822	AT1G01640.2	T1N6.2|T1N6_2	BTB/POZ domain-containing protein
35	NC_003070.9-237000	NC_003070.9	Chr1	237000	238000	+	474	NC_003070.9-235000	NC_003070.9	Chr1	235000	236000	+	453	1833	26	11.9505	1.00623	-8.36795	1	2	1	4	SPPL4	intron (AT1G01650.1, intron 1 of 13)	317	AT1G01650.2	ARABIDOPSIS THALIANA SIGNAL PEPTIDE PEPTIDASE-LIKE 4|ATSPPL4|SIGNAL PEPTIDE PEPTIDASE-LIKE 4|T1N6.3|T1N6_3	signal peptide peptidase-like 4	SPPL4	intron (AT1G01650.1, intron 7 of 13)	2317	AT1G01650.2	ARABIDOPSIS THALIANA SIGNAL PEPTIDE PEPTIDASE-LIKE 4|ATSPPL4|SIGNAL PEPTIDE PEPTIDASE-LIKE 4|T1N6.3|T1N6_3	signal peptide peptidase-like 4
36	NC_003070.9-242000	NC_003070.9	Chr1	242000	243000	+	572	NC_003070.9-240000	NC_003070.9	Chr1	240000	241000	+	359	1648	27	11.4294	1.11252	-10.0444	1	2	3	2	AT1G01660	TTS (AT1G01670.1)	108	AT1G01660.1	T1N6.4|T1N6_4	putative U-box domain-containing protein 55	AT1G01660	exon (AT1G01660.1, exon 9 of 10)	2108	AT1G01660.1	T1N6.4|T1N6_4	putative U-box domain-containing protein 55
37	NC_003070.9-244000	NC_003070.9	Chr1	244000	245000	+	497	NC_003070.9-241000	NC_003070.9	Chr1	241000	242000	+	185	3228	12	5.06217	1.21036	-5.24365	1	2	3	2	AT1G01670	intron (AT1G01670.1, intron 4 of 7)	1488	AT1G01670.1	T1N6.28|T1N6_28	U-box domain-containing protein 56	AT1G01660	intron (AT1G01660.1, intron 5 of 9)	1108	AT1G01660.1	T1N6.4|T1N6_4	putative U-box domain-containing protein 55
38	NC_003070.9-244000	NC_003070.9	Chr1	244000	245000	+	497	NC_003070.9-240000	NC_003070.9	Chr1	240000	241000	+	359	3916	18	9.90822	0.932837	-4.42395	1	2	3	2	AT1G01670	intron (AT1G01670.1, intron 4 of 7)	1488	AT1G01670.1	T1N6.28|T1N6_28	U-box domain-containing protein 56	AT1G01660	exon (AT1G01660.1, exon 9 of 10)	2108	AT1G01660.1	T1N6.4|T1N6_4	putative U-box domain-containing protein 55
39	NC_003070.9-244000	NC_003070.9	Chr1	244000	245000	+	497	NC_003070.9-242000	NC_003070.9	Chr1	242000	243000	+	572	2249	33	16.001	0.943268	-9.24113	1	2	3	3	AT1G01670	intron (AT1G01670.1, intron 4 of 7)	1488	AT1G01670.1	T1N6.28|T1N6_28	U-box domain-containing protein 56	AT1G01660	TTS (AT1G01670.1)	108	AT1G01660.1	T1N6.4|T1N6_4	putative U-box domain-containing protein 55
40	NC_003070.9-245000	NC_003070.9	Chr1	245000	246000	+	275	NC_003070.9-241000	NC_003070.9	Chr1	241000	242000	+	185	4019	10	2.77201	1.89101	-7.52923	1	2	2	2	AT1G01670	TTS (AT1G01680.1)	488	AT1G01670.1	T1N6.28|T1N6_28	U-box domain-containing protein 56	AT1G01660	intron (AT1G01660.1, intron 5 of 9)	1108	AT1G01660.1	T1N6.4|T1N6_4	putative U-box domain-containing protein 55
41	NC_003070.9-245000	NC_003070.9	Chr1	245000	246000	+	275	NC_003070.9-242000	NC_003070.9	Chr1	242000	243000	+	572	3159	20	8.76208	1.18757	-7.40051	1	2	2	3	AT1G01670	TTS (AT1G01680.1)	488	AT1G01670.1	T1N6.28|T1N6_28	U-box domain-containing protein 56	AT1G01660	TTS (AT1G01670.1)	108	AT1G01660.1	T1N6.4|T1N6_4	putative U-box domain-containing protein 55
42	NC_003070.9-252000	NC_003070.9	Chr1	252000	253000	+	101	NC_003070.9-236000	NC_003070.9	Chr1	236000	237000	+	254	16403	4	0.737639	1.78105	-3.99648	1	2	1	2	AT1G01695	promoter-TSS (AT1G01695.1)	-447	AT1G01695.1	0	phosphatidylinositol N-acetyglucosaminlytransferase subunit P-like protein	SPPL4	exon (AT1G01650.2, exon 3 of 13)	1317	AT1G01650.2	ARABIDOPSIS THALIANA SIGNAL PEPTIDE PEPTIDASE-LIKE 4|ATSPPL4|SIGNAL PEPTIDE PEPTIDASE-LIKE 4|T1N6.3|T1N6_3	signal peptide peptidase-like 4
43	NC_003070.9-261000	NC_003070.9	Chr1	261000	262000	+	453	NC_003070.9-259000	NC_003070.9	Chr1	259000	260000	+	197	1736	20	5.16037	1.71429	-14.9587	1	4	1	1	ROPGEF2	promoter-TSS (AT1G01700.1)	-26	AT1G01700.1	ATROPGEF2|KINASE PARTNER PROTEIN-LIKE|KPP-LIKE|RHO guanyl-nucleotide exchange factor 2|T1N6.8|T1N6_8	Rop guanine nucleotide exchange factor 2	ROPGEF2	TTS (AT1G01700.1)	1974	AT1G01700.1	ATROPGEF2|KINASE PARTNER PROTEIN-LIKE|KPP-LIKE|RHO guanyl-nucleotide exchange factor 2|T1N6.8|T1N6_8	Rop guanine nucleotide exchange factor 2
44	NC_003070.9-272000	NC_003070.9	Chr1	272000	273000	+	418	NC_003070.9-235000	NC_003070.9	Chr1	235000	236000	+	453	36561	8	2.30708	1.54877	-5.97214	1	2	3	4	AT1G01730	TTS (AT1G01730.1)	1544	AT1G01730.1	T1N6.14|T1N6_14	uncharacterized protein	SPPL4	intron (AT1G01650.1, intron 7 of 13)	2317	AT1G01650.2	ARABIDOPSIS THALIANA SIGNAL PEPTIDE PEPTIDASE-LIKE 4|ATSPPL4|SIGNAL PEPTIDE PEPTIDASE-LIKE 4|T1N6.3|T1N6_3	signal peptide peptidase-like 4
45	NC_003070.9-272000	NC_003070.9	Chr1	272000	273000	+	418	NC_003070.9-267000	NC_003070.9	Chr1	267000	268000	+	214	4444	11	5.13313	1.18644	-4.19457	1	2	3	1	AT1G01730	TTS (AT1G01730.1)	1544	AT1G01730.1	T1N6.14|T1N6_14	uncharacterized protein	ATAF1	promoter-TSS (AT1G01720.1)	-830	AT1G01720.1	ANAC002|Arabidopsis NAC domain containing protein 2|T1N6.12|T1N6_12	putative transcriptional activator with NAC domain
46	NC_003070.9-277000	NC_003070.9	Chr1	277000	278000	+	275	NC_003070.9-272000	NC_003070.9	Chr1	272000	273000	+	418	5491	13	6.79268	1.02375	-3.88819	1	2	1	3	AT1G01760	exon (AT1G01760.1, exon 4 of 10)	948	AT1G01760.1	T1N6.17|T1N6_17	adenosine-deaminase	AT1G01730	TTS (AT1G01730.1)	1544	AT1G01730.1	T1N6.14|T1N6_14	uncharacterized protein
47	NC_003070.9-298000	NC_003070.9	Chr1	298000	299000	+	282	NC_003070.9-296000	NC_003070.9	Chr1	296000	297000	+	201	2268	9	3.24738	1.23914	-5.14853	1	2	1	1	PEX11C	promoter-TSS (AT1G01820.1)	-380	AT1G01820.1	T1N6.24|T1N6_24|peroxin 11c	peroxin 11C	AT1G01810	TTS (AT1G01810.1)	1279	AT1G01810.1	T1N6.23|T1N6_23	uncharacterized protein
48	NC_003070.9-313000	NC_003070.9	Chr1	313000	314000	+	369	NC_003070.9-309000	NC_003070.9	Chr1	309000	310000	+	124	3355	6	2.2684	1.38429	-3.61155	1	2	3	1	AT1G01910	TTS (AT1G01900.1)	2402	AT1G01910.2	F22M8.4|F22M8_4	putative anion-transporting ATPase	AT1G01890	promoter-TSS (AT1G01880.1)	-153	AT1G01890.1	51779.TRNA-LYS-1	tRNA
49	NC_003070.9-313000	NC_003070.9	Chr1	313000	314000	+	369	NC_003070.9-311000	NC_003070.9	Chr1	311000	312000	+	404	1717	20	7.47478	1.25766	-9.3622	1	2	3	2	AT1G01910	TTS (AT1G01900.1)	2402	AT1G01910.2	F22M8.4|F22M8_4	putative anion-transporting ATPase	SBTI1.1	exon (AT1G01900.1, exon 2 of 2)	1184	AT1G01900.1	ATSBT1.1|F22M8.3|F22M8_3	subtilisin-like serine protease SBT1.1
50	NC_003070.9-314000	NC_003070.9	Chr1	314000	315000	+	582	NC_003070.9-311000	NC_003070.9	Chr1	311000	312000	+	404	3103	23	11.9225	0.952889	-6.02545	1	2	4	2	AT1G01910	exon (AT1G01910.5, exon 3 of 6)	1402	AT1G01910.2	F22M8.4|F22M8_4	putative anion-transporting ATPase	SBTI1.1	exon (AT1G01900.1, exon 2 of 2)	1184	AT1G01900.1	ATSBT1.1|F22M8.3|F22M8_3	subtilisin-like serine protease SBT1.1
51	NC_003070.9-314000	NC_003070.9	Chr1	314000	315000	+	582	NC_003070.9-312000	NC_003070.9	Chr1	312000	313000	+	342	1790	20	10.046	0.885396	-5.76496	1	2	4	2	AT1G01910	exon (AT1G01910.5, exon 3 of 6)	1402	AT1G01910.2	F22M8.4|F22M8_4	putative anion-transporting ATPase	SBTI1.1	TTS (AT1G01910.5)	2184	AT1G01900.1	ATSBT1.1|F22M8.3|F22M8_3	subtilisin-like serine protease SBT1.1
52	NC_003070.9-314000	NC_003070.9	Chr1	314000	315000	+	582	NC_003070.9-310000	NC_003070.9	Chr1	310000	311000	+	164	4422	12	4.78797	1.39525	-5.6958	1	2	4	1	AT1G01910	exon (AT1G01910.5, exon 3 of 6)	1402	AT1G01910.2	F22M8.4|F22M8_4	putative anion-transporting ATPase	SBTI1.1	exon (AT1G01900.1, exon 1 of 2)	184	AT1G01900.1	ATSBT1.1|F22M8.3|F22M8_3	subtilisin-like serine protease SBT1.1
53	NC_003070.9-315000	NC_003070.9	Chr1	315000	316000	+	411	NC_003070.9-312000	NC_003070.9	Chr1	312000	313000	+	342	2529	14	7.03225	0.978993	-4.39102	1	2	3	2	AT1G01910	promoter-TSS (AT1G01920.2)	402	AT1G01910.2	F22M8.4|F22M8_4	putative anion-transporting ATPase	SBTI1.1	TTS (AT1G01910.5)	2184	AT1G01900.1	ATSBT1.1|F22M8.3|F22M8_3	subtilisin-like serine protease SBT1.1
54	NC_003070.9-315000	NC_003070.9	Chr1	315000	316000	+	411	NC_003070.9-313000	NC_003070.9	Chr1	313000	314000	+	369	1900	21	7.59378	1.30138	-10.2288	1	2	3	3	AT1G01910	promoter-TSS (AT1G01920.2)	402	AT1G01910.2	F22M8.4|F22M8_4	putative anion-transporting ATPase	AT1G01910	TTS (AT1G01900.1)	2402	AT1G01910.2	F22M8.4|F22M8_4	putative anion-transporting ATPase
55	NC_003070.9-316000	NC_003070.9	Chr1	316000	317000	+	519	NC_003070.9-314000	NC_003070.9	Chr1	314000	315000	+	582	2086	31	15.379	0.912452	-8.35666	1	2	2	4	AT1G01920	promoter-TSS (AT1G01910.5)	313	AT1G01920.1	F22M8.5|F22M8_5	SET domain-containing protein	AT1G01910	exon (AT1G01910.5, exon 3 of 6)	1402	AT1G01910.2	F22M8.4|F22M8_4	putative anion-transporting ATPase
56	NC_003070.9-318000	NC_003070.9	Chr1	318000	319000	+	107	NC_003070.9-315000	NC_003070.9	Chr1	315000	316000	+	411	3476	6	2.17007	1.32987	-3.8078	1	2	2	3	AT1G01920	intron (AT1G01920.1, intron 12 of 15)	2313	AT1G01920.1	F22M8.5|F22M8_5	SET domain-containing protein	AT1G01910	promoter-TSS (AT1G01920.2)	402	AT1G01910.2	F22M8.4|F22M8_4	putative anion-transporting ATPase
57	NC_003070.9-318000	NC_003070.9	Chr1	318000	319000	+	107	NC_003070.9-316000	NC_003070.9	Chr1	316000	317000	+	519	2087	10	2.75535	1.55996	-7.67547	1	2	2	2	AT1G01920	intron (AT1G01920.1, intron 12 of 15)	2313	AT1G01920.1	F22M8.5|F22M8_5	SET domain-containing protein	AT1G01920	promoter-TSS (AT1G01910.5)	313	AT1G01920.1	F22M8.5|F22M8_5	SET domain-containing protein
58	NC_003070.9-319000	NC_003070.9	Chr1	319000	320000	+	123	NC_003070.9-317000	NC_003070.9	Chr1	317000	318000	+	204	2025	4	1.22442	1.2777	-3.34876	1	2	1	1	AT1G01920	TTS (AT1G01930.1)	3313	AT1G01920.1	F22M8.5|F22M8_5	SET domain-containing protein	AT1G01920	intron (AT1G01920.1, intron 7 of 15)	1313	AT1G01920.1	F22M8.5|F22M8_5	SET domain-containing protein
59	NC_003070.9-334000	NC_003070.9	Chr1	334000	335000	+	468	NC_003070.9-331000	NC_003070.9	Chr1	331000	332000	+	517	3057	28	12.3602	1.18947	-9.5703	1	2	2	2	EDA10	exon (AT1G01960.1, exon 5 of 11)	3082	AT1G01960.1	F22M8.9|F22M8_9|embryo sac development arrest 10	brefeldin A-inhibited guanine nucleotide-exchange protein 3	EDA10	TTS (AT1G01950.1)	6082	AT1G01960.1	F22M8.9|F22M8_9|embryo sac development arrest 10	brefeldin A-inhibited guanine nucleotide-exchange protein 3
60	NC_003070.9-335000	NC_003070.9	Chr1	335000	336000	+	638	NC_003070.9-331000	NC_003070.9	Chr1	331000	332000	+	517	3881	32	16.9948	1.00446	-7.42965	1	2	2	2	EDA10	exon (AT1G01960.1, exon 3 of 11)	2082	AT1G01960.1	F22M8.9|F22M8_9|embryo sac development arrest 10	brefeldin A-inhibited guanine nucleotide-exchange protein 3	EDA10	TTS (AT1G01950.1)	6082	AT1G01960.1	F22M8.9|F22M8_9|embryo sac development arrest 10	brefeldin A-inhibited guanine nucleotide-exchange protein 3
61	NC_003070.9-337000	NC_003070.9	Chr1	337000	338000	+	417	NC_003070.9-334000	NC_003070.9	Chr1	334000	335000	+	468	2574	18	9.87758	0.864149	-4.4393	1	2	5	2	EDA10	promoter-TSS (AT1G01970.1)	82	AT1G01960.1	F22M8.9|F22M8_9|embryo sac development arrest 10	brefeldin A-inhibited guanine nucleotide-exchange protein 3	EDA10	exon (AT1G01960.1, exon 5 of 11)	3082	AT1G01960.1	F22M8.9|F22M8_9|embryo sac development arrest 10	brefeldin A-inhibited guanine nucleotide-exchange protein 3
62	NC_003070.9-337000	NC_003070.9	Chr1	337000	338000	+	417	NC_003070.9-335000	NC_003070.9	Chr1	335000	336000	+	638	1814	21	13.5813	0.563738	-3.36681	1	2	5	2	EDA10	promoter-TSS (AT1G01970.1)	82	AT1G01960.1	F22M8.9|F22M8_9|embryo sac development arrest 10	brefeldin A-inhibited guanine nucleotide-exchange protein 3	EDA10	exon (AT1G01960.1, exon 3 of 11)	2082	AT1G01960.1	F22M8.9|F22M8_9|embryo sac development arrest 10	brefeldin A-inhibited guanine nucleotide-exchange protein 3
63	NC_003070.9-337000	NC_003070.9	Chr1	337000	338000	+	417	NC_003070.9-332000	NC_003070.9	Chr1	332000	333000	+	96	5194	5	1.98864	1.31833	-3.00061	1	2	5	1	EDA10	promoter-TSS (AT1G01970.1)	82	AT1G01960.1	F22M8.9|F22M8_9|embryo sac development arrest 10	brefeldin A-inhibited guanine nucleotide-exchange protein 3	EDA10	exon (AT1G01960.1, exon 9 of 11)	5082	AT1G01960.1	F22M8.9|F22M8_9|embryo sac development arrest 10	brefeldin A-inhibited guanine nucleotide-exchange protein 3
64	NC_003070.9-340000	NC_003070.9	Chr1	340000	341000	+	328	NC_003070.9-337000	NC_003070.9	Chr1	337000	338000	+	417	3123	14	6.80612	1.02456	-4.65421	1	2	1	5	ATSEC1A	TTS (AT1G01970.1)	1499	AT1G01980.1	F22M8.11|F22M8_11|SEC1A|SIMILAR TO ELECTRON CAREER 1A	reticuline oxidase-like family protein	EDA10	promoter-TSS (AT1G01970.1)	82	AT1G01960.1	F22M8.9|F22M8_9|embryo sac development arrest 10	brefeldin A-inhibited guanine nucleotide-exchange protein 3
65	NC_003070.9-342000	NC_003070.9	Chr1	342000	343000	+	55	NC_003070.9-339000	NC_003070.9	Chr1	339000	340000	+	320	2393	4	0.853647	1.79561	-4.02462	1	2	1	2	ATSEC1A	promoter-TSS (AT1G01980.1)	-501	AT1G01980.1	F22M8.11|F22M8_11|SEC1A|SIMILAR TO ELECTRON CAREER 1A	reticuline oxidase-like family protein	AT1G01970	TTS (AT1G01980.1)	1209	AT1G01970.1	F22M8.10|F22M8_10	pentatricopeptide repeat-containing protein
66	NC_003070.9-349000	NC_003070.9	Chr1	349000	350000	+	570	NC_003070.9-348000	NC_003070.9	Chr1	348000	349000	+	244	1275	16	7.22611	0.793103	-5.88298	1	2	4	2	SEC1A	intron (AT1G02010.1, intron 8 of 20)	1526	AT1G02010.2	secretory 1A	protein transporter sec1a	SEC1A	TTS (AT1G02000.1)	526	AT1G02010.2	secretory 1A	protein transporter sec1a
67	NC_003070.9-349000	NC_003070.9	Chr1	349000	350000	+	570	NC_003070.9-347000	NC_003070.9	Chr1	347000	348000	+	216	1835	14	6.35311	0.998314	-5.26866	1	2	4	1	SEC1A	intron (AT1G02010.1, intron 8 of 20)	1526	AT1G02010.2	secretory 1A	protein transporter sec1a	SEC1A	promoter-TSS (AT1G02010.2)	-391	AT1G02010.1	secretory 1A	protein transporter sec1a
68	NC_003070.9-349000	NC_003070.9	Chr1	349000	350000	+	570	NC_003070.9-345000	NC_003070.9	Chr1	345000	346000	+	74	3546	7	2.14491	1.69038	-5.17091	1	2	4	1	SEC1A	intron (AT1G02010.1, intron 8 of 20)	1526	AT1G02010.2	secretory 1A	protein transporter sec1a	GAE2	promoter-TSS (AT1G02000.1)	-312	AT1G02000.1	F22M8.13|F22M8_13|UDP-D-glucuronate 4-epimerase 2	UDP-D-glucuronate 4-epimerase 2
69	NC_003070.9-351000	NC_003070.9	Chr1	351000	352000	+	224	NC_003070.9-348000	NC_003070.9	Chr1	348000	349000	+	244	3571	8	2.80302	1.41288	-4.85957	1	2	1	2	AT1G02020	exon (AT1G02010.2, exon 18 of 21)	3469	AT1G02020.2	T7I23.2|T7I23_2	nitroreductase family protein	SEC1A	TTS (AT1G02000.1)	526	AT1G02010.2	secretory 1A	protein transporter sec1a
70	NC_003070.9-352000	NC_003070.9	Chr1	352000	353000	+	132	NC_003070.9-349000	NC_003070.9	Chr1	349000	350000	+	570	2515	16	3.93617	1.96346	-12.976	1	4	2	4	AT1G02020	TTS (AT1G02010.2)	2469	AT1G02020.2	T7I23.2|T7I23_2	nitroreductase family protein	SEC1A	intron (AT1G02010.1, intron 8 of 20)	1526	AT1G02010.2	secretory 1A	protein transporter sec1a
71	NC_003070.9-354000	NC_003070.9	Chr1	354000	355000	+	361	NC_003070.9-339000	NC_003070.9	Chr1	339000	340000	+	320	14518	9	3.31826	1.26931	-4.98619	1	2	2	2	AT1G02020	TTS (AT1G02030.1)	469	AT1G02020.2	T7I23.2|T7I23_2	nitroreductase family protein	AT1G01970	TTS (AT1G01980.1)	1209	AT1G01970.1	F22M8.10|F22M8_10	pentatricopeptide repeat-containing protein
72	NC_003070.9-354000	NC_003070.9	Chr1	354000	355000	+	361	NC_003070.9-352000	NC_003070.9	Chr1	352000	353000	+	132	2082	7	2.50168	1.21982	-4.31895	1	2	2	2	AT1G02020	TTS (AT1G02030.1)	469	AT1G02020.2	T7I23.2|T7I23_2	nitroreductase family protein	AT1G02020	TTS (AT1G02010.2)	2469	AT1G02020.2	T7I23.2|T7I23_2	nitroreductase family protein
73	NC_003070.9-384000	NC_003070.9	Chr1	384000	385000	+	324	NC_003070.9-353000	NC_003070.9	Chr1	353000	354000	+	184	30693	5	0.878138	1.89264	-5.64487	1	2	1	1	FUS5	intron (AT1G02080.2, intron 40 of 48)	5147	AT1G02090.1	ARABIDOPSIS THALIANA COP9 SIGNALOSOME SUBUNIT 7|ATCSN7|CONSTITUTIVE PHOTOMORPHOGENIC 15|COP15|COP9 SIGNALOSOME SUBUNIT 7|CSN7|FUSCA 5|T7I23.25|T7I23_25	COP9 signalosome complex subunit 7	AT1G02020	exon (AT1G02020.1, exon 1 of 2)	1469	AT1G02020.2	T7I23.2|T7I23_2	nitroreductase family protein
74	NC_003070.9-389000	NC_003070.9	Chr1	389000	390000	+	294	NC_003070.9-385000	NC_003070.9	Chr1	385000	386000	+	190	3983	11	3.23803	1.82259	-7.65919	1	2	1	1	FUS5	promoter-TSS (AT1G02100.2)	147	AT1G02090.1	ARABIDOPSIS THALIANA COP9 SIGNALOSOME SUBUNIT 7|ATCSN7|CONSTITUTIVE PHOTOMORPHOGENIC 15|COP15|COP9 SIGNALOSOME SUBUNIT 7|CSN7|FUSCA 5|T7I23.25|T7I23_25	COP9 signalosome complex subunit 7	FUS5	exon (AT1G02080.1, exon 46 of 50)	4147	AT1G02090.1	ARABIDOPSIS THALIANA COP9 SIGNALOSOME SUBUNIT 7|ATCSN7|CONSTITUTIVE PHOTOMORPHOGENIC 15|COP15|COP9 SIGNALOSOME SUBUNIT 7|CSN7|FUSCA 5|T7I23.25|T7I23_25	COP9 signalosome complex subunit 7
75	NC_003070.9-393000	NC_003070.9	Chr1	393000	394000	+	286	NC_003070.9-390000	NC_003070.9	Chr1	390000	391000	+	168	3392	8	2.72857	1.44696	-5.03159	1	2	1	1	AT1G02110	TTS (AT1G02100.2)	669	AT1G02110.1	T7I23.5|T7I23_5	uncharacterized protein	AT1G02100	promoter-TSS (AT1G02090.1)	677	AT1G02100.3	T7I23.16|T7I23_16	Leucine carboxyl methyltransferase
76	NC_003070.9-396000	NC_003070.9	Chr1	396000	397000	+	426	NC_003070.9-337000	NC_003070.9	Chr1	337000	338000	+	417	59633	4	1.13739	1.60661	-3.56163	1	2	2	5	VAD1	TTS (AT1G02110.1)	739	AT1G02120.1	T7I23.28|T7I23_28|VASCULAR ASSOCIATED DEATH1	protein Vascular Associated Death1	EDA10	promoter-TSS (AT1G01970.1)	82	AT1G01960.1	F22M8.9|F22M8_9|embryo sac development arrest 10	brefeldin A-inhibited guanine nucleotide-exchange protein 3
77	NC_003070.9-398000	NC_003070.9	Chr1	398000	399000	+	288	NC_003070.9-396000	NC_003070.9	Chr1	396000	397000	+	426	1902	15	7.11899	0.946031	-5.12466	1	2	1	2	VAD1	exon (AT1G02120.1, exon 13 of 18)	2739	AT1G02120.1	T7I23.28|T7I23_28|VASCULAR ASSOCIATED DEATH1	protein Vascular Associated Death1	VAD1	TTS (AT1G02110.1)	739	AT1G02120.1	T7I23.28|T7I23_28|VASCULAR ASSOCIATED DEATH1	protein Vascular Associated Death1
78	NC_003070.9-399000	NC_003070.9	Chr1	399000	400000	+	283	NC_003070.9-397000	NC_003070.9	Chr1	397000	398000	+	74	1381	4	1.19516	1.3005	-3.4393	1	2	3	1	RA-5	TTS (AT1G02130.1)	2382	AT1G02130.1	ARA-5|ARA5|ARABIDOPSIS RAS 5|ARABIDOPSIS THALIANA RAB D2A|ARABIDOPSIS THALIANA RESPONSIVE TO ABSCISIC ACID 1B|ATRAB1B|ATRABD2A|RAB D2A|RABD2A|RAS 5|T7I23.6|T7I23_6	Ras-related protein RABD2A	VAD1	intron (AT1G02120.1, intron 8 of 17)	1739	AT1G02120.1	T7I23.28|T7I23_28|VASCULAR ASSOCIATED DEATH1	protein Vascular Associated Death1
79	NC_003070.9-400000	NC_003070.9	Chr1	400000	401000	+	97	NC_003070.9-399000	NC_003070.9	Chr1	399000	400000	+	283	1720	6	1.58161	1.1902	-5.24847	1	2	1	3	RA-5	TTS (AT1G02120.1)	1382	AT1G02130.1	ARA-5|ARA5|ARABIDOPSIS RAS 5|ARABIDOPSIS THALIANA RAB D2A|ARABIDOPSIS THALIANA RESPONSIVE TO ABSCISIC ACID 1B|ATRAB1B|ATRABD2A|RAB D2A|RABD2A|RAS 5|T7I23.6|T7I23_6	Ras-related protein RABD2A	RA-5	TTS (AT1G02130.1)	2382	AT1G02130.1	ARA-5|ARA5|ARABIDOPSIS RAS 5|ARABIDOPSIS THALIANA RAB D2A|ARABIDOPSIS THALIANA RESPONSIVE TO ABSCISIC ACID 1B|ATRAB1B|ATRABD2A|RAB D2A|RABD2A|RAS 5|T7I23.6|T7I23_6	Ras-related protein RABD2A
80	NC_003070.9-401000	NC_003070.9	Chr1	401000	402000	+	86	NC_003070.9-399000	NC_003070.9	Chr1	399000	400000	+	283	1887	7	1.40705	1.82406	-7.51339	1	2	1	3	RA-5	exon (AT1G02130.1, exon 3 of 8)	382	AT1G02130.1	ARA-5|ARA5|ARABIDOPSIS RAS 5|ARABIDOPSIS THALIANA RAB D2A|ARABIDOPSIS THALIANA RESPONSIVE TO ABSCISIC ACID 1B|ATRAB1B|ATRABD2A|RAB D2A|RABD2A|RAS 5|T7I23.6|T7I23_6	Ras-related protein RABD2A	RA-5	TTS (AT1G02130.1)	2382	AT1G02130.1	ARA-5|ARA5|ARABIDOPSIS RAS 5|ARABIDOPSIS THALIANA RAB D2A|ARABIDOPSIS THALIANA RESPONSIVE TO ABSCISIC ACID 1B|ATRAB1B|ATRABD2A|RAB D2A|RABD2A|RAS 5|T7I23.6|T7I23_6	Ras-related protein RABD2A
81	NC_003070.9-440000	NC_003070.9	Chr1	440000	441000	+	196	NC_003070.9-425000	NC_003070.9	Chr1	425000	426000	+	158	14524	4	1.16314	1.38611	-3.50311	1	2	2	1	NAC005	promoter-TSS (AT1G02250.1)	-941	AT1G02250.1	NAC domain containing protein 5|T6A9.20|anac005	NAC domain-containing protein 5	AT1G02210	Intergenic	2311	AT1G02210.1	T6A9.33	No Apical Meristem domain-containing protein
82	NC_003070.9-444000	NC_003070.9	Chr1	444000	445000	+	389	NC_003070.9-442000	NC_003070.9	Chr1	442000	443000	+	355	2192	17	9.12767	0.795992	-4.46369	1	2	2	1	AT1G02260	exon (AT1G02270.1, exon 7 of 11)	-1623	AT1G02260.1	T6A9.21	divalent ion symporter	AT1G02260	TTS (AT1G02270.1)	377	AT1G02260.1	T6A9.21	divalent ion symporter
83	NC_003070.9-444000	NC_003070.9	Chr1	444000	445000	+	389	NC_003070.9-440000	NC_003070.9	Chr1	440000	441000	+	196	4295	10	5.01344	1.04476	-3.49183	1	2	2	2	AT1G02260	exon (AT1G02270.1, exon 7 of 11)	-1623	AT1G02260.1	T6A9.21	divalent ion symporter	NAC005	promoter-TSS (AT1G02250.1)	-941	AT1G02250.1	NAC domain containing protein 5|T6A9.20|anac005	NAC domain-containing protein 5
84	NC_003070.9-456000	NC_003070.9	Chr1	456000	457000	+	278	NC_003070.9-453000	NC_003070.9	Chr1	453000	454000	+	115	2795	6	2.00964	1.4225	-4.13771	1	2	1	1	AT1G02305	exon (AT1G02305.1, exon 4 of 11)	812	AT1G02305.1	0	putative cathepsin B-like cysteine protease	AT1G02300	promoter-TSS (AT1G02290.1)	212	AT1G02300.1	T6A9.28|T7I23.12|T7I23_12	putative cathepsin B-like cysteine protease
85	NC_003070.9-464000	NC_003070.9	Chr1	464000	465000	+	146	NC_003070.9-462000	NC_003070.9	Chr1	462000	463000	+	373	1807	8	3.41374	1.03312	-3.81324	1	2	1	1	GL22	promoter-TSS (AT1G02330.1)	424	AT1G02335.1	T6A9.3|germin-like protein subfamily 2 member 2 precursor	germin-like protein subfamily 2 member 2	AT1G02320	TTS (AT1G02320.1)	672	AT1G02320.1	T6A9.30	uncharacterized protein
86	NC_003070.9-496000	NC_003070.9	Chr1	496000	497000	+	294	NC_003070.9-494000	NC_003070.9	Chr1	494000	495000	+	334	1727	14	5.54308	1.16588	-6.43281	1	2	2	3	ARFD1B	promoter-TSS (AT1G02430.1)	-438	AT1G02430.1	ADP-ribosylation factor D1B|ATARFD1B|T6A9.12|T6A9_12	ADP-ribosylation factor D1B	AT1G02420	TTS (AT1G02430.1)	817	AT1G02420.1	T6A9.11|T6A9_11	pentatricopeptide repeat-containing protein
87	NC_003070.9-497000	NC_003070.9	Chr1	497000	498000	+	402	NC_003070.9-494000	NC_003070.9	Chr1	494000	495000	+	334	3189	14	7.59896	0.870562	-3.80135	1	2	2	3	ARFD1A	promoter-TSS (AT1G02440.1)	-21	AT1G02440.1	ADP-ribosylation factor D1A|ATARFD1A|T6A9.25	ADP-ribosylation factor D1A	AT1G02420	TTS (AT1G02430.1)	817	AT1G02420.1	T6A9.11|T6A9_11	pentatricopeptide repeat-containing protein
88	NC_003070.9-497000	NC_003070.9	Chr1	497000	498000	+	402	NC_003070.9-495000	NC_003070.9	Chr1	495000	496000	+	439	2053	23	10.0181	1.07085	-8.31188	1	2	2	2	ARFD1A	promoter-TSS (AT1G02440.1)	-21	AT1G02440.1	ADP-ribosylation factor D1A|ATARFD1A|T6A9.25	ADP-ribosylation factor D1A	ARFD1B	TTS (AT1G02420.1)	562	AT1G02430.1	ADP-ribosylation factor D1B|ATARFD1B|T6A9.12|T6A9_12	ADP-ribosylation factor D1B
89	NC_003070.9-498000	NC_003070.9	Chr1	498000	499000	+	402	NC_003070.9-494000	NC_003070.9	Chr1	494000	495000	+	334	3866	17	7.56545	1.25629	-6.27886	1	2	3	3	NIMIN1	promoter-TSS (AT1G02450.1)	16	AT1G02450.1	NIM1-interacting 1|NIMIN-1|T6A9.23	protein NIM1-INTERACTING 1	AT1G02420	TTS (AT1G02430.1)	817	AT1G02420.1	T6A9.11|T6A9_11	pentatricopeptide repeat-containing protein
90	NC_003070.9-498000	NC_003070.9	Chr1	498000	499000	+	402	NC_003070.9-496000	NC_003070.9	Chr1	496000	497000	+	294	1931	15	6.60149	1.03973	-5.8006	1	2	3	2	NIMIN1	promoter-TSS (AT1G02450.1)	16	AT1G02450.1	NIM1-interacting 1|NIMIN-1|T6A9.23	protein NIM1-INTERACTING 1	ARFD1B	promoter-TSS (AT1G02430.1)	-438	AT1G02430.1	ADP-ribosylation factor D1B|ATARFD1B|T6A9.12|T6A9_12	ADP-ribosylation factor D1B
91	NC_003070.9-498000	NC_003070.9	Chr1	498000	499000	+	402	NC_003070.9-495000	NC_003070.9	Chr1	495000	496000	+	439	2664	24	9.97393	1.27022	-9.31111	1	2	3	2	NIMIN1	promoter-TSS (AT1G02450.1)	16	AT1G02450.1	NIM1-interacting 1|NIMIN-1|T6A9.23	protein NIM1-INTERACTING 1	ARFD1B	TTS (AT1G02420.1)	562	AT1G02430.1	ADP-ribosylation factor D1B|ATARFD1B|T6A9.12|T6A9_12	ADP-ribosylation factor D1B
92	NC_003070.9-510000	NC_003070.9	Chr1	510000	511000	+	386	NC_003070.9-507000	NC_003070.9	Chr1	507000	508000	+	423	3210	16	8.84828	0.849269	-4.01713	1	2	1	1	AT1G02470	Intergenic	3111	AT1G02470.2	T6A9.26	SRPBCC ligand-binding domain-containing protein	AT1G02460	promoter-TSS (AT1G02460.1)	-296	AT1G02460.1	T6A9.22	pectin lyase-like superfamily protein
93	NC_003070.9-515000	NC_003070.9	Chr1	515000	516000	+	240	NC_003070.9-476000	NC_003070.9	Chr1	476000	477000	+	208	38784	4	0.561921	2.04155	-3.9796	1	2	1	1	AT1G02480	promoter-TSS (AT1G02475.1)	6	AT1G02480.1	51953.TRNA-PHE-1	tRNA	AT1G02380	promoter-TSS (AT1G02380.1)	-500	AT1G02380.1	T6A9.7|T6A9_7	uncharacterized protein
94	NC_003070.9-520000	NC_003070.9	Chr1	520000	521000	+	550	NC_003070.9-506000	NC_003070.9	Chr1	506000	507000	+	123	13815	6	2.12162	1.26847	-3.89724	1	2	4	1	TPK4	TTS (AT1G02500.2)	1168	AT1G02510.1	ATKCO4|ATTPK4|CA2+ ACTIVATED OUTWARD RECTIFYING K+ CHANNEL 4|KCO4|T14P4.16|T14P4_16	two-pore potassium channel 4	AT1G02460	exon (AT1G02460.1, exon 2 of 6)	704	AT1G02460.1	T6A9.22	pectin lyase-like superfamily protein
95	NC_003070.9-520000	NC_003070.9	Chr1	520000	521000	+	550	NC_003070.9-519000	NC_003070.9	Chr1	519000	520000	+	122	1334	8	3.49738	0.788579	-3.70073	1	2	4	1	TPK4	TTS (AT1G02500.2)	1168	AT1G02510.1	ATKCO4|ATTPK4|CA2+ ACTIVATED OUTWARD RECTIFYING K+ CHANNEL 4|KCO4|T14P4.16|T14P4_16	two-pore potassium channel 4	SAM1	TTS (AT1G02510.1)	1246	AT1G02500.2	AtSAM1|MAT1|S-ADENOSYLMETHIONINE SYNTHETASE-1|S-adenosylmethionine synthetase 1|SAM-1	S-adenosylmethionine synthetase 1
96	NC_003070.9-520000	NC_003070.9	Chr1	520000	521000	+	550	NC_003070.9-518000	NC_003070.9	Chr1	518000	519000	+	83	1702	6	2.37569	1.08632	-3.44166	1	2	4	1	TPK4	TTS (AT1G02500.2)	1168	AT1G02510.1	ATKCO4|ATTPK4|CA2+ ACTIVATED OUTWARD RECTIFYING K+ CHANNEL 4|KCO4|T14P4.16|T14P4_16	two-pore potassium channel 4	SAM1	intron (AT1G02500.1, intron 1 of 1)	246	AT1G02500.2	AtSAM1|MAT1|S-ADENOSYLMETHIONINE SYNTHETASE-1|S-adenosylmethionine synthetase 1|SAM-1	S-adenosylmethionine synthetase 1
97	NC_003070.9-523000	NC_003070.9	Chr1	523000	524000	+	73	NC_003070.9-520000	NC_003070.9	Chr1	520000	521000	+	550	3469	6	2.08615	1.37761	-4.00762	1	2	1	4	PGP11	promoter-TSS (AT1G02520.1)	-151	AT1G02520.1	P-glycoprotein 11|T14P4.15|T14P4_15	P-glycoprotein 11	TPK4	TTS (AT1G02500.2)	1168	AT1G02510.1	ATKCO4|ATTPK4|CA2+ ACTIVATED OUTWARD RECTIFYING K+ CHANNEL 4|KCO4|T14P4.16|T14P4_16	two-pore potassium channel 4
98	NC_003070.9-527000	NC_003070.9	Chr1	527000	528000	+	478	NC_003070.9-524000	NC_003070.9	Chr1	524000	525000	+	447	3049	25	11.2149	1.16264	-8.45598	1	2	2	2	PGP12	exon (AT1G02520.1, exon 8 of 11)	-2295	AT1G02530.1	P-glycoprotein 12|T14P4.14|T14P4_14	P-glycoprotein 12	PGP11	intron (AT1G02520.1, intron 2 of 10)	849	AT1G02520.1	P-glycoprotein 11|T14P4.15|T14P4_15	P-glycoprotein 11
99	NC_003070.9-533000	NC_003070.9	Chr1	533000	534000	+	532	NC_003070.9-524000	NC_003070.9	Chr1	524000	525000	+	447	8842	18	10.6906	0.753463	-3.73177	1	2	1	2	AT1G02540	exon (AT1G02530.1, exon 8 of 10)	2199	AT1G02540.1	T14P4.13|T14P4_13	uncharacterized protein	PGP11	intron (AT1G02520.1, intron 2 of 10)	849	AT1G02520.1	P-glycoprotein 11|T14P4.15|T14P4_15	P-glycoprotein 11
100	NC_003070.9-536000	NC_003070.9	Chr1	536000	537000	+	176	NC_003070.9-525000	NC_003070.9	Chr1	525000	526000	+	166	11411	4	1.07586	1.51885	-3.74844	1	2	1	2	AT1G02550	promoter-TSS (AT1G02550.1)	17	AT1G02550.1	T14P4.25|T14P4_25	plant invertase/pectin methylesterase inhibitor domain-containing protein	PGP11	intron (AT1G02520.1, intron 6 of 10)	1849	AT1G02520.1	P-glycoprotein 11|T14P4.15|T14P4_15	P-glycoprotein 11
101	NC_003070.9-541000	NC_003070.9	Chr1	541000	542000	+	533	NC_003070.9-527000	NC_003070.9	Chr1	527000	528000	+	478	13988	14	7.89157	0.76404	-3.50953	1	2	5	2	AT1G02570	exon (AT1G02570.1, exon 1 of 1)	165	AT1G02570.1	T14P4.23|T14P4_23	uncharacterized protein	PGP12	exon (AT1G02520.1, exon 8 of 11)	-2295	AT1G02530.1	P-glycoprotein 12|T14P4.14|T14P4_14	P-glycoprotein 12
102	NC_003070.9-541000	NC_003070.9	Chr1	541000	542000	+	533	NC_003070.9-525000	NC_003070.9	Chr1	525000	526000	+	166	16284	6	2.40046	1.11335	-3.36496	1	2	5	2	AT1G02570	exon (AT1G02570.1, exon 1 of 1)	165	AT1G02570.1	T14P4.23|T14P4_23	uncharacterized protein	PGP11	intron (AT1G02520.1, intron 6 of 10)	1849	AT1G02520.1	P-glycoprotein 11|T14P4.15|T14P4_15	P-glycoprotein 11
103	NC_003070.9-543000	NC_003070.9	Chr1	543000	544000	+	274	NC_003070.9-541000	NC_003070.9	Chr1	541000	542000	+	533	2042	16	7.53329	0.958779	-5.4688	1	2	3	5	AT1G02575	exon (AT1G02575.1, exon 1 of 1)	390	AT1G02575.1	0	uncharacterized protein	AT1G02570	exon (AT1G02570.1, exon 1 of 1)	165	AT1G02570.1	T14P4.23|T14P4_23	uncharacterized protein
104	NC_003070.9-544000	NC_003070.9	Chr1	544000	545000	+	415	NC_003070.9-541000	NC_003070.9	Chr1	541000	542000	+	533	2709	21	11.4972	0.872005	-5.0057	1	2	3	5	MEA	promoter-TSS (AT1G02580.1)	-283	AT1G02580.1	EMB173|EMBRYO DEFECTIVE 173|FERTILIZATION INDEPENDENT SEED 1|FIS1|MEDEA|SDG5|SET DOMAIN-CONTAINING PROTEIN 5|T14P4.11|T14P4_11	histone-lysine N-methyltransferase MEDEA	AT1G02570	exon (AT1G02570.1, exon 1 of 1)	165	AT1G02570.1	T14P4.23|T14P4_23	uncharacterized protein
105	NC_003070.9-544000	NC_003070.9	Chr1	544000	545000	+	415	NC_003070.9-538000	NC_003070.9	Chr1	538000	539000	+	95	6036	6	1.99829	1.56675	-4.17544	1	2	3	1	MEA	promoter-TSS (AT1G02580.1)	-283	AT1G02580.1	EMB173|EMBRYO DEFECTIVE 173|FERTILIZATION INDEPENDENT SEED 1|FIS1|MEDEA|SDG5|SET DOMAIN-CONTAINING PROTEIN 5|T14P4.11|T14P4_11	histone-lysine N-methyltransferase MEDEA	CLPP5	exon (AT1G02560.1, exon 3 of 9)	640	AT1G02560.1	CLP PROTEASE 1 PROTEOLYTIC SUBUNIT|NCLPP1|NCLPP5|NUCLEAR CLPP 5|NUCLEAR-ENCODED CLPP 1|T14P4.12|T14P4_12|nuclear encoded CLP protease 5	ATP-dependent Clp protease proteolytic subunit 5
106	NC_003070.9-545000	NC_003070.9	Chr1	545000	546000	+	150	NC_003070.9-541000	NC_003070.9	Chr1	541000	542000	+	533	4164	10	4.09689	1.33963	-4.7663	1	2	2	5	MEA	intron (AT1G02580.1, intron 2 of 16)	717	AT1G02580.1	EMB173|EMBRYO DEFECTIVE 173|FERTILIZATION INDEPENDENT SEED 1|FIS1|MEDEA|SDG5|SET DOMAIN-CONTAINING PROTEIN 5|T14P4.11|T14P4_11	histone-lysine N-methyltransferase MEDEA	AT1G02570	exon (AT1G02570.1, exon 1 of 1)	165	AT1G02570.1	T14P4.23|T14P4_23	uncharacterized protein
107	NC_003070.9-545000	NC_003070.9	Chr1	545000	546000	+	150	NC_003070.9-543000	NC_003070.9	Chr1	543000	544000	+	274	2296	6	2.08251	1.22955	-3.9683	1	2	2	3	MEA	intron (AT1G02580.1, intron 2 of 16)	717	AT1G02580.1	EMB173|EMBRYO DEFECTIVE 173|FERTILIZATION INDEPENDENT SEED 1|FIS1|MEDEA|SDG5|SET DOMAIN-CONTAINING PROTEIN 5|T14P4.11|T14P4_11	histone-lysine N-methyltransferase MEDEA	AT1G02575	exon (AT1G02575.1, exon 1 of 1)	390	AT1G02575.1	0	uncharacterized protein
108	NC_003070.9-546000	NC_003070.9	Chr1	546000	547000	+	515	NC_003070.9-544000	NC_003070.9	Chr1	544000	545000	+	415	2090	22	11.1134	0.880978	-6.1198	1	2	3	3	MEA	intron (AT1G02580.1, intron 5 of 16)	1717	AT1G02580.1	EMB173|EMBRYO DEFECTIVE 173|FERTILIZATION INDEPENDENT SEED 1|FIS1|MEDEA|SDG5|SET DOMAIN-CONTAINING PROTEIN 5|T14P4.11|T14P4_11	histone-lysine N-methyltransferase MEDEA	MEA	promoter-TSS (AT1G02580.1)	-283	AT1G02580.1	EMB173|EMBRYO DEFECTIVE 173|FERTILIZATION INDEPENDENT SEED 1|FIS1|MEDEA|SDG5|SET DOMAIN-CONTAINING PROTEIN 5|T14P4.11|T14P4_11	histone-lysine N-methyltransferase MEDEA
109	NC_003070.9-567000	NC_003070.9	Chr1	567000	568000	+	301	NC_003070.9-546000	NC_003070.9	Chr1	546000	547000	+	515	21137	7	3.14975	0.979171	-3.20001	1	2	2	3	AT1G02650	exon (AT1G02640.1, exon 5 of 5)	-1204	AT1G02650.1	T14P4.7|T14P4_7	tetratricopeptide repeat domain-containing protein	MEA	intron (AT1G02580.1, intron 5 of 16)	1717	AT1G02580.1	EMB173|EMBRYO DEFECTIVE 173|FERTILIZATION INDEPENDENT SEED 1|FIS1|MEDEA|SDG5|SET DOMAIN-CONTAINING PROTEIN 5|T14P4.11|T14P4_11	histone-lysine N-methyltransferase MEDEA
110	NC_003070.9-569000	NC_003070.9	Chr1	569000	570000	+	467	NC_003070.9-567000	NC_003070.9	Chr1	567000	568000	+	301	1823	12	6.8556	0.706353	-3.09833	1	2	3	2	AT1G02650	exon (AT1G02650.1, exon 3 of 3)	796	AT1G02650.1	T14P4.7|T14P4_7	tetratricopeptide repeat domain-containing protein	AT1G02650	exon (AT1G02640.1, exon 5 of 5)	-1204	AT1G02650.1	T14P4.7|T14P4_7	tetratricopeptide repeat domain-containing protein
111	NC_003070.9-570000	NC_003070.9	Chr1	570000	571000	+	175	NC_003070.9-569000	NC_003070.9	Chr1	569000	570000	+	467	1415	10	3.93758	0.900254	-5.01269	1	2	1	3	AT1G02650	TTS (AT1G02650.1)	1796	AT1G02650.1	T14P4.7|T14P4_7	tetratricopeptide repeat domain-containing protein	AT1G02650	exon (AT1G02650.1, exon 3 of 3)	796	AT1G02650.1	T14P4.7|T14P4_7	tetratricopeptide repeat domain-containing protein
112	NC_003070.9-571000	NC_003070.9	Chr1	571000	572000	+	310	NC_003070.9-543000	NC_003070.9	Chr1	543000	544000	+	274	28122	4	1.24348	1.28468	-3.2889	1	2	1	3	AT1G02650	TTS (AT1G02660.1)	2796	AT1G02650.1	T14P4.7|T14P4_7	tetratricopeptide repeat domain-containing protein	AT1G02575	exon (AT1G02575.1, exon 1 of 1)	390	AT1G02575.1	0	uncharacterized protein
113	NC_003070.9-572000	NC_003070.9	Chr1	572000	573000	+	178	NC_003070.9-556000	NC_003070.9	Chr1	556000	557000	+	249	16663	4	1.14289	1.39024	-3.556	1	2	1	1	AT1G02660	exon (AT1G02660.1, exon 5 of 5)	2481	AT1G02660.1	T14P4.6|T14P4_6	alpha/beta-Hydrolases superfamily protein	AT1G02610	promoter-TSS (AT1G02620.1)	-506	AT1G02610.1	T14P4.10|T14P4_10	RING/FYVE/PHD zinc finger-containing protein
114	NC_003070.9-578000	NC_003070.9	Chr1	578000	579000	+	252	NC_003070.9-575000	NC_003070.9	Chr1	575000	576000	+	222	2581	8	2.57027	1.52211	-5.35909	1	2	2	2	TAF13	intron (AT1G02670.1, intron 7 of 15)	-2125	AT1G02680.1	T14P4.32|T14P4_32|TBP-associated factor 13	TBP-associated factor 13	AT1G02660	promoter-TSS (AT1G02670.1)	-519	AT1G02660.1	T14P4.6|T14P4_6	alpha/beta-Hydrolases superfamily protein
115	NC_003070.9-579000	NC_003070.9	Chr1	579000	580000	+	258	NC_003070.9-576000	NC_003070.9	Chr1	576000	577000	+	218	3073	7	2.56894	1.33566	-4.16155	1	2	1	1	TAF13	exon (AT1G02670.1, exon 12 of 16)	-1125	AT1G02680.1	T14P4.32|T14P4_32|TBP-associated factor 13	TBP-associated factor 13	AT1G02670	intron (AT1G02670.1, intron 1 of 15)	454	AT1G02670.1	T14P4.5|T14P4_5	P-loop containing nucleoside triphosphate hydrolases superfamily protein
116	NC_003070.9-581000	NC_003070.9	Chr1	581000	582000	+	63	NC_003070.9-569000	NC_003070.9	Chr1	569000	570000	+	467	12258	4	0.927325	1.64097	-4.01669	1	2	1	3	TAF13	promoter-TSS (AT1G02681.1)	875	AT1G02680.1	T14P4.32|T14P4_32|TBP-associated factor 13	TBP-associated factor 13	AT1G02650	exon (AT1G02650.1, exon 3 of 3)	796	AT1G02650.1	T14P4.7|T14P4_7	tetratricopeptide repeat domain-containing protein
117	NC_003070.9-584000	NC_003070.9	Chr1	584000	585000	+	164	NC_003070.9-578000	NC_003070.9	Chr1	578000	579000	+	252	6444	5	1.8437	1.39769	-3.25131	1	2	2	2	IMPA-6	exon (AT1G02690.1, exon 1 of 10)	240	AT1G02690.1	T14P4.3|T14P4_3|importin alpha isoform 6	importin alpha isoform 6	TAF13	intron (AT1G02670.1, intron 7 of 15)	-2125	AT1G02680.1	T14P4.32|T14P4_32|TBP-associated factor 13	TBP-associated factor 13
118	NC_003070.9-587000	NC_003070.9	Chr1	587000	588000	+	256	NC_003070.9-584000	NC_003070.9	Chr1	584000	585000	+	164	2638	5	1.82741	1.28547	-3.28306	1	2	2	2	AT1G02700	promoter-TSS (AT1G02700.1)	-829	AT1G02700.1	T14P4.2|T14P4_2	uncharacterized protein	IMPA-6	exon (AT1G02690.1, exon 1 of 10)	240	AT1G02690.1	T14P4.3|T14P4_3|importin alpha isoform 6	importin alpha isoform 6
119	NC_003070.9-591000	NC_003070.9	Chr1	591000	592000	+	446	NC_003070.9-589000	NC_003070.9	Chr1	589000	590000	+	210	2341	9	4.04279	0.982737	-3.84049	1	2	3	2	GATL5	promoter-TSS (AT1G02720.1)	-326	AT1G02720.1	T14P4.1|T14P4_1|galacturonosyltransferase 5	galacturonosyltransferase 5	AT1G02710	TTS (AT1G02710.1)	496	AT1G02710.1	T14P4.26|T14P4_26	glycine-rich protein
120	NC_003070.9-592000	NC_003070.9	Chr1	592000	593000	+	488	NC_003070.9-590000	NC_003070.9	Chr1	590000	591000	+	178	2069	11	3.73101	1.33195	-6.53094	1	2	4	2	GATL5	exon (AT1G02720.1, exon 1 of 2)	674	AT1G02720.2	T14P4.1|T14P4_1|galacturonosyltransferase 5	galacturonosyltransferase 5	AT1G02710	promoter-TSS (AT1G02710.1)	-504	AT1G02710.1	T14P4.26|T14P4_26	glycine-rich protein
121	NC_003070.9-593000	NC_003070.9	Chr1	593000	594000	+	459	NC_003070.9-591000	NC_003070.9	Chr1	591000	592000	+	446	1765	19	8.83556	0.981182	-6.33529	1	2	3	3	GATL5	TTS (AT1G02720.2)	1674	AT1G02720.2	T14P4.1|T14P4_1|galacturonosyltransferase 5	galacturonosyltransferase 5	GATL5	promoter-TSS (AT1G02720.1)	-326	AT1G02720.1	T14P4.1|T14P4_1|galacturonosyltransferase 5	galacturonosyltransferase 5
122	NC_003070.9-593000	NC_003070.9	Chr1	593000	594000	+	459	NC_003070.9-590000	NC_003070.9	Chr1	590000	591000	+	178	3147	11	3.49487	1.58045	-7.04897	1	2	3	2	GATL5	TTS (AT1G02720.2)	1674	AT1G02720.2	T14P4.1|T14P4_1|galacturonosyltransferase 5	galacturonosyltransferase 5	AT1G02710	promoter-TSS (AT1G02710.1)	-504	AT1G02710.1	T14P4.26|T14P4_26	glycine-rich protein
123	NC_003070.9-594000	NC_003070.9	Chr1	594000	595000	+	233	NC_003070.9-592000	NC_003070.9	Chr1	592000	593000	+	488	2274	10	4.84555	0.899296	-3.68139	1	2	2	4	GATL5	TTS (AT1G02720.1)	2674	AT1G02720.2	T14P4.1|T14P4_1|galacturonosyltransferase 5	galacturonosyltransferase 5	GATL5	exon (AT1G02720.1, exon 1 of 2)	674	AT1G02720.2	T14P4.1|T14P4_1|galacturonosyltransferase 5	galacturonosyltransferase 5
124	NC_003070.9-595000	NC_003070.9	Chr1	595000	596000	+	227	NC_003070.9-587000	NC_003070.9	Chr1	587000	588000	+	256	7638	7	2.32897	1.49901	-4.64926	1	2	2	2	CSLD5	exon (AT1G02730.1, exon 3 of 3)	3157	AT1G02730.1	ATCSLD5|CELLULOSE SYNTHASE LIKE D5|SALT OVERLY SENSITIVE 6|SOS6|T14P4.29|cellulose synthase-like D5	cellulose synthase-like protein D5	AT1G02700	promoter-TSS (AT1G02700.1)	-829	AT1G02700.1	T14P4.2|T14P4_2	uncharacterized protein
125	NC_003070.9-597000	NC_003070.9	Chr1	597000	598000	+	301	NC_003070.9-592000	NC_003070.9	Chr1	592000	593000	+	488	5354	14	6.2363	1.27448	-5.38774	1	2	1	4	CSLD5	intron (AT1G02730.1, intron 1 of 2)	1157	AT1G02730.1	ATCSLD5|CELLULOSE SYNTHASE LIKE D5|SALT OVERLY SENSITIVE 6|SOS6|T14P4.29|cellulose synthase-like D5	cellulose synthase-like protein D5	GATL5	exon (AT1G02720.1, exon 1 of 2)	674	AT1G02720.2	T14P4.1|T14P4_1|galacturonosyltransferase 5	galacturonosyltransferase 5
126	NC_003070.9-598000	NC_003070.9	Chr1	598000	599000	+	373	NC_003070.9-591000	NC_003070.9	Chr1	591000	592000	+	446	6972	16	7.07848	1.23039	-6.02676	1	2	4	3	CSLD5	TTS (AT1G02740.1)	157	AT1G02730.1	ATCSLD5|CELLULOSE SYNTHASE LIKE D5|SALT OVERLY SENSITIVE 6|SOS6|T14P4.29|cellulose synthase-like D5	cellulose synthase-like protein D5	GATL5	promoter-TSS (AT1G02720.1)	-326	AT1G02720.1	T14P4.1|T14P4_1|galacturonosyltransferase 5	galacturonosyltransferase 5
127	NC_003070.9-598000	NC_003070.9	Chr1	598000	599000	+	373	NC_003070.9-595000	NC_003070.9	Chr1	595000	596000	+	227	3333	8	3.5336	1.1142	-3.61267	1	2	4	2	CSLD5	TTS (AT1G02740.1)	157	AT1G02730.1	ATCSLD5|CELLULOSE SYNTHASE LIKE D5|SALT OVERLY SENSITIVE 6|SOS6|T14P4.29|cellulose synthase-like D5	cellulose synthase-like protein D5	CSLD5	exon (AT1G02730.1, exon 3 of 3)	3157	AT1G02730.1	ATCSLD5|CELLULOSE SYNTHASE LIKE D5|SALT OVERLY SENSITIVE 6|SOS6|T14P4.29|cellulose synthase-like D5	cellulose synthase-like protein D5
128	NC_003070.9-598000	NC_003070.9	Chr1	598000	599000	+	373	NC_003070.9-594000	NC_003070.9	Chr1	594000	595000	+	233	3706	8	3.63625	1.16817	-3.46734	1	2	4	2	CSLD5	TTS (AT1G02740.1)	157	AT1G02730.1	ATCSLD5|CELLULOSE SYNTHASE LIKE D5|SALT OVERLY SENSITIVE 6|SOS6|T14P4.29|cellulose synthase-like D5	cellulose synthase-like protein D5	GATL5	TTS (AT1G02720.1)	2674	AT1G02720.2	T14P4.1|T14P4_1|galacturonosyltransferase 5	galacturonosyltransferase 5
129	NC_003070.9-598000	NC_003070.9	Chr1	598000	599000	+	373	NC_003070.9-593000	NC_003070.9	Chr1	593000	594000	+	459	5009	13	7.24952	0.922746	-3.41937	1	2	4	3	CSLD5	TTS (AT1G02740.1)	157	AT1G02730.1	ATCSLD5|CELLULOSE SYNTHASE LIKE D5|SALT OVERLY SENSITIVE 6|SOS6|T14P4.29|cellulose synthase-like D5	cellulose synthase-like protein D5	GATL5	TTS (AT1G02720.2)	1674	AT1G02720.2	T14P4.1|T14P4_1|galacturonosyltransferase 5	galacturonosyltransferase 5
130	NC_003070.9-600000	NC_003070.9	Chr1	600000	601000	+	374	NC_003070.9-592000	NC_003070.9	Chr1	592000	593000	+	488	7835	13	7.31031	0.841369	-3.36323	1	2	1	4	AT1G02740	exon (AT1G02740.1, exon 7 of 10)	1538	AT1G02740.1	T14P4.28	MRG family protein	GATL5	exon (AT1G02720.1, exon 1 of 2)	674	AT1G02720.2	T14P4.1|T14P4_1|galacturonosyltransferase 5	galacturonosyltransferase 5
131	NC_003070.9-606000	NC_003070.9	Chr1	606000	607000	+	268	NC_003070.9-603000	NC_003070.9	Chr1	603000	604000	+	427	2726	10	4.83262	1.01274	-3.69005	1	2	2	3	AT1G02770	intron (AT1G02770.1, intron 1 of 5)	193	AT1G02770.1	T14P4.24	uncharacterized protein	AT1G02750	promoter-TSS (AT1G02760.1)	899	AT1G02750.2	T14P4.27	protein DEHYDRATION-INDUCED 19-like protein 2
132	NC_003070.9-606000	NC_003070.9	Chr1	606000	607000	+	268	NC_003070.9-604000	NC_003070.9	Chr1	604000	605000	+	238	2063	11	2.67442	1.71467	-9.2446	1	2	2	1	AT1G02770	intron (AT1G02770.1, intron 1 of 5)	193	AT1G02770.1	T14P4.24	uncharacterized protein	AT1G02760	promoter-TSS (AT1G02760.1)	98	AT1G02760.1	51600.TRNA-LYS-1|51953.TRNA-LYS-1	tRNA
133	NC_003070.9-607000	NC_003070.9	Chr1	607000	608000	+	174	NC_003070.9-603000	NC_003070.9	Chr1	603000	604000	+	427	3832	8	3.13252	1.37878	-4.25866	1	2	3	3	AT1G02770	promoter-TSS (AT1G02770.1)	-807	AT1G02770.1	T14P4.24	uncharacterized protein	AT1G02750	promoter-TSS (AT1G02760.1)	899	AT1G02750.2	T14P4.27	protein DEHYDRATION-INDUCED 19-like protein 2
134	NC_003070.9-609000	NC_003070.9	Chr1	609000	610000	+	164	NC_003070.9-607000	NC_003070.9	Chr1	607000	608000	+	174	1646	5	1.20254	1.56202	-4.88694	1	2	2	3	emb2386	promoter-TSS (AT1G02780.1)	-35	AT1G02780.1	T14P4.34|embryo defective 2386	60S ribosomal protein L19-1	AT1G02770	promoter-TSS (AT1G02770.1)	-807	AT1G02770.1	T14P4.24	uncharacterized protein
135	NC_003070.9-611000	NC_003070.9	Chr1	611000	612000	+	553	NC_003070.9-603000	NC_003070.9	Chr1	603000	604000	+	427	7905	17	9.60894	0.843731	-4.00112	1	2	4	3	PGA4	exon (AT1G02790.1, exon 3 of 4)	824	AT1G02790.1	POLYGALACTURONASE|T14P4.31|polygalacturonase 4	polygalacturonase 4	AT1G02750	promoter-TSS (AT1G02760.1)	899	AT1G02750.2	T14P4.27	protein DEHYDRATION-INDUCED 19-like protein 2
136	NC_003070.9-611000	NC_003070.9	Chr1	611000	612000	+	553	NC_003070.9-575000	NC_003070.9	Chr1	575000	576000	+	222	35594	4	1.21772	1.34051	-3.35555	1	2	4	2	PGA4	exon (AT1G02790.1, exon 3 of 4)	824	AT1G02790.1	POLYGALACTURONASE|T14P4.31|polygalacturonase 4	polygalacturonase 4	AT1G02660	promoter-TSS (AT1G02670.1)	-519	AT1G02660.1	T14P4.6|T14P4_6	alpha/beta-Hydrolases superfamily protein
137	NC_003070.9-611000	NC_003070.9	Chr1	611000	612000	+	553	NC_003070.9-609000	NC_003070.9	Chr1	609000	610000	+	164	2414	8	3.91745	0.871844	-3.11682	1	2	4	2	PGA4	exon (AT1G02790.1, exon 3 of 4)	824	AT1G02790.1	POLYGALACTURONASE|T14P4.31|polygalacturonase 4	polygalacturonase 4	emb2386	promoter-TSS (AT1G02780.1)	-35	AT1G02780.1	T14P4.34|embryo defective 2386	60S ribosomal protein L19-1
138	NC_003070.9-613000	NC_003070.9	Chr1	613000	614000	+	496	NC_003070.9-610000	NC_003070.9	Chr1	610000	611000	+	195	2605	10	4.1969	1.20248	-4.58358	1	2	4	1	PGA4	exon (AT1G02800.1, exon 8 of 8)	-1176	AT1G02790.1	POLYGALACTURONASE|T14P4.31|polygalacturonase 4	polygalacturonase 4	emb2386	3' UTR (AT1G02790.1, exon 4 of 4)	-1035	AT1G02780.1	T14P4.34|embryo defective 2386	60S ribosomal protein L19-1
139	NC_003070.9-613000	NC_003070.9	Chr1	613000	614000	+	496	NC_003070.9-586000	NC_003070.9	Chr1	586000	587000	+	343	27070	6	2.3103	1.13657	-3.50526	1	2	4	1	PGA4	exon (AT1G02800.1, exon 8 of 8)	-1176	AT1G02790.1	POLYGALACTURONASE|T14P4.31|polygalacturonase 4	polygalacturonase 4	AT1G02700	exon (AT1G02690.1, exon 9 of 10)	-1829	AT1G02700.1	T14P4.2|T14P4_2	uncharacterized protein
140	NC_003070.9-613000	NC_003070.9	Chr1	613000	614000	+	496	NC_003070.9-546000	NC_003070.9	Chr1	546000	547000	+	515	67309	4	1.23551	1.57882	-3.30415	1	2	4	3	PGA4	exon (AT1G02800.1, exon 8 of 8)	-1176	AT1G02790.1	POLYGALACTURONASE|T14P4.31|polygalacturonase 4	polygalacturonase 4	MEA	intron (AT1G02580.1, intron 5 of 16)	1717	AT1G02580.1	EMB173|EMBRYO DEFECTIVE 173|FERTILIZATION INDEPENDENT SEED 1|FIS1|MEDEA|SDG5|SET DOMAIN-CONTAINING PROTEIN 5|T14P4.11|T14P4_11	histone-lysine N-methyltransferase MEDEA
141	NC_003070.9-613000	NC_003070.9	Chr1	613000	614000	+	496	NC_003070.9-611000	NC_003070.9	Chr1	611000	612000	+	553	2079	25	12.1197	0.937	-7.318	1	2	4	4	PGA4	exon (AT1G02800.1, exon 8 of 8)	-1176	AT1G02790.1	POLYGALACTURONASE|T14P4.31|polygalacturonase 4	polygalacturonase 4	PGA4	exon (AT1G02790.1, exon 3 of 4)	824	AT1G02790.1	POLYGALACTURONASE|T14P4.31|polygalacturonase 4	polygalacturonase 4
142	NC_003070.9-616000	NC_003070.9	Chr1	616000	617000	+	271	NC_003070.9-589000	NC_003070.9	Chr1	589000	590000	+	210	26916	4	0.764457	1.72067	-3.97945	1	2	1	2	CEL2	promoter-TSS (AT1G02800.1)	-309	AT1G02800.1	4-BETA GLUCANASE|ATCEL2|ENDO-1|F22D16.21|F22D16_21|cellulase 2	endoglucanase 1	AT1G02710	TTS (AT1G02710.1)	496	AT1G02710.1	T14P4.26|T14P4_26	glycine-rich protein
143	NC_003070.9-620000	NC_003070.9	Chr1	620000	621000	+	245	NC_003070.9-607000	NC_003070.9	Chr1	607000	608000	+	174	12863	4	1.18709	1.38668	-3.43789	1	2	1	3	AT1G02813	promoter-TSS (AT1G02816.1)	-178	AT1G02813.1	0	uncharacterized protein	AT1G02770	promoter-TSS (AT1G02770.1)	-807	AT1G02770.1	T14P4.24	uncharacterized protein
144	NC_003070.9-637000	NC_003070.9	Chr1	637000	638000	+	331	NC_003070.9-635000	NC_003070.9	Chr1	635000	636000	+	154	1826	8	2.65069	1.32201	-5.2058	1	2	1	1	AT1G02870	TTS (AT1G02860.2)	1177	AT1G02870.1	F22D16.13|F22D16_13	uncharacterized protein	NLA	exon (AT1G02860.2, exon 1 of 6)	356	AT1G02860.1	BAH1|BENZOIC ACID HYPERSENSITIVE 1|F22D16.14|F22D16_14|nitrogen limitation adaptation	E3 ubiquitin-protein ligase BAH1
145	NC_003070.9-651000	NC_003070.9	Chr1	651000	652000	+	146	NC_003070.9-647000	NC_003070.9	Chr1	647000	648000	+	494	3716	10	3.63617	1.51091	-5.5771	1	2	1	1	AT1G02890	exon (AT1G02890.1, exon 2 of 27)	407	AT1G02890.1	F22D16.11|F22D16_11	AAA-type ATPase family protein	TPK1	intron (AT1G02890.2, intron 16 of 25)	-2597	AT1G02880.2	F22D16.12|F22D16_12|thiamin pyrophosphokinase1	thiamin pyrophosphokinase1
146	NC_003070.9-659000	NC_003070.9	Chr1	659000	660000	+	458	NC_003070.9-656000	NC_003070.9	Chr1	656000	657000	+	180	2858	11	3.94428	1.4211	-6.09944	1	2	3	1	GSTF7	intron (AT1G02920.1, intron 1 of 2)	271	AT1G02920.1	ARABIDOPSIS GLUTATHIONE S-TRANSFERASE 11|ATGST11|ATGSTF7|ATGSTF8|F22D16.8|F22D16_8|GLUTATHIONE S-TRANSFERASE 11|GST11|glutathione S-transferase 7	glutathione S-transferase F7	LPA1	exon (AT1G02910.1, exon 6 of 9)	1648	AT1G02910.1	F22D16.9|F22D16_9|LOW PSII ACCUMULATION1	protein LOW PSII ACCUMULATION1
147	NC_003070.9-661000	NC_003070.9	Chr1	661000	662000	+	380	NC_003070.9-659000	NC_003070.9	Chr1	659000	660000	+	458	2020	22	8.31156	1.24875	-10.0035	1	2	1	3	GSTF6	exon (AT1G02930.1, exon 3 of 3)	927	AT1G02930.1	ARABIDOPSIS GLUTATHIONE S-TRANSFERASE 1|ARABIDOPSIS THALIANA GLUATIONE S-TRANSFERASE F3|ATGST1|ATGSTF3|ATGSTF6|EARLY RESPONSIVE TO DEHYDRATION 11|ERD11|F22D16.7|F22D16_7|GLUTATHIONE S-TRANSFERASE|GLUTATHIONE S-TRANSFERASE 1|GST1|glutathione S-transferase 6	glutathione S-transferase F6	GSTF7	intron (AT1G02920.1, intron 1 of 2)	271	AT1G02920.1	ARABIDOPSIS GLUTATHIONE S-TRANSFERASE 11|ATGST11|ATGSTF7|ATGSTF8|F22D16.8|F22D16_8|GLUTATHIONE S-TRANSFERASE 11|GST11|glutathione S-transferase 7	glutathione S-transferase F7
148	NC_003070.9-662000	NC_003070.9	Chr1	662000	663000	+	274	NC_003070.9-659000	NC_003070.9	Chr1	659000	660000	+	458	2976	11	5.94913	0.864565	-3.24951	1	2	2	3	GSTF6	promoter-TSS (AT1G02930.1)	-44	AT1G02930.2	ARABIDOPSIS GLUTATHIONE S-TRANSFERASE 1|ARABIDOPSIS THALIANA GLUATIONE S-TRANSFERASE F3|ATGST1|ATGSTF3|ATGSTF6|EARLY RESPONSIVE TO DEHYDRATION 11|ERD11|F22D16.7|F22D16_7|GLUTATHIONE S-TRANSFERASE|GLUTATHIONE S-TRANSFERASE 1|GST1|glutathione S-transferase 6	glutathione S-transferase F6	GSTF7	intron (AT1G02920.1, intron 1 of 2)	271	AT1G02920.1	ARABIDOPSIS GLUTATHIONE S-TRANSFERASE 11|ATGST11|ATGSTF7|ATGSTF8|F22D16.8|F22D16_8|GLUTATHIONE S-TRANSFERASE 11|GST11|glutathione S-transferase 7	glutathione S-transferase F7
149	NC_003070.9-667000	NC_003070.9	Chr1	667000	668000	+	411	NC_003070.9-665000	NC_003070.9	Chr1	665000	666000	+	305	2304	14	5.82136	1.1059	-5.98689	1	2	2	2	GSTF4	intron (AT1G02960.2, intron 11 of 13)	-1048	AT1G02950.2	ATGSTF4|F22D16.5|F22D16_5|GLUTATHIONE S-TRANSFERASE 31|GST31|glutathione S-transferase F4	glutathione S-transferase F4	AT1G02952	exon (AT1G02950.2, exon 4 of 4)	146	AT1G02952.1	0	ncRNA
150	NC_003070.9-667000	NC_003070.9	Chr1	667000	668000	+	411	NC_003070.9-662000	NC_003070.9	Chr1	662000	663000	+	274	4991	12	5.24322	1.29289	-4.93671	1	2	2	2	GSTF4	intron (AT1G02960.2, intron 11 of 13)	-1048	AT1G02950.2	ATGSTF4|F22D16.5|F22D16_5|GLUTATHIONE S-TRANSFERASE 31|GST31|glutathione S-transferase F4	glutathione S-transferase F4	GSTF6	promoter-TSS (AT1G02930.1)	-44	AT1G02930.2	ARABIDOPSIS GLUTATHIONE S-TRANSFERASE 1|ARABIDOPSIS THALIANA GLUATIONE S-TRANSFERASE F3|ATGST1|ATGSTF3|ATGSTF6|EARLY RESPONSIVE TO DEHYDRATION 11|ERD11|F22D16.7|F22D16_7|GLUTATHIONE S-TRANSFERASE|GLUTATHIONE S-TRANSFERASE 1|GST1|glutathione S-transferase 6	glutathione S-transferase F6
151	NC_003070.9-675000	NC_003070.9	Chr1	675000	676000	+	326	NC_003070.9-671000	NC_003070.9	Chr1	671000	672000	+	153	4079	9	2.28925	1.98759	-7.51851	1	2	3	2	WEE1	intron (AT1G02970.1, intron 8 of 9)	2194	AT1G02970.1	ATWEE1|F22D16.3|F22D16_3|WEE1 kinase homolog|WEE1-KINASE	Wee1-like protein kinase	AT1G02965	TTS (AT1G02965.1)	1314	AT1G02965.1	0	uncharacterized protein
152	NC_003070.9-680000	NC_003070.9	Chr1	680000	681000	+	267	NC_003070.9-678000	NC_003070.9	Chr1	678000	679000	+	150	1546	9	1.82708	1.87379	-9.16302	1	2	4	1	CUL2	TTS (AT1G02990.1)	2631	AT1G02980.1	ATCUL2|F22D16.2|F22D16_2|cullin 2	cullin 2	CUL2	exon (AT1G02980.1, exon 3 of 14)	631	AT1G02980.1	ATCUL2|F22D16.2|F22D16_2|cullin 2	cullin 2
153	NC_003070.9-680000	NC_003070.9	Chr1	680000	681000	+	267	NC_003070.9-675000	NC_003070.9	Chr1	675000	676000	+	326	4466	12	4.00824	1.69538	-7.09175	1	2	4	3	CUL2	TTS (AT1G02990.1)	2631	AT1G02980.1	ATCUL2|F22D16.2|F22D16_2|cullin 2	cullin 2	WEE1	intron (AT1G02970.1, intron 8 of 9)	2194	AT1G02970.1	ATWEE1|F22D16.3|F22D16_3|WEE1 kinase homolog|WEE1-KINASE	Wee1-like protein kinase
154	NC_003070.9-685000	NC_003070.9	Chr1	685000	686000	+	380	NC_003070.9-680000	NC_003070.9	Chr1	680000	681000	+	267	5274	10	4.66486	1.17949	-3.9016	1	2	3	4	AT1G02990	exon (AT1G02990.1, exon 6 of 12)	1815	AT1G02990.1	F22D16.1|F22D16_1	uncharacterized protein	CUL2	TTS (AT1G02990.1)	2631	AT1G02980.1	ATCUL2|F22D16.2|F22D16_2|cullin 2	cullin 2
155	NC_003070.9-685000	NC_003070.9	Chr1	685000	686000	+	380	NC_003070.9-679000	NC_003070.9	Chr1	679000	680000	+	246	6109	9	4.29641	1.1198	-3.49703	1	2	3	1	AT1G02990	exon (AT1G02990.1, exon 6 of 12)	1815	AT1G02990.1	F22D16.1|F22D16_1	uncharacterized protein	CUL2	intron (AT1G02980.1, intron 7 of 13)	1631	AT1G02980.1	ATCUL2|F22D16.2|F22D16_2|cullin 2	cullin 2
156	NC_003070.9-685000	NC_003070.9	Chr1	685000	686000	+	380	NC_003070.9-674000	NC_003070.9	Chr1	674000	675000	+	221	11168	10	2.81687	1.66806	-7.3854	1	2	3	1	AT1G02990	exon (AT1G02990.1, exon 6 of 12)	1815	AT1G02990.1	F22D16.1|F22D16_1	uncharacterized protein	WEE1	exon (AT1G02970.1, exon 4 of 10)	1194	AT1G02970.1	ATWEE1|F22D16.3|F22D16_3|WEE1 kinase homolog|WEE1-KINASE	Wee1-like protein kinase
157	NC_003070.9-686000	NC_003070.9	Chr1	686000	687000	+	371	NC_003070.9-671000	NC_003070.9	Chr1	671000	672000	+	153	14947	6	1.45127	1.67569	-5.62773	1	2	5	2	AT1G02990	intron (AT1G02990.2, intron 4 of 10)	815	AT1G02990.1	F22D16.1|F22D16_1	uncharacterized protein	AT1G02965	TTS (AT1G02965.1)	1314	AT1G02965.1	0	uncharacterized protein
158	NC_003070.9-686000	NC_003070.9	Chr1	686000	687000	+	371	NC_003070.9-680000	NC_003070.9	Chr1	680000	681000	+	267	6072	11	4.54318	1.35065	-5.01657	1	2	5	4	AT1G02990	intron (AT1G02990.2, intron 4 of 10)	815	AT1G02990.1	F22D16.1|F22D16_1	uncharacterized protein	CUL2	TTS (AT1G02990.1)	2631	AT1G02980.1	ATCUL2|F22D16.2|F22D16_2|cullin 2	cullin 2
159	NC_003070.9-686000	NC_003070.9	Chr1	686000	687000	+	371	NC_003070.9-675000	NC_003070.9	Chr1	675000	676000	+	326	10790	9	4.06705	1.0602	-3.7877	1	2	5	3	AT1G02990	intron (AT1G02990.2, intron 4 of 10)	815	AT1G02990.1	F22D16.1|F22D16_1	uncharacterized protein	WEE1	intron (AT1G02970.1, intron 8 of 9)	2194	AT1G02970.1	ATWEE1|F22D16.3|F22D16_3|WEE1 kinase homolog|WEE1-KINASE	Wee1-like protein kinase
160	NC_003070.9-688000	NC_003070.9	Chr1	688000	689000	+	388	NC_003070.9-686000	NC_003070.9	Chr1	686000	687000	+	371	1691	14	6.59781	0.951582	-4.89764	1	2	4	5	AT1G02990	exon (AT1G03000.1, exon 11 of 13)	-1185	AT1G02990.2	F22D16.1|F22D16_1	uncharacterized protein	AT1G02990	intron (AT1G02990.2, intron 4 of 10)	815	AT1G02990.1	F22D16.1|F22D16_1	uncharacterized protein
161	NC_003070.9-689000	NC_003070.9	Chr1	689000	690000	+	186	NC_003070.9-665000	NC_003070.9	Chr1	665000	666000	+	305	24065	4	0.911206	1.57015	-3.98147	1	2	3	2	AT1G02990	intron (AT1G03000.1, intron 7 of 12)	-2185	AT1G02990.2	F22D16.1|F22D16_1	uncharacterized protein	AT1G02952	exon (AT1G02950.2, exon 4 of 4)	146	AT1G02952.1	0	ncRNA
162	NC_003070.9-695000	NC_003070.9	Chr1	695000	696000	+	518	NC_003070.9-694000	NC_003070.9	Chr1	694000	695000	+	196	1413	17	4.58247	1.29237	-12.3093	1	4	4	2	AT1G03010	intron (AT1G03010.1, intron 3 of 4)	2020	AT1G03010.1	F10O3.17|F10O3_17	phototropic-responsive NPH3 family protein	AT1G03010	exon (AT1G03010.1, exon 3 of 5)	1020	AT1G03010.1	F10O3.17|F10O3_17	phototropic-responsive NPH3 family protein
163	NC_003070.9-695000	NC_003070.9	Chr1	695000	696000	+	518	NC_003070.9-688000	NC_003070.9	Chr1	688000	689000	+	388	7125	22	9.19605	1.3312	-8.5711	1	4	4	4	AT1G03010	intron (AT1G03010.1, intron 3 of 4)	2020	AT1G03010.1	F10O3.17|F10O3_17	phototropic-responsive NPH3 family protein	AT1G02990	exon (AT1G03000.1, exon 11 of 13)	-1185	AT1G02990.2	F22D16.1|F22D16_1	uncharacterized protein
164	NC_003070.9-695000	NC_003070.9	Chr1	695000	696000	+	518	NC_003070.9-693000	NC_003070.9	Chr1	693000	694000	+	167	2382	12	3.90283	1.38999	-7.3918	1	4	4	1	AT1G03010	intron (AT1G03010.1, intron 3 of 4)	2020	AT1G03010.1	F10O3.17|F10O3_17	phototropic-responsive NPH3 family protein	AT1G03010	promoter-TSS (AT1G03000.1)	20	AT1G03010.1	F10O3.17|F10O3_17	phototropic-responsive NPH3 family protein
165	NC_003070.9-696000	NC_003070.9	Chr1	696000	697000	+	203	NC_003070.9-688000	NC_003070.9	Chr1	688000	689000	+	388	7634	9	3.34012	1.39262	-4.97235	1	2	2	4	AT1G03020	TTS (AT1G03010.1)	2015	AT1G03020.1	F10O3.16|F10O3_16	monothiol glutaredoxin-S1	AT1G02990	exon (AT1G03000.1, exon 11 of 13)	-1185	AT1G02990.2	F22D16.1|F22D16_1	uncharacterized protein
166	NC_003070.9-696000	NC_003070.9	Chr1	696000	697000	+	203	NC_003070.9-694000	NC_003070.9	Chr1	694000	695000	+	196	1867	6	1.7676	1.40278	-4.68831	1	2	2	2	AT1G03020	TTS (AT1G03010.1)	2015	AT1G03020.1	F10O3.16|F10O3_16	monothiol glutaredoxin-S1	AT1G03010	exon (AT1G03010.1, exon 3 of 5)	1020	AT1G03010.1	F10O3.17|F10O3_17	phototropic-responsive NPH3 family protein
167	NC_003070.9-697000	NC_003070.9	Chr1	697000	698000	+	126	NC_003070.9-695000	NC_003070.9	Chr1	695000	696000	+	518	1630	8	2.9249	1.21084	-4.6618	1	2	1	4	AT1G03020	TTS (AT1G03020.1)	1015	AT1G03020.1	F10O3.16|F10O3_16	monothiol glutaredoxin-S1	AT1G03010	intron (AT1G03010.1, intron 3 of 4)	2020	AT1G03010.1	F10O3.17|F10O3_17	phototropic-responsive NPH3 family protein
168	NC_003070.9-705000	NC_003070.9	Chr1	705000	706000	+	394	NC_003070.9-689000	NC_003070.9	Chr1	689000	690000	+	186	15833	5	1.69658	1.26638	-3.54976	1	2	2	3	AT1G03040	intron (AT1G03040.2, intron 2 of 5)	1130	AT1G03040.2	F10O3.14|F10O3_14	transcription factor bHLH7	AT1G02990	intron (AT1G03000.1, intron 7 of 12)	-2185	AT1G02990.2	F22D16.1|F22D16_1	uncharacterized protein
169	NC_003070.9-710000	NC_003070.9	Chr1	710000	711000	+	461	NC_003070.9-708000	NC_003070.9	Chr1	708000	709000	+	137	1861	7	2.6347	1.16206	-4.06139	1	2	4	2	AT1G03055	TTS (AT1G03050.1)	1303	AT1G03055.1	0	inhibition of secondary bud outgrowth protein D27-like protein	AT1G03050	exon (AT1G03050.1, exon 2 of 4)	774	AT1G03050.1	F10O3.13|F10O3_13	putative clathrin assembly protein
170	NC_003070.9-711000	NC_003070.9	Chr1	711000	712000	+	232	NC_003070.9-705000	NC_003070.9	Chr1	705000	706000	+	394	5550	9	3.84064	1.2834	-4.12759	1	2	1	2	AT1G03055	TTS (AT1G03060.1)	303	AT1G03055.1	0	inhibition of secondary bud outgrowth protein D27-like protein	AT1G03040	intron (AT1G03040.2, intron 2 of 5)	1130	AT1G03040.2	F10O3.14|F10O3_14	transcription factor bHLH7
171	NC_003070.9-712000	NC_003070.9	Chr1	712000	713000	+	319	NC_003070.9-710000	NC_003070.9	Chr1	710000	711000	+	461	2093	11	6.12097	0.735443	-3.07586	1	2	5	4	AT1G03055	promoter-TSS (AT1G03055.1)	-697	AT1G03055.2	0	inhibition of secondary bud outgrowth protein D27-like protein	AT1G03055	TTS (AT1G03050.1)	1303	AT1G03055.1	0	inhibition of secondary bud outgrowth protein D27-like protein
172	NC_003070.9-714000	NC_003070.9	Chr1	714000	715000	+	327	NC_003070.9-708000	NC_003070.9	Chr1	708000	709000	+	137	5681	6	1.84665	1.66935	-4.50571	1	2	4	2	AT1G03055	intron (AT1G03060.1, intron 17 of 18)	-2697	AT1G03055.2	0	inhibition of secondary bud outgrowth protein D27-like protein	AT1G03050	exon (AT1G03050.1, exon 2 of 4)	774	AT1G03050.1	F10O3.13|F10O3_13	putative clathrin assembly protein
173	NC_003070.9-714000	NC_003070.9	Chr1	714000	715000	+	327	NC_003070.9-710000	NC_003070.9	Chr1	710000	711000	+	461	3856	13	6.26646	1.12022	-4.4688	1	2	4	4	AT1G03055	intron (AT1G03060.1, intron 17 of 18)	-2697	AT1G03055.2	0	inhibition of secondary bud outgrowth protein D27-like protein	AT1G03055	TTS (AT1G03050.1)	1303	AT1G03055.1	0	inhibition of secondary bud outgrowth protein D27-like protein
174	NC_003070.9-714000	NC_003070.9	Chr1	714000	715000	+	327	NC_003070.9-713000	NC_003070.9	Chr1	713000	714000	+	299	1437	9	4.01533	0.777485	-3.8625	1	2	4	2	AT1G03055	intron (AT1G03060.1, intron 17 of 18)	-2697	AT1G03055.2	0	inhibition of secondary bud outgrowth protein D27-like protein	AT1G03055	exon (AT1G03060.1, exon 19 of 19)	-1697	AT1G03055.2	0	inhibition of secondary bud outgrowth protein D27-like protein
175	NC_003070.9-716000	NC_003070.9	Chr1	716000	717000	+	290	NC_003070.9-712000	NC_003070.9	Chr1	712000	713000	+	319	3766	9	3.79053	1.28916	-4.19289	1	2	2	5	AT1G03055	exon (AT1G03060.1, exon 15 of 19)	-4697	AT1G03055.2	0	inhibition of secondary bud outgrowth protein D27-like protein	AT1G03055	promoter-TSS (AT1G03055.1)	-697	AT1G03055.2	0	inhibition of secondary bud outgrowth protein D27-like protein
176	NC_003070.9-718000	NC_003070.9	Chr1	718000	719000	+	548	NC_003070.9-714000	NC_003070.9	Chr1	714000	715000	+	327	3931	14	7.41144	0.982569	-3.98943	1	2	7	4	AT1G03055	exon (AT1G03060.1, exon 15 of 19)	-6697	AT1G03055.2	0	inhibition of secondary bud outgrowth protein D27-like protein	AT1G03055	intron (AT1G03060.1, intron 17 of 18)	-2697	AT1G03055.2	0	inhibition of secondary bud outgrowth protein D27-like protein
177	NC_003070.9-718000	NC_003070.9	Chr1	718000	719000	+	548	NC_003070.9-716000	NC_003070.9	Chr1	716000	717000	+	290	2268	12	6.54831	0.763197	-3.38782	1	2	7	2	AT1G03055	exon (AT1G03060.1, exon 15 of 19)	-6697	AT1G03055.2	0	inhibition of secondary bud outgrowth protein D27-like protein	AT1G03055	exon (AT1G03060.1, exon 15 of 19)	-4697	AT1G03055.2	0	inhibition of secondary bud outgrowth protein D27-like protein
178	NC_003070.9-718000	NC_003070.9	Chr1	718000	719000	+	548	NC_003070.9-689000	NC_003070.9	Chr1	689000	690000	+	186	29226	4	1.25599	1.27972	-3.26297	1	2	7	3	AT1G03055	exon (AT1G03060.1, exon 15 of 19)	-6697	AT1G03055.2	0	inhibition of secondary bud outgrowth protein D27-like protein	AT1G02990	intron (AT1G03000.1, intron 7 of 12)	-2185	AT1G02990.2	F22D16.1|F22D16_1	uncharacterized protein
179	NC_003070.9-718000	NC_003070.9	Chr1	718000	719000	+	548	NC_003070.9-688000	NC_003070.9	Chr1	688000	689000	+	388	30232	6	2.54423	1.03396	-3.11276	1	2	7	4	AT1G03055	exon (AT1G03060.1, exon 15 of 19)	-6697	AT1G03055.2	0	inhibition of secondary bud outgrowth protein D27-like protein	AT1G02990	exon (AT1G03000.1, exon 11 of 13)	-1185	AT1G02990.2	F22D16.1|F22D16_1	uncharacterized protein
180	NC_003070.9-718000	NC_003070.9	Chr1	718000	719000	+	548	NC_003070.9-712000	NC_003070.9	Chr1	712000	713000	+	319	5847	17	7.23936	1.33684	-6.74524	1	2	7	5	AT1G03055	exon (AT1G03060.1, exon 15 of 19)	-6697	AT1G03055.2	0	inhibition of secondary bud outgrowth protein D27-like protein	AT1G03055	promoter-TSS (AT1G03055.1)	-697	AT1G03055.2	0	inhibition of secondary bud outgrowth protein D27-like protein
181	NC_003070.9-720000	NC_003070.9	Chr1	720000	721000	+	159	NC_003070.9-713000	NC_003070.9	Chr1	713000	714000	+	299	6840	8	1.93391	1.97762	-7.13013	1	2	1	2	SPI	exon (AT1G03060.1, exon 14 of 19)	6391	AT1G03060.1	F10O3.12|F10O3_12|SPIRRIG	WD/BEACH domain protein SPIRRIG	AT1G03055	exon (AT1G03060.1, exon 19 of 19)	-1697	AT1G03055.2	0	inhibition of secondary bud outgrowth protein D27-like protein
182	NC_003070.9-722000	NC_003070.9	Chr1	722000	723000	+	432	NC_003070.9-718000	NC_003070.9	Chr1	718000	719000	+	548	4154	25	9.79595	1.47088	-10.5579	1	4	4	7	SPI	exon (AT1G03060.1, exon 11 of 19)	4391	AT1G03060.1	F10O3.12|F10O3_12|SPIRRIG	WD/BEACH domain protein SPIRRIG	AT1G03055	exon (AT1G03060.1, exon 15 of 19)	-6697	AT1G03055.2	0	inhibition of secondary bud outgrowth protein D27-like protein
183	NC_003070.9-722000	NC_003070.9	Chr1	722000	723000	+	432	NC_003070.9-712000	NC_003070.9	Chr1	712000	713000	+	319	9900	9	4.46934	0.95244	-3.27725	1	4	4	5	SPI	exon (AT1G03060.1, exon 11 of 19)	4391	AT1G03060.1	F10O3.12|F10O3_12|SPIRRIG	WD/BEACH domain protein SPIRRIG	AT1G03055	promoter-TSS (AT1G03055.1)	-697	AT1G03055.2	0	inhibition of secondary bud outgrowth protein D27-like protein
184	NC_003070.9-722000	NC_003070.9	Chr1	722000	723000	+	432	NC_003070.9-719000	NC_003070.9	Chr1	719000	720000	+	178	3488	7	3.13315	1.0834	-3.23852	1	4	4	1	SPI	exon (AT1G03060.1, exon 11 of 19)	4391	AT1G03060.1	F10O3.12|F10O3_12|SPIRRIG	WD/BEACH domain protein SPIRRIG	SPI	exon (AT1G03060.1, exon 14 of 19)	7391	AT1G03060.1	F10O3.12|F10O3_12|SPIRRIG	WD/BEACH domain protein SPIRRIG
185	NC_003070.9-723000	NC_003070.9	Chr1	723000	724000	+	373	NC_003070.9-712000	NC_003070.9	Chr1	712000	713000	+	319	10474	9	3.56119	1.23013	-4.5566	1	2	2	5	SPI	exon (AT1G03060.1, exon 10 of 19)	3391	AT1G03060.1	F10O3.12|F10O3_12|SPIRRIG	WD/BEACH domain protein SPIRRIG	AT1G03055	promoter-TSS (AT1G03055.1)	-697	AT1G03055.2	0	inhibition of secondary bud outgrowth protein D27-like protein
186	NC_003070.9-723000	NC_003070.9	Chr1	723000	724000	+	373	NC_003070.9-715000	NC_003070.9	Chr1	715000	716000	+	574	7643	15	8.33481	0.86427	-3.80255	1	2	2	3	SPI	exon (AT1G03060.1, exon 10 of 19)	3391	AT1G03060.1	F10O3.12|F10O3_12|SPIRRIG	WD/BEACH domain protein SPIRRIG	AT1G03055	intron (AT1G03060.1, intron 15 of 18)	-3697	AT1G03055.2	0	inhibition of secondary bud outgrowth protein D27-like protein
187	NC_003070.9-729000	NC_003070.9	Chr1	729000	730000	+	143	NC_003070.9-722000	NC_003070.9	Chr1	722000	723000	+	432	6963	6	2.49575	1.22495	-3.21201	1	2	3	4	AT1G03070	promoter-TSS (AT1G03070.2)	-401	AT1G03070.2	F10O3.11|F10O3_11	protein lifeguard 4	SPI	exon (AT1G03060.1, exon 11 of 19)	4391	AT1G03060.1	F10O3.12|F10O3_12|SPIRRIG	WD/BEACH domain protein SPIRRIG
188	NC_003070.9-729000	NC_003070.9	Chr1	729000	730000	+	143	NC_003070.9-715000	NC_003070.9	Chr1	715000	716000	+	574	14230	5	1.98266	1.11118	-2.99865	1	2	3	3	AT1G03070	promoter-TSS (AT1G03070.2)	-401	AT1G03070.2	F10O3.11|F10O3_11	protein lifeguard 4	AT1G03055	intron (AT1G03060.1, intron 15 of 18)	-3697	AT1G03055.2	0	inhibition of secondary bud outgrowth protein D27-like protein
189	NC_003070.9-731000	NC_003070.9	Chr1	731000	732000	+	257	NC_003070.9-710000	NC_003070.9	Chr1	710000	711000	+	461	20924	11	1.96542	2.09361	-12.0058	1	4	2	4	AT1G03070	TTS (AT1G03070.2)	1565	AT1G03070.1	F10O3.11|F10O3_11	protein lifeguard 4	AT1G03055	TTS (AT1G03050.1)	1303	AT1G03055.1	0	inhibition of secondary bud outgrowth protein D27-like protein
190	NC_003070.9-732000	NC_003070.9	Chr1	732000	733000	+	227	NC_003070.9-729000	NC_003070.9	Chr1	729000	730000	+	143	2877	5	1.29563	1.67321	-4.59233	1	2	4	3	AT1G03070	TTS (AT1G03070.2)	2565	AT1G03070.1	F10O3.11|F10O3_11	protein lifeguard 4	AT1G03070	promoter-TSS (AT1G03070.2)	-401	AT1G03070.2	F10O3.11|F10O3_11	protein lifeguard 4
191	NC_003070.9-734000	NC_003070.9	Chr1	734000	735000	+	434	NC_003070.9-732000	NC_003070.9	Chr1	732000	733000	+	227	1749	10	3.97072	1.13736	-4.93401	1	2	3	4	AT1G03080	exon (AT1G03080.1, exon 4 of 5)	3556	AT1G03080.1	F10O3.10|F10O3_10	kinase interacting (KIP1-like) protein	AT1G03070	TTS (AT1G03070.2)	2565	AT1G03070.1	F10O3.11|F10O3_11	protein lifeguard 4
192	NC_003070.9-735000	NC_003070.9	Chr1	735000	736000	+	541	NC_003070.9-686000	NC_003070.9	Chr1	686000	687000	+	371	48532	5	1.29527	1.67406	-4.56992	1	2	4	5	AT1G03080	exon (AT1G03080.1, exon 4 of 5)	2556	AT1G03080.1	F10O3.10|F10O3_10	kinase interacting (KIP1-like) protein	AT1G02990	intron (AT1G02990.2, intron 4 of 10)	815	AT1G02990.1	F22D16.1|F22D16_1	uncharacterized protein
193	NC_003070.9-735000	NC_003070.9	Chr1	735000	736000	+	541	NC_003070.9-732000	NC_003070.9	Chr1	732000	733000	+	227	2736	15	4.95393	1.56127	-8.70666	1	2	4	4	AT1G03080	exon (AT1G03080.1, exon 4 of 5)	2556	AT1G03080.1	F10O3.10|F10O3_10	kinase interacting (KIP1-like) protein	AT1G03070	TTS (AT1G03070.2)	2565	AT1G03070.1	F10O3.11|F10O3_11	protein lifeguard 4
194	NC_003070.9-735000	NC_003070.9	Chr1	735000	736000	+	541	NC_003070.9-733000	NC_003070.9	Chr1	733000	734000	+	328	1665	17	7.17786	1.09744	-6.83153	1	2	4	3	AT1G03080	exon (AT1G03080.1, exon 4 of 5)	2556	AT1G03080.1	F10O3.10|F10O3_10	kinase interacting (KIP1-like) protein	AT1G03070	exon (AT1G03080.1, exon 4 of 5)	3565	AT1G03070.1	F10O3.11|F10O3_11	protein lifeguard 4
195	NC_003070.9-736000	NC_003070.9	Chr1	736000	737000	+	179	NC_003070.9-731000	NC_003070.9	Chr1	731000	732000	+	257	4722	7	1.82198	1.94917	-5.96259	1	2	2	2	AT1G03080	exon (AT1G03080.1, exon 4 of 5)	1556	AT1G03080.1	F10O3.10|F10O3_10	kinase interacting (KIP1-like) protein	AT1G03070	TTS (AT1G03070.2)	1565	AT1G03070.1	F10O3.11|F10O3_11	protein lifeguard 4
196	NC_003070.9-736000	NC_003070.9	Chr1	736000	737000	+	179	NC_003070.9-734000	NC_003070.9	Chr1	734000	735000	+	434	1511	9	3.08806	1.29701	-5.47716	1	2	2	3	AT1G03080	exon (AT1G03080.1, exon 4 of 5)	1556	AT1G03080.1	F10O3.10|F10O3_10	kinase interacting (KIP1-like) protein	AT1G03080	exon (AT1G03080.1, exon 4 of 5)	3556	AT1G03080.1	F10O3.10|F10O3_10	kinase interacting (KIP1-like) protein
197	NC_003070.9-737000	NC_003070.9	Chr1	737000	738000	+	536	NC_003070.9-733000	NC_003070.9	Chr1	733000	734000	+	328	3959	14	7.04521	1.05944	-4.37959	1	6	4	3	AT1G03080	intron (AT1G03080.1, intron 2 of 4)	556	AT1G03080.1	F10O3.10|F10O3_10	kinase interacting (KIP1-like) protein	AT1G03070	exon (AT1G03080.1, exon 4 of 5)	3565	AT1G03070.1	F10O3.11|F10O3_11	protein lifeguard 4
198	NC_003070.9-737000	NC_003070.9	Chr1	737000	738000	+	536	NC_003070.9-734000	NC_003070.9	Chr1	734000	735000	+	434	3016	23	9.33678	1.30174	-9.29865	1	6	4	3	AT1G03080	intron (AT1G03080.1, intron 2 of 4)	556	AT1G03080.1	F10O3.10|F10O3_10	kinase interacting (KIP1-like) protein	AT1G03080	exon (AT1G03080.1, exon 4 of 5)	3556	AT1G03080.1	F10O3.10|F10O3_10	kinase interacting (KIP1-like) protein
199	NC_003070.9-737000	NC_003070.9	Chr1	737000	738000	+	536	NC_003070.9-735000	NC_003070.9	Chr1	735000	736000	+	541	2224	33	11.6487	1.35115	-15.6991	1	6	4	4	AT1G03080	intron (AT1G03080.1, intron 2 of 4)	556	AT1G03080.1	F10O3.10|F10O3_10	kinase interacting (KIP1-like) protein	AT1G03080	exon (AT1G03080.1, exon 4 of 5)	2556	AT1G03080.1	F10O3.10|F10O3_10	kinase interacting (KIP1-like) protein
200	NC_003070.9-744000	NC_003070.9	Chr1	744000	745000	+	599	NC_003070.9-742000	NC_003070.9	Chr1	742000	743000	+	301	2381	18	7.0861	1.18748	-7.97931	1	2	4	3	AT1G03100	TTS (AT1G03090.2)	1979	AT1G03100.1	F10O3.8|F10O3_8	pentatricopeptide repeat-containing protein	MCCA	intron (AT1G03090.1, intron 9 of 14)	2821	AT1G03090.2	0	methylcrotonoyl-CoA carboxylase subunit alpha
201	NC_003070.9-745000	NC_003070.9	Chr1	745000	746000	+	447	NC_003070.9-743000	NC_003070.9	Chr1	743000	744000	+	121	1779	10	2.11292	1.85278	-9.76756	1	2	6	1	AT1G03100	exon (AT1G03100.1, exon 1 of 1)	979	AT1G03100.1	F10O3.8|F10O3_8	pentatricopeptide repeat-containing protein	AT1G03100	TTS (AT1G03100.1)	2979	AT1G03100.1	F10O3.8|F10O3_8	pentatricopeptide repeat-containing protein
202	NC_003070.9-745000	NC_003070.9	Chr1	745000	746000	+	447	NC_003070.9-742000	NC_003070.9	Chr1	742000	743000	+	301	3090	10	5.27608	0.893338	-3.18165	1	2	6	3	AT1G03100	exon (AT1G03100.1, exon 1 of 1)	979	AT1G03100.1	F10O3.8|F10O3_8	pentatricopeptide repeat-containing protein	MCCA	intron (AT1G03090.1, intron 9 of 14)	2821	AT1G03090.2	0	methylcrotonoyl-CoA carboxylase subunit alpha
203	NC_003070.9-745000	NC_003070.9	Chr1	745000	746000	+	447	NC_003070.9-744000	NC_003070.9	Chr1	744000	745000	+	599	1292	17	10.7025	0.466255	-3.13019	1	2	6	4	AT1G03100	exon (AT1G03100.1, exon 1 of 1)	979	AT1G03100.1	F10O3.8|F10O3_8	pentatricopeptide repeat-containing protein	AT1G03100	TTS (AT1G03090.2)	1979	AT1G03100.1	F10O3.8|F10O3_8	pentatricopeptide repeat-containing protein
204	NC_003070.9-745000	NC_003070.9	Chr1	745000	746000	+	447	NC_003070.9-732000	NC_003070.9	Chr1	732000	733000	+	227	12811	6	2.56805	1.06115	-3.08487	1	2	6	4	AT1G03100	exon (AT1G03100.1, exon 1 of 1)	979	AT1G03100.1	F10O3.8|F10O3_8	pentatricopeptide repeat-containing protein	AT1G03070	TTS (AT1G03070.2)	2565	AT1G03070.1	F10O3.11|F10O3_11	protein lifeguard 4
205	NC_003070.9-746000	NC_003070.9	Chr1	746000	747000	+	785	NC_003070.9-742000	NC_003070.9	Chr1	742000	743000	+	301	4191	18	9.42883	1.00931	-4.91242	1	16	8	3	AT1G03100	promoter-TSS (AT1G03103.1)	-21	AT1G03100.1	F10O3.8|F10O3_8	pentatricopeptide repeat-containing protein	MCCA	intron (AT1G03090.1, intron 9 of 14)	2821	AT1G03090.2	0	methylcrotonoyl-CoA carboxylase subunit alpha
206	NC_003070.9-746000	NC_003070.9	Chr1	746000	747000	+	785	NC_003070.9-741000	NC_003070.9	Chr1	741000	742000	+	243	4970	15	7.58629	1.08169	-4.59781	1	16	8	1	AT1G03100	promoter-TSS (AT1G03103.1)	-21	AT1G03100.1	F10O3.8|F10O3_8	pentatricopeptide repeat-containing protein	MCCA	intron (AT1G03090.2, intron 6 of 15)	1821	AT1G03090.2	0	methylcrotonoyl-CoA carboxylase subunit alpha
207	NC_003070.9-746000	NC_003070.9	Chr1	746000	747000	+	785	NC_003070.9-744000	NC_003070.9	Chr1	744000	745000	+	599	1746	68	19.1264	1.66503	-42.179	0	16	8	4	AT1G03100	promoter-TSS (AT1G03103.1)	-21	AT1G03100.1	F10O3.8|F10O3_8	pentatricopeptide repeat-containing protein	AT1G03100	TTS (AT1G03090.2)	1979	AT1G03100.1	F10O3.8|F10O3_8	pentatricopeptide repeat-containing protein
208	NC_003070.9-746000	NC_003070.9	Chr1	746000	747000	+	785	NC_003070.9-745000	NC_003070.9	Chr1	745000	746000	+	447	1254	30	14.2409	0.760019	-8.90544	1	16	8	6	AT1G03100	promoter-TSS (AT1G03103.1)	-21	AT1G03100.1	F10O3.8|F10O3_8	pentatricopeptide repeat-containing protein	AT1G03100	exon (AT1G03100.1, exon 1 of 1)	979	AT1G03100.1	F10O3.8|F10O3_8	pentatricopeptide repeat-containing protein
209	NC_003070.9-747000	NC_003070.9	Chr1	747000	748000	+	291	NC_003070.9-745000	NC_003070.9	Chr1	745000	746000	+	447	1627	16	5.18221	1.42001	-9.37149	1	2	3	6	AT1G03103	TTS (AT1G03106.1)	303	AT1G03103.1	0	bifunctional inhibitor/lipid-transfer protein/seed storage 2S albumin superfamily protein	AT1G03100	exon (AT1G03100.1, exon 1 of 1)	979	AT1G03100.1	F10O3.8|F10O3_8	pentatricopeptide repeat-containing protein
210	NC_003070.9-747000	NC_003070.9	Chr1	747000	748000	+	291	NC_003070.9-718000	NC_003070.9	Chr1	718000	719000	+	548	28639	5	1.84953	1.15663	-3.22965	1	2	3	7	AT1G03103	TTS (AT1G03106.1)	303	AT1G03103.1	0	bifunctional inhibitor/lipid-transfer protein/seed storage 2S albumin superfamily protein	AT1G03055	exon (AT1G03060.1, exon 15 of 19)	-6697	AT1G03055.2	0	inhibition of secondary bud outgrowth protein D27-like protein
211	NC_003070.9-748000	NC_003070.9	Chr1	748000	749000	+	164	NC_003070.9-746000	NC_003070.9	Chr1	746000	747000	+	785	2201	13	5.2026	1.14793	-6.05163	1	2	2	8	AT1G03106	promoter-TSS (AT1G03110.1)	534	AT1G03106.1	0	uncharacterized protein	AT1G03100	promoter-TSS (AT1G03103.1)	-21	AT1G03100.1	F10O3.8|F10O3_8	pentatricopeptide repeat-containing protein
212	NC_003070.9-748000	NC_003070.9	Chr1	748000	749000	+	164	NC_003070.9-747000	NC_003070.9	Chr1	747000	748000	+	291	1595	6	1.89321	1.0444	-4.38482	1	2	2	3	AT1G03106	promoter-TSS (AT1G03110.1)	534	AT1G03106.1	0	uncharacterized protein	AT1G03103	TTS (AT1G03106.1)	303	AT1G03103.1	0	bifunctional inhibitor/lipid-transfer protein/seed storage 2S albumin superfamily protein
213	NC_003070.9-749000	NC_003070.9	Chr1	749000	750000	+	433	NC_003070.9-744000	NC_003070.9	Chr1	744000	745000	+	599	5100	17	10.4666	0.776928	-3.30326	1	2	3	4	AT1G03110	promoter-TSS (AT1G03106.1)	254	AT1G03110.1	F10O3.6|F10O3_6	tRNA modification protein 82	AT1G03100	TTS (AT1G03090.2)	1979	AT1G03100.1	F10O3.8|F10O3_8	pentatricopeptide repeat-containing protein
214	NC_003070.9-749000	NC_003070.9	Chr1	749000	750000	+	433	NC_003070.9-746000	NC_003070.9	Chr1	746000	747000	+	785	3339	21	13.927	0.596336	-3.14348	1	2	3	8	AT1G03110	promoter-TSS (AT1G03106.1)	254	AT1G03110.1	F10O3.6|F10O3_6	tRNA modification protein 82	AT1G03100	promoter-TSS (AT1G03103.1)	-21	AT1G03100.1	F10O3.8|F10O3_8	pentatricopeptide repeat-containing protein
215	NC_003070.9-750000	NC_003070.9	Chr1	750000	751000	+	357	NC_003070.9-746000	NC_003070.9	Chr1	746000	747000	+	785	3762	26	11.4852	1.28688	-9.04358	1	2	3	8	AT1G03110	intron (AT1G03110.1, intron 4 of 9)	1254	AT1G03110.1	F10O3.6|F10O3_6	tRNA modification protein 82	AT1G03100	promoter-TSS (AT1G03103.1)	-21	AT1G03100.1	F10O3.8|F10O3_8	pentatricopeptide repeat-containing protein
216	NC_003070.9-750000	NC_003070.9	Chr1	750000	751000	+	357	NC_003070.9-715000	NC_003070.9	Chr1	715000	716000	+	574	34479	5	1.92592	1.13421	-3.08461	1	2	3	3	AT1G03110	intron (AT1G03110.1, intron 4 of 9)	1254	AT1G03110.1	F10O3.6|F10O3_6	tRNA modification protein 82	AT1G03055	intron (AT1G03060.1, intron 15 of 18)	-3697	AT1G03055.2	0	inhibition of secondary bud outgrowth protein D27-like protein
217	NC_003070.9-754000	NC_003070.9	Chr1	754000	755000	+	246	NC_003070.9-749000	NC_003070.9	Chr1	749000	750000	+	433	4909	9	4.38444	1.10591	-3.38797	1	2	2	3	PSAD-2	promoter-TSS (AT1G03130.1)	-302	AT1G03130.1	PSI-D|photosystem I subunit D-2	photosystem I reaction center subunit D-2	AT1G03110	promoter-TSS (AT1G03106.1)	254	AT1G03110.1	F10O3.6|F10O3_6	tRNA modification protein 82
218	NC_003070.9-754000	NC_003070.9	Chr1	754000	755000	+	246	NC_003070.9-733000	NC_003070.9	Chr1	733000	734000	+	328	21204	4	1.33508	1.21946	-3.0747	1	2	2	3	PSAD-2	promoter-TSS (AT1G03130.1)	-302	AT1G03130.1	PSI-D|photosystem I subunit D-2	photosystem I reaction center subunit D-2	AT1G03070	exon (AT1G03080.1, exon 4 of 5)	3565	AT1G03070.1	F10O3.11|F10O3_11	protein lifeguard 4
219	NC_003070.9-755000	NC_003070.9	Chr1	755000	756000	+	501	NC_003070.9-750000	NC_003070.9	Chr1	750000	751000	+	357	5258	15	7.48433	1.10279	-4.67432	1	2	2	3	AT1G03140	promoter-TSS (AT1G03150.1)	803	AT1G03140.1	F10O3.3|F10O3_3	splicing factor Prp18-like protein	AT1G03110	intron (AT1G03110.1, intron 4 of 9)	1254	AT1G03110.1	F10O3.6|F10O3_6	tRNA modification protein 82
220	NC_003070.9-756000	NC_003070.9	Chr1	756000	757000	+	136	NC_003070.9-746000	NC_003070.9	Chr1	746000	747000	+	785	9711	8	3.50874	1.10469	-3.67601	1	2	1	8	AT1G03150	promoter-TSS (AT1G03140.1)	86	AT1G03150.1	F10O3.2|F10O3_2	Acyl-CoA N-acyltransferases superfamily protein	AT1G03100	promoter-TSS (AT1G03103.1)	-21	AT1G03100.1	F10O3.8|F10O3_8	pentatricopeptide repeat-containing protein
221	NC_003070.9-757000	NC_003070.9	Chr1	757000	758000	+	179	NC_003070.9-737000	NC_003070.9	Chr1	737000	738000	+	536	19513	5	1.67599	1.26263	-3.59566	1	2	3	4	AT1G03150	intron (AT1G03150.1, intron 2 of 5)	1086	AT1G03150.1	F10O3.2|F10O3_2	Acyl-CoA N-acyltransferases superfamily protein	AT1G03080	intron (AT1G03080.1, intron 2 of 4)	556	AT1G03080.1	F10O3.10|F10O3_10	kinase interacting (KIP1-like) protein
222	NC_003070.9-757000	NC_003070.9	Chr1	757000	758000	+	179	NC_003070.9-755000	NC_003070.9	Chr1	755000	756000	+	501	1866	8	3.84686	0.893304	-3.20067	1	2	3	2	AT1G03150	intron (AT1G03150.1, intron 2 of 5)	1086	AT1G03150.1	F10O3.2|F10O3_2	Acyl-CoA N-acyltransferases superfamily protein	AT1G03140	promoter-TSS (AT1G03150.1)	803	AT1G03140.1	F10O3.3|F10O3_3	splicing factor Prp18-like protein
223	NC_003070.9-766000	NC_003070.9	Chr1	766000	767000	+	230	NC_003070.9-763000	NC_003070.9	Chr1	763000	764000	+	498	3125	11	5.26973	1.03096	-4.0164	1	2	2	1	AT1G03170	TTS (AT1G03160.1)	-3132	AT1G03170.1	F15K9.22|F15K9_22	protein FANTASTIC FOUR 2	FZL	intron (AT1G03160.2, intron 5 of 10)	2218	AT1G03160.1	F10O3.1|F10O3_1|FZO-like	FZO-like protein
224	NC_003070.9-768000	NC_003070.9	Chr1	768000	769000	+	130	NC_003070.9-757000	NC_003070.9	Chr1	757000	758000	+	179	11590	4	0.750685	1.85339	-3.98912	1	2	2	3	AT1G03170	Intergenic	-1132	AT1G03170.1	F15K9.22|F15K9_22	protein FANTASTIC FOUR 2	AT1G03150	intron (AT1G03150.1, intron 2 of 5)	1086	AT1G03150.1	F10O3.2|F10O3_2	Acyl-CoA N-acyltransferases superfamily protein
225	NC_003070.9-769000	NC_003070.9	Chr1	769000	770000	+	273	NC_003070.9-764000	NC_003070.9	Chr1	764000	765000	+	191	5286	6	2.39297	1.34577	-3.37342	1	2	1	1	AT1G03170	promoter-TSS (AT1G03170.1)	-132	AT1G03170.1	F15K9.22|F15K9_22	protein FANTASTIC FOUR 2	FZL	exon (AT1G03160.1, exon 7 of 11)	3218	AT1G03160.1	F10O3.1|F10O3_1|FZO-like	FZO-like protein
226	NC_003070.9-770000	NC_003070.9	Chr1	770000	771000	+	283	NC_003070.9-766000	NC_003070.9	Chr1	766000	767000	+	230	3875	8	3.01676	1.43131	-4.44848	1	2	2	2	AT1G03170	exon (AT1G03170.1, exon 1 of 1)	868	AT1G03170.1	F15K9.22|F15K9_22	protein FANTASTIC FOUR 2	AT1G03170	TTS (AT1G03160.1)	-3132	AT1G03170.1	F15K9.22|F15K9_22	protein FANTASTIC FOUR 2
227	NC_003070.9-770000	NC_003070.9	Chr1	770000	771000	+	283	NC_003070.9-768000	NC_003070.9	Chr1	768000	769000	+	130	1554	5	1.70267	1.21895	-3.54664	1	2	2	2	AT1G03170	exon (AT1G03170.1, exon 1 of 1)	868	AT1G03170.1	F15K9.22|F15K9_22	protein FANTASTIC FOUR 2	AT1G03170	Intergenic	-1132	AT1G03170.1	F15K9.22|F15K9_22	protein FANTASTIC FOUR 2
228	NC_003070.9-775000	NC_003070.9	Chr1	775000	776000	+	600	NC_003070.9-773000	NC_003070.9	Chr1	773000	774000	+	324	2293	17	9.58523	0.734142	-4.04342	1	2	4	1	UVH6	promoter-TSS (AT1G03190.1)	-27	AT1G03190.1	ARABIDOPSIS THALIANA XERODERMA PIGMENTOSUM GROUP D|ATXPD|ULTRAVIOLET HYPERSENSITIVE 6	DNA repair helicase UVH6	AT1G03180	promoter-TSS (AT1G03180.1)	89	AT1G03180.1	F15K9.21|F15K9_21	uncharacterized protein
229	NC_003070.9-777000	NC_003070.9	Chr1	777000	778000	+	154	NC_003070.9-775000	NC_003070.9	Chr1	775000	776000	+	600	2131	14	4.58923	1.39471	-8.37586	1	2	2	4	UVH6	exon (AT1G03190.1, exon 5 of 13)	1878	AT1G03190.2	ARABIDOPSIS THALIANA XERODERMA PIGMENTOSUM GROUP D|ATXPD|ULTRAVIOLET HYPERSENSITIVE 6	DNA repair helicase UVH6	UVH6	promoter-TSS (AT1G03190.1)	-27	AT1G03190.1	ARABIDOPSIS THALIANA XERODERMA PIGMENTOSUM GROUP D|ATXPD|ULTRAVIOLET HYPERSENSITIVE 6	DNA repair helicase UVH6
230	NC_003070.9-778000	NC_003070.9	Chr1	778000	779000	+	318	NC_003070.9-775000	NC_003070.9	Chr1	775000	776000	+	600	2786	32	9.59181	1.74813	-19.2723	0.061927	6	1	4	AT1G03200	exon (AT1G03190.1, exon 8 of 13)	-2102	AT1G03200.1	F15K9.24|F15K9_24	uncharacterized protein	UVH6	promoter-TSS (AT1G03190.1)	-27	AT1G03190.1	ARABIDOPSIS THALIANA XERODERMA PIGMENTOSUM GROUP D|ATXPD|ULTRAVIOLET HYPERSENSITIVE 6	DNA repair helicase UVH6
231	NC_003070.9-793000	NC_003070.9	Chr1	793000	794000	+	311	NC_003070.9-777000	NC_003070.9	Chr1	777000	778000	+	154	15508	4	1.27729	1.28175	-3.21468	1	2	1	2	AT1G03240	promoter-TSS (AT1G03240.1)	-514	AT1G03240.1	F15K9.25|F15K9_25	uncharacterized protein	UVH6	exon (AT1G03190.1, exon 5 of 13)	1878	AT1G03190.2	ARABIDOPSIS THALIANA XERODERMA PIGMENTOSUM GROUP D|ATXPD|ULTRAVIOLET HYPERSENSITIVE 6	DNA repair helicase UVH6
232	NC_003070.9-804000	NC_003070.9	Chr1	804000	805000	+	584	NC_003070.9-802000	NC_003070.9	Chr1	802000	803000	+	85	1628	7	2.44184	1.24664	-4.47969	1	2	5	2	AT1G03280	intron (AT1G03280.1, intron 4 of 10)	1465	AT1G03280.1	F15K9.12|F15K9_12	transcription initiation factor TFIIE alpha subunit	AT1G03280	promoter-TSS (AT1G03280.1)	-535	AT1G03280.1	F15K9.12|F15K9_12	transcription initiation factor TFIIE alpha subunit
233	NC_003070.9-804000	NC_003070.9	Chr1	804000	805000	+	584	NC_003070.9-803000	NC_003070.9	Chr1	803000	804000	+	259	1470	14	7.4934	0.622491	-3.92405	1	2	5	1	AT1G03280	intron (AT1G03280.1, intron 4 of 10)	1465	AT1G03280.1	F15K9.12|F15K9_12	transcription initiation factor TFIIE alpha subunit	AT1G03280	intron (AT1G03280.1, intron 1 of 10)	465	AT1G03280.1	F15K9.12|F15K9_12	transcription initiation factor TFIIE alpha subunit
234	NC_003070.9-805000	NC_003070.9	Chr1	805000	806000	+	218	NC_003070.9-804000	NC_003070.9	Chr1	804000	805000	+	584	1271	14	6.27162	0.795876	-5.37765	1	2	3	5	AT1G03290	exon (AT1G03280.1, exon 8 of 11)	-1861	AT1G03290.2	F15K9.11|F15K9_11	uncharacterized protein	AT1G03280	intron (AT1G03280.1, intron 4 of 10)	1465	AT1G03280.1	F15K9.12|F15K9_12	transcription initiation factor TFIIE alpha subunit
235	NC_003070.9-805000	NC_003070.9	Chr1	805000	806000	+	218	NC_003070.9-802000	NC_003070.9	Chr1	802000	803000	+	85	2723	4	0.892743	1.75304	-4.00274	1	2	3	2	AT1G03290	exon (AT1G03280.1, exon 8 of 11)	-1861	AT1G03290.2	F15K9.11|F15K9_11	uncharacterized protein	AT1G03280	promoter-TSS (AT1G03280.1)	-535	AT1G03280.1	F15K9.12|F15K9_12	transcription initiation factor TFIIE alpha subunit
236	NC_003070.9-806000	NC_003070.9	Chr1	806000	807000	+	504	NC_003070.9-804000	NC_003070.9	Chr1	804000	805000	+	584	1718	42	14.6724	1.37207	-19.9843	0.034634	6	3	5	AT1G03290	promoter-TSS (AT1G03290.2)	-861	AT1G03290.2	F15K9.11|F15K9_11	uncharacterized protein	AT1G03280	intron (AT1G03280.1, intron 4 of 10)	1465	AT1G03280.1	F15K9.12|F15K9_12	transcription initiation factor TFIIE alpha subunit
237	NC_003070.9-806000	NC_003070.9	Chr1	806000	807000	+	504	NC_003070.9-775000	NC_003070.9	Chr1	775000	776000	+	600	30904	8	3.99098	0.872459	-2.9979	1	6	3	4	AT1G03290	promoter-TSS (AT1G03290.2)	-861	AT1G03290.2	F15K9.11|F15K9_11	uncharacterized protein	UVH6	promoter-TSS (AT1G03190.1)	-27	AT1G03190.1	ARABIDOPSIS THALIANA XERODERMA PIGMENTOSUM GROUP D|ATXPD|ULTRAVIOLET HYPERSENSITIVE 6	DNA repair helicase UVH6
238	NC_003070.9-807000	NC_003070.9	Chr1	807000	808000	+	300	NC_003070.9-804000	NC_003070.9	Chr1	804000	805000	+	584	2889	15	8.61853	0.793011	-3.56208	1	2	3	5	AT1G03290	TTS (AT1G03280.1)	104	AT1G03290.1	F15K9.11|F15K9_11	uncharacterized protein	AT1G03280	intron (AT1G03280.1, intron 4 of 10)	1465	AT1G03280.1	F15K9.12|F15K9_12	transcription initiation factor TFIIE alpha subunit
239	NC_003070.9-807000	NC_003070.9	Chr1	807000	808000	+	300	NC_003070.9-805000	NC_003070.9	Chr1	805000	806000	+	218	2054	7	3.15096	0.958976	-3.2065	1	2	3	3	AT1G03290	TTS (AT1G03280.1)	104	AT1G03290.1	F15K9.11|F15K9_11	uncharacterized protein	AT1G03290	exon (AT1G03280.1, exon 8 of 11)	-1861	AT1G03290.2	F15K9.11|F15K9_11	uncharacterized protein
240	NC_003070.9-809000	NC_003070.9	Chr1	809000	810000	+	182	NC_003070.9-806000	NC_003070.9	Chr1	806000	807000	+	504	3311	9	4.40416	0.988339	-3.37826	1	2	1	3	AT1G03290	exon (AT1G03290.2, exon 5 of 9)	2104	AT1G03290.1	F15K9.11|F15K9_11	uncharacterized protein	AT1G03290	promoter-TSS (AT1G03290.2)	-861	AT1G03290.2	F15K9.11|F15K9_11	uncharacterized protein
241	NC_003070.9-810000	NC_003070.9	Chr1	810000	811000	+	312	NC_003070.9-807000	NC_003070.9	Chr1	807000	808000	+	300	2762	9	4.43837	0.977948	-3.31581	1	2	1	3	ATDUF1	TTS (AT1G03300.1)	2586	AT1G03300.1	DOMAIN OF UNKNOWN FUNCTION 724 1|DUF1|F15K9.10|F15K9_10	uncharacterized protein	AT1G03290	TTS (AT1G03280.1)	104	AT1G03290.1	F15K9.11|F15K9_11	uncharacterized protein
242	NC_003070.9-818000	NC_003070.9	Chr1	818000	819000	+	472	NC_003070.9-816000	NC_003070.9	Chr1	816000	817000	+	209	1760	15	4.6295	1.47305	-9.45968	1	2	1	1	AT1G03330	TTS (AT1G03320.1)	1063	AT1G03330.1	F15K9.7|F15K9_7	Small nuclear ribonucleoprotein family protein	AT1G03320	promoter-TSS (AT1G03320.1)	-527	AT1G03320.1	F15K9.8|F15K9_8	uncharacterized protein
243	NC_003070.9-821000	NC_003070.9	Chr1	821000	822000	+	189	NC_003070.9-820000	NC_003070.9	Chr1	820000	821000	+	278	1287	7	2.48289	0.96375	-4.33582	1	2	1	1	AT1G03340	TTS (AT1G03340.1)	1838	AT1G03340.1	F15K9.6|F15K9_6	uncharacterized protein	AT1G03340	promoter-TSS (AT1G03330.1)	838	AT1G03340.1	F15K9.6|F15K9_6	uncharacterized protein
244	NC_003070.9-823000	NC_003070.9	Chr1	823000	824000	+	119	NC_003070.9-819000	NC_003070.9	Chr1	819000	820000	+	326	3433	6	1.83272	1.662	-4.54822	1	2	1	1	AT1G03350	exon (AT1G03350.1, exon 1 of 1)	893	AT1G03350.1	F15K9.5|F15K9_5	BSD domain-containing protein	AT1G03330	promoter-TSS (AT1G03340.1)	63	AT1G03330.1	F15K9.7|F15K9_7	Small nuclear ribonucleoprotein family protein
245	NC_003070.9-842000	NC_003070.9	Chr1	842000	843000	+	468	NC_003070.9-831000	NC_003070.9	Chr1	831000	832000	+	139	11451	6	2.47656	1.13056	-3.24424	1	2	3	1	AT1G03390	promoter-TSS (AT1G03390.1)	-82	AT1G03390.1	F21B7.2|F21B7_2	HXXXD-type acyl-transferase-like protein	AT1G03370	exon (AT1G03370.1, exon 2 of 8)	873	AT1G03370.1	F15K9.2|F15K9_2	C2 calcium/lipid-binding and GRAM domain containing protein
246	NC_003070.9-842000	NC_003070.9	Chr1	842000	843000	+	468	NC_003070.9-825000	NC_003070.9	Chr1	825000	826000	+	217	17398	6	2.58102	1.02527	-3.06596	1	2	3	1	AT1G03390	promoter-TSS (AT1G03390.1)	-82	AT1G03390.1	F21B7.2|F21B7_2	HXXXD-type acyl-transferase-like protein	RRP4	intron (AT1G03360.1, intron 5 of 6)	963	AT1G03360.1	ATRRP4|F15K9.4|F15K9_4|ribosomal RNA processing 4	ribosomal RNA processing protein 4
247	NC_003070.9-844000	NC_003070.9	Chr1	844000	845000	+	179	NC_003070.9-842000	NC_003070.9	Chr1	842000	843000	+	468	1763	9	4.50291	0.854221	-3.2613	1	2	1	3	AT1G03400	promoter-TSS (AT1G03400.1)	-310	AT1G03400.1	F21B7.39|F21B7_39	1-aminocyclopropane-1-carboxylate oxidase-like 4	AT1G03390	promoter-TSS (AT1G03390.1)	-82	AT1G03390.1	F21B7.2|F21B7_2	HXXXD-type acyl-transferase-like protein
248	NC_003070.9-850000	NC_003070.9	Chr1	850000	851000	+	47	NC_003070.9-848000	NC_003070.9	Chr1	848000	849000	+	583	1785	5	1.47087	1.36706	-4.16903	1	2	1	2	AT1G03440	TTS (AT1G03430.1)	-1866	AT1G03440.1	F21B7.6|F21B7_6	leucine-rich repeat-containing protein	AHP5	promoter-TSS (AT1G03410.1)	627	AT1G03430.1	F21B7.5|histidine-containing phosphotransfer factor 5	histidine-containing phosphotransfer protein 5
249	NC_003070.9-851000	NC_003070.9	Chr1	851000	852000	+	210	NC_003070.9-848000	NC_003070.9	Chr1	848000	849000	+	583	2967	13	6.64324	0.951443	-4.07149	1	2	1	2	AT1G03440	promoter-TSS (AT1G03440.1)	-866	AT1G03440.1	F21B7.6|F21B7_6	leucine-rich repeat-containing protein	AHP5	promoter-TSS (AT1G03410.1)	627	AT1G03430.1	F21B7.5|histidine-containing phosphotransfer factor 5	histidine-containing phosphotransfer protein 5
250	NC_003070.9-870000	NC_003070.9	Chr1	870000	871000	+	263	NC_003070.9-866000	NC_003070.9	Chr1	866000	867000	+	391	4420	10	5.4436	0.922918	-3.01486	1	2	2	1	LIN2	exon (AT1G03475.1, exon 2 of 8)	711	AT1G03475.1	ATCPO-I|COPROPORPHYRINOGEN III OXIDASE|CPO|F21B7.10|HEMF1|LESION INITIATION 2	coproporphyrinogen III oxidase	AT1G03470	exon (AT1G03470.1, exon 3 of 3)	1174	AT1G03470.2	F21B7.9	NETWORKED 3A
251	NC_003070.9-874000	NC_003070.9	Chr1	874000	875000	+	246	NC_003070.9-872000	NC_003070.9	Chr1	872000	873000	+	211	2155	6	2.62086	0.977332	-3.00633	1	2	2	2	AT1G03502	TTS (AT1G03502.1)	971	AT1G03502.1	50828.SNORNA00002	ncRNA	NAC006	promoter-TSS (AT1G03495.1)	626	AT1G03490.1	ANAC006|F21B7.11|NAC domain containing protein 6	NAC domain-containing protein 6
252	NC_003070.9-876000	NC_003070.9	Chr1	876000	877000	+	373	NC_003070.9-872000	NC_003070.9	Chr1	872000	873000	+	211	4369	9	3.97609	1.2205	-3.93425	1	2	1	2	AT1G03506	promoter-TSS (AT1G03506.1)	-896	AT1G03506.1	50828.SNORNA00001	ncRNA	NAC006	promoter-TSS (AT1G03495.1)	626	AT1G03490.1	ANAC006|F21B7.11|NAC domain containing protein 6	NAC domain-containing protein 6
253	NC_003070.9-880000	NC_003070.9	Chr1	880000	881000	+	401	NC_003070.9-878000	NC_003070.9	Chr1	878000	879000	+	122	1395	6	2.40694	1.07192	-3.36587	1	2	2	1	AT1G03520	promoter-TSS (AT1G03520.1)	-342	AT1G03520.2	F21B7.14	core-2/I-branching beta-1,6-N-acetylglucosaminyltransferase family protein	AT1G03515	promoter-TSS (AT1G03510.1)	852	AT1G03515.1	50828.TRNA-ASP-1	tRNA
254	NC_003070.9-893000	NC_003070.9	Chr1	893000	894000	+	202	NC_003070.9-890000	NC_003070.9	Chr1	890000	891000	+	701	2585	15	7.06118	1.07295	-5.24426	1	2	3	1	AT1G03580	TTS (AT1G03570.1)	653	AT1G03580.1	0	pseudo	AT1G03560	exon (AT1G03560.1, exon 1 of 1)	1910	AT1G03560.1	F21B7.18	pentatricopeptide repeat-containing protein
255	NC_003070.9-893000	NC_003070.9	Chr1	893000	894000	+	202	NC_003070.9-891000	NC_003070.9	Chr1	891000	892000	+	600	1780	13	6.02607	0.968263	-4.8142	1	2	3	1	AT1G03580	TTS (AT1G03570.1)	653	AT1G03580.1	0	pseudo	AT1G03560	exon (AT1G03560.1, exon 1 of 1)	910	AT1G03560.1	F21B7.18	pentatricopeptide repeat-containing protein
256	NC_003070.9-895000	NC_003070.9	Chr1	895000	896000	+	157	NC_003070.9-893000	NC_003070.9	Chr1	893000	894000	+	202	2371	6	1.56767	1.52573	-5.25727	1	2	2	3	AT1G03590	intron (AT1G03590.1, intron 3 of 5)	2018	AT1G03590.1	F21B7.20	putative protein phosphatase 2C 1	AT1G03580	TTS (AT1G03570.1)	653	AT1G03580.1	0	pseudo
257	NC_003070.9-897000	NC_003070.9	Chr1	897000	898000	+	338	NC_003070.9-895000	NC_003070.9	Chr1	895000	896000	+	157	1570	11	2.66793	1.7174	-9.338	1	2	1	2	AT1G03590	promoter-TSS (AT1G03590.1)	18	AT1G03590.1	F21B7.20	putative protein phosphatase 2C 1	AT1G03590	intron (AT1G03590.1, intron 3 of 5)	2018	AT1G03590.1	F21B7.20	putative protein phosphatase 2C 1
258	NC_003070.9-898000	NC_003070.9	Chr1	898000	899000	+	285	NC_003070.9-896000	NC_003070.9	Chr1	896000	897000	+	168	1628	7	2.41269	1.25991	-4.48528	1	2	1	1	PSB27	promoter-TSS (AT1G03590.1)	-376	AT1G03600.1	F21B7.21	photosystem II Psb27 protein	AT1G03590	intron (AT1G03590.1, intron 1 of 5)	1018	AT1G03590.1	F21B7.20	putative protein phosphatase 2C 1
259	NC_003070.9-910000	NC_003070.9	Chr1	910000	911000	+	132	NC_003070.9-908000	NC_003070.9	Chr1	908000	909000	+	185	1907	7	1.33007	1.87895	-7.7869	1	2	1	2	AT1G03640	promoter-TSS (AT1G03640.1)	-617	AT1G03640.1	50828.TRNA-PHE-1	tRNA	POR C	exon (AT1G03630.2, exon 3 of 5)	849	AT1G03630.2	F21B7.24|NADPH:PROTOCHLOROPHYLLIDE OXIDOREDUCTASE|PORC|protochlorophyllide oxidoreductase C	protochlorophyllide reductase C
260	NC_003070.9-911000	NC_003070.9	Chr1	911000	912000	+	110	NC_003070.9-908000	NC_003070.9	Chr1	908000	909000	+	185	3354	4	1.10744	1.53875	-3.66595	1	2	1	2	AT1G03660	promoter-TSS (AT1G03650.1)	259	AT1G03660.1	F21B7.26|F21B7_26	ankyrin-repeat containing protein	POR C	exon (AT1G03630.2, exon 3 of 5)	849	AT1G03630.2	F21B7.24|NADPH:PROTOCHLOROPHYLLIDE OXIDOREDUCTASE|PORC|protochlorophyllide oxidoreductase C	protochlorophyllide reductase C
261	NC_003070.9-912000	NC_003070.9	Chr1	912000	913000	+	172	NC_003070.9-909000	NC_003070.9	Chr1	909000	910000	+	259	2699	6	2.44746	1.18213	-3.28478	1	2	1	1	AT1G03660	promoter-TSS (AT1G03660.1)	-741	AT1G03660.1	F21B7.26|F21B7_26	ankyrin-repeat containing protein	AT1G03640	TTS (AT1G03630.2)	383	AT1G03640.1	50828.TRNA-PHE-1	tRNA
262	NC_003070.9-941000	NC_003070.9	Chr1	941000	942000	+	198	NC_003070.9-938000	NC_003070.9	Chr1	938000	939000	+	248	2470	7	2.44455	1.39751	-4.41119	1	2	2	2	AT1G03760	TTS (AT1G03750.1)	1877	AT1G03760.1	F21M11.33|F21M11_33	Prefoldin chaperone subunit family protein	SWI2	exon (AT1G03750.1, exon 2 of 7)	580	AT1G03750.1	CHR9|CHROMATIN REMODELING 9|F21M11.34|F21M11_34|SNF2|SUCROSE NON-FERMENTING 2|switch 2	protein CHROMATIN REMODELING 9
263	NC_003070.9-943000	NC_003070.9	Chr1	943000	944000	+	158	NC_003070.9-938000	NC_003070.9	Chr1	938000	939000	+	248	4579	7	1.93652	1.86912	-5.63861	1	2	3	2	AT1G03760	promoter-TSS (AT1G03760.1)	-123	AT1G03760.1	F21M11.33|F21M11_33	Prefoldin chaperone subunit family protein	SWI2	exon (AT1G03750.1, exon 2 of 7)	580	AT1G03750.1	CHR9|CHROMATIN REMODELING 9|F21M11.34|F21M11_34|SNF2|SUCROSE NON-FERMENTING 2|switch 2	protein CHROMATIN REMODELING 9
264	NC_003070.9-943000	NC_003070.9	Chr1	943000	944000	+	158	NC_003070.9-941000	NC_003070.9	Chr1	941000	942000	+	198	1938	5	1.52804	1.32898	-3.94573	1	2	3	2	AT1G03760	promoter-TSS (AT1G03760.1)	-123	AT1G03760.1	F21M11.33|F21M11_33	Prefoldin chaperone subunit family protein	AT1G03760	TTS (AT1G03750.1)	1877	AT1G03760.1	F21M11.33|F21M11_33	Prefoldin chaperone subunit family protein
265	NC_003070.9-943000	NC_003070.9	Chr1	943000	944000	+	158	NC_003070.9-940000	NC_003070.9	Chr1	940000	941000	+	177	2466	4	1.3686	1.31372	-3.00628	1	2	3	1	AT1G03760	promoter-TSS (AT1G03760.1)	-123	AT1G03760.1	F21M11.33|F21M11_33	Prefoldin chaperone subunit family protein	SWI2	TTS (AT1G03760.1)	2580	AT1G03750.1	CHR9|CHROMATIN REMODELING 9|F21M11.34|F21M11_34|SNF2|SUCROSE NON-FERMENTING 2|switch 2	protein CHROMATIN REMODELING 9
266	NC_003070.9-946000	NC_003070.9	Chr1	946000	947000	+	357	NC_003070.9-924000	NC_003070.9	Chr1	924000	925000	+	331	22279	6	2.35864	1.11311	-3.42049	1	2	2	1	RING1B	exon (AT1G03770.1, exon 7 of 10)	1905	AT1G03770.3	ARABIDOPSIS THALIANA RING 1B|ATRING1B|F21M11.32|F21M11_32|RING 1B	putative E3 ubiquitin-protein ligase RING1b	AT1G03710	TTS (AT1G03720.1)	1074	AT1G03710.2	F21B7.31	cystatin/monellin-related protein
267	NC_003070.9-946000	NC_003070.9	Chr1	946000	947000	+	357	NC_003070.9-944000	NC_003070.9	Chr1	944000	945000	+	266	1696	14	4.60267	1.39119	-8.22466	1	2	2	3	RING1B	exon (AT1G03770.1, exon 7 of 10)	1905	AT1G03770.3	ARABIDOPSIS THALIANA RING 1B|ATRING1B|F21M11.32|F21M11_32|RING 1B	putative E3 ubiquitin-protein ligase RING1b	RING1B	promoter-TSS (AT1G03770.1)	-72	AT1G03770.2	ARABIDOPSIS THALIANA RING 1B|ATRING1B|F21M11.32|F21M11_32|RING 1B	putative E3 ubiquitin-protein ligase RING1b
268	NC_003070.9-947000	NC_003070.9	Chr1	947000	948000	+	194	NC_003070.9-923000	NC_003070.9	Chr1	923000	924000	+	302	23358	4	1.0553	1.43851	-3.80735	1	2	2	1	RING1B	TTS (AT1G03770.1)	2905	AT1G03770.3	ARABIDOPSIS THALIANA RING 1B|ATRING1B|F21M11.32|F21M11_32|RING 1B	putative E3 ubiquitin-protein ligase RING1b	AT1G03710	promoter-TSS (AT1G03710.1)	74	AT1G03710.2	F21B7.31	cystatin/monellin-related protein
269	NC_003070.9-947000	NC_003070.9	Chr1	947000	948000	+	194	NC_003070.9-944000	NC_003070.9	Chr1	944000	945000	+	266	2426	6	2.47066	1.17041	-3.24314	1	2	2	3	RING1B	TTS (AT1G03770.1)	2905	AT1G03770.3	ARABIDOPSIS THALIANA RING 1B|ATRING1B|F21M11.32|F21M11_32|RING 1B	putative E3 ubiquitin-protein ligase RING1b	RING1B	promoter-TSS (AT1G03770.1)	-72	AT1G03770.2	ARABIDOPSIS THALIANA RING 1B|ATRING1B|F21M11.32|F21M11_32|RING 1B	putative E3 ubiquitin-protein ligase RING1b
270	NC_003070.9-954000	NC_003070.9	Chr1	954000	955000	+	286	NC_003070.9-952000	NC_003070.9	Chr1	952000	953000	+	193	2276	7	2.50704	1.21744	-4.28683	1	2	1	1	SOM	promoter-TSS (AT1G03790.1)	-25	AT1G03790.1	F21M11.30|F21M11_30|SOMNUS	CCCH-type zinc finger protein SOMNUS	TPX2	promoter-TSS (AT1G03780.2)	-673	AT1G03780.3	F21M11.31|F21M11_31|targeting protein for XKLP2	protein TPX2
271	NC_003070.9-958000	NC_003070.9	Chr1	958000	959000	+	187	NC_003070.9-921000	NC_003070.9	Chr1	921000	922000	+	291	36703	4	0.578228	1.99727	-3.98137	1	2	1	1	AT1G03810	promoter-TSS (AT1G03800.1)	-259	AT1G03810.1	F21M11.28|F21M11_28	nucleic acid-binding, OB-fold-like protein	AT1G03700	TTS (AT1G03687.1)	550	AT1G03700.1	F21B7.30	uncharacterized protein
272	NC_003070.9-962000	NC_003070.9	Chr1	962000	963000	+	576	NC_003070.9-959000	NC_003070.9	Chr1	959000	960000	+	523	3222	29	14.0591	1.05555	-8.26826	1	2	3	3	AT1G03820	exon (AT1G03830.2, exon 13 of 13)	-1772	AT1G03820.1	F21M11.27|F21M11_27	uncharacterized protein	AT1G03810	TTS (AT1G03820.1)	741	AT1G03810.1	F21M11.28|F21M11_28	nucleic acid-binding, OB-fold-like protein
273	NC_003070.9-963000	NC_003070.9	Chr1	963000	964000	+	658	NC_003070.9-959000	NC_003070.9	Chr1	959000	960000	+	523	4017	27	16.1386	0.814903	-4.91165	1	4	5	3	AT1G03820	exon (AT1G03830.2, exon 12 of 13)	-2772	AT1G03820.1	F21M11.27|F21M11_27	uncharacterized protein	AT1G03810	TTS (AT1G03820.1)	741	AT1G03810.1	F21M11.28|F21M11_28	nucleic acid-binding, OB-fold-like protein
274	NC_003070.9-963000	NC_003070.9	Chr1	963000	964000	+	658	NC_003070.9-961000	NC_003070.9	Chr1	961000	962000	+	451	1811	32	13.8936	1.08491	-11.0857	1	4	5	1	AT1G03820	exon (AT1G03830.2, exon 12 of 13)	-2772	AT1G03820.1	F21M11.27|F21M11_27	uncharacterized protein	AT1G03820	promoter-TSS (AT1G03820.1)	-772	AT1G03820.1	F21M11.27|F21M11_27	uncharacterized protein
275	NC_003070.9-964000	NC_003070.9	Chr1	964000	965000	+	150	NC_003070.9-959000	NC_003070.9	Chr1	959000	960000	+	523	4890	8	3.59438	1.21432	-3.5466	1	2	3	3	AT1G03830	intron (AT1G03830.1, intron 8 of 11)	2122	AT1G03830.1	F21M11.26|F21M11_26	guanylate-binding protein	AT1G03810	TTS (AT1G03820.1)	741	AT1G03810.1	F21M11.28|F21M11_28	nucleic acid-binding, OB-fold-like protein
276	NC_003070.9-964000	NC_003070.9	Chr1	964000	965000	+	150	NC_003070.9-962000	NC_003070.9	Chr1	962000	963000	+	576	1535	12	3.97914	1.3671	-7.24632	1	2	3	3	AT1G03830	intron (AT1G03830.1, intron 8 of 11)	2122	AT1G03830.1	F21M11.26|F21M11_26	guanylate-binding protein	AT1G03820	exon (AT1G03830.2, exon 13 of 13)	-1772	AT1G03820.1	F21M11.27|F21M11_27	uncharacterized protein
277	NC_003070.9-965000	NC_003070.9	Chr1	965000	966000	+	109	NC_003070.9-963000	NC_003070.9	Chr1	963000	964000	+	658	2324	13	3.31408	1.68372	-10.4478	1	4	1	5	AT1G03830	exon (AT1G03830.2, exon 5 of 13)	1122	AT1G03830.1	F21M11.26|F21M11_26	guanylate-binding protein	AT1G03820	exon (AT1G03830.2, exon 12 of 13)	-2772	AT1G03820.1	F21M11.27|F21M11_27	uncharacterized protein
278	NC_003070.9-966000	NC_003070.9	Chr1	966000	967000	+	398	NC_003070.9-962000	NC_003070.9	Chr1	962000	963000	+	576	3766	21	10.6922	1.05879	-5.81371	1	2	3	3	AT1G03830	exon (AT1G03830.2, exon 1 of 13)	122	AT1G03830.1	F21M11.26|F21M11_26	guanylate-binding protein	AT1G03820	exon (AT1G03830.2, exon 13 of 13)	-1772	AT1G03820.1	F21M11.27|F21M11_27	uncharacterized protein
279	NC_003070.9-966000	NC_003070.9	Chr1	966000	967000	+	398	NC_003070.9-963000	NC_003070.9	Chr1	963000	964000	+	658	2893	22	12.2737	0.846216	-4.98289	1	2	3	5	AT1G03830	exon (AT1G03830.2, exon 1 of 13)	122	AT1G03830.1	F21M11.26|F21M11_26	guanylate-binding protein	AT1G03820	exon (AT1G03830.2, exon 12 of 13)	-2772	AT1G03820.1	F21M11.27|F21M11_27	uncharacterized protein
280	NC_003070.9-966000	NC_003070.9	Chr1	966000	967000	+	398	NC_003070.9-964000	NC_003070.9	Chr1	964000	965000	+	150	2182	10	2.73359	1.56889	-7.66791	1	2	3	3	AT1G03830	exon (AT1G03830.2, exon 1 of 13)	122	AT1G03830.1	F21M11.26|F21M11_26	guanylate-binding protein	AT1G03830	intron (AT1G03830.1, intron 8 of 11)	2122	AT1G03830.1	F21M11.26|F21M11_26	guanylate-binding protein
281	NC_003070.9-973000	NC_003070.9	Chr1	973000	974000	+	322	NC_003070.9-944000	NC_003070.9	Chr1	944000	945000	+	266	28797	4	1.18501	1.33583	-3.43766	1	2	3	3	MGP	Intergenic	-3370	AT1G03840.1	F21M11.25|F21M11_25|Magpie	zinc finger protein MAGPIE	RING1B	promoter-TSS (AT1G03770.1)	-72	AT1G03770.2	ARABIDOPSIS THALIANA RING 1B|ATRING1B|F21M11.32|F21M11_32|RING 1B	putative E3 ubiquitin-protein ligase RING1b
282	NC_003070.9-973000	NC_003070.9	Chr1	973000	974000	+	322	NC_003070.9-963000	NC_003070.9	Chr1	963000	964000	+	658	10150	14	8.00005	0.784987	-3.43147	1	2	3	5	MGP	Intergenic	-3370	AT1G03840.1	F21M11.25|F21M11_25|Magpie	zinc finger protein MAGPIE	AT1G03820	exon (AT1G03830.2, exon 12 of 13)	-2772	AT1G03820.1	F21M11.27|F21M11_27	uncharacterized protein
283	NC_003070.9-975000	NC_003070.9	Chr1	975000	976000	+	229	NC_003070.9-973000	NC_003070.9	Chr1	973000	974000	+	322	1935	9	3.58038	1.12573	-4.54121	1	2	1	3	AT1G03850	TTS (AT1G03850.1)	2261	AT1G03850.2	F21M11.22|F21M11_22	glutaredoxin ATGRXS13	MGP	Intergenic	-3370	AT1G03840.1	F21M11.25|F21M11_25|Magpie	zinc finger protein MAGPIE
284	NC_003070.9-1002000	NC_003070.9	Chr1	1002000	1003000	+	157	NC_003070.9-998000	NC_003070.9	Chr1	998000	999000	+	141	4138	5	1.22159	1.88376	-4.82907	1	2	1	1	AT1G03920	exon (AT1G03920.1, exon 4 of 12)	1179	AT1G03920.1	F21M11.15|F21M11_15	putative serine/threonine protein kinase	AT1G03910	exon (AT1G03910.2, exon 9 of 14)	2385	AT1G03910.2	F21M11.16|F21M11_16	uncharacterized protein
285	NC_003070.9-1009000	NC_003070.9	Chr1	1009000	1010000	+	173	NC_003070.9-874000	NC_003070.9	Chr1	874000	875000	+	246	135658	5	0.104552	4.91861	-5.6471	1	2	2	2	AT1G03935	TTS (AT1G03940.1)	690	AT1G03935.1	50728.SNORNA00002	ncRNA	AT1G03502	TTS (AT1G03502.1)	971	AT1G03502.1	50828.SNORNA00002	ncRNA
286	NC_003070.9-1009000	NC_003070.9	Chr1	1009000	1010000	+	173	NC_003070.9-870000	NC_003070.9	Chr1	870000	871000	+	263	139279	4	0.109548	4.51823	-3.9828	1	2	2	2	AT1G03935	TTS (AT1G03940.1)	690	AT1G03935.1	50728.SNORNA00002	ncRNA	LIN2	exon (AT1G03475.1, exon 2 of 8)	711	AT1G03475.1	ATCPO-I|COPROPORPHYRINOGEN III OXIDASE|CPO|F21B7.10|HEMF1|LESION INITIATION 2	coproporphyrinogen III oxidase
287	NC_003070.9-1026000	NC_003070.9	Chr1	1026000	1027000	+	300	NC_003070.9-1024000	NC_003070.9	Chr1	1024000	1025000	+	72	1925	6	1.28378	1.72246	-6.29926	1	2	4	1	AT1G03990	exon (AT1G03990.1, exon 3 of 3)	1653	AT1G03990.1	F21M11.7|F21M11_7	long-chain-alcohol oxidase FAO1	AT1G03990	promoter-TSS (AT1G03982.1)	-347	AT1G03990.1	F21M11.7|F21M11_7	long-chain-alcohol oxidase FAO1
288	NC_003070.9-1026000	NC_003070.9	Chr1	1026000	1027000	+	300	NC_003070.9-1025000	NC_003070.9	Chr1	1025000	1026000	+	74	1467	4	1.32149	0.945362	-3.13	1	2	4	1	AT1G03990	exon (AT1G03990.1, exon 3 of 3)	1653	AT1G03990.1	F21M11.7|F21M11_7	long-chain-alcohol oxidase FAO1	AT1G03990	exon (AT1G03990.1, exon 2 of 3)	653	AT1G03990.1	F21M11.7|F21M11_7	long-chain-alcohol oxidase FAO1
289	NC_003070.9-1027000	NC_003070.9	Chr1	1027000	1028000	+	192	NC_003070.9-1026000	NC_003070.9	Chr1	1026000	1027000	+	300	1254	9	3.4554	0.915875	-4.76786	1	2	2	4	AT1G04000	TTS (AT1G04000.1)	1619	AT1G04000.1	F21M11.6|F21M11_6	uncharacterized protein	AT1G03990	exon (AT1G03990.1, exon 3 of 3)	1653	AT1G03990.1	F21M11.7|F21M11_7	long-chain-alcohol oxidase FAO1
290	NC_003070.9-1027000	NC_003070.9	Chr1	1027000	1028000	+	192	NC_003070.9-1020000	NC_003070.9	Chr1	1020000	1021000	+	99	6725	4	1.11617	1.61936	-3.64416	1	2	2	1	AT1G04000	TTS (AT1G04000.1)	1619	AT1G04000.1	F21M11.6|F21M11_6	uncharacterized protein	PCS2	intron (AT1G03980.1, intron 5 of 8)	1608	AT1G03980.1	ATPCS2|F21M11.9|F21M11_9|phytochelatin synthase 2	phytochelatin synthase 2
291	NC_003070.9-1058000	NC_003070.9	Chr1	1058000	1059000	+	349	NC_003070.9-1054000	NC_003070.9	Chr1	1054000	1055000	+	165	3396	7	3.08335	1.19789	-3.31345	1	2	2	1	IAA10	exon (AT1G04090.1, exon 2 of 2)	-1006	AT1G04100.1	AUXIN-INDUCED PROTEIN 10|F20D22.13|F20D22_13|indoleacetic acid-induced protein 10	auxin-responsive protein IAA10	PRP39	exon (AT1G04080.3, exon 8 of 15)	1374	AT1G04080.2	F20D22.14	pre-mRNA-processing factor 39
292	NC_003070.9-1062000	NC_003070.9	Chr1	1062000	1063000	+	90	NC_003070.9-1058000	NC_003070.9	Chr1	1058000	1059000	+	349	4057	5	1.65152	1.52221	-3.67508	1	2	2	2	SDD1	exon (AT1G04110.1, exon 1 of 1)	1284	AT1G04110.1	F20D22.12|F20D22_12|STOMATAL DENSITY AND DISTRIBUTION	subtilisin-like protease SDD1	IAA10	exon (AT1G04090.1, exon 2 of 2)	-1006	AT1G04100.1	AUXIN-INDUCED PROTEIN 10|F20D22.13|F20D22_13|indoleacetic acid-induced protein 10	auxin-responsive protein IAA10
293	NC_003070.9-1064000	NC_003070.9	Chr1	1064000	1065000	+	244	NC_003070.9-1049000	NC_003070.9	Chr1	1049000	1050000	+	350	15406	6	2.57601	1.04186	-3.07114	1	2	2	1	SDD1	promoter-TSS (AT1G04110.1)	-716	AT1G04110.1	F20D22.12|F20D22_12|STOMATAL DENSITY AND DISTRIBUTION	subtilisin-like protease SDD1	SUVR1	promoter-TSS (AT1G04050.1)	-203	AT1G04050.1	AT1G04060|F21M11.35|F21M11_35|SDG13|SET DOMAIN PROTEIN 13|homolog of SU(var)3-9 1	histone-lysine N-methyltransferase SUVR1
294	NC_003070.9-1069000	NC_003070.9	Chr1	1069000	1070000	+	379	NC_003070.9-1065000	NC_003070.9	Chr1	1065000	1066000	+	318	3614	19	6.32502	1.70263	-10.4969	1	4	2	2	MRP5	exon (AT1G04120.2, exon 2 of 12)	1427	AT1G04120.1	ABCC5|ARABIDOPSIS THALIANA ATP BINDING CASSETTE TRANSPORTER C5|ATABCC5|ATMRP5|ATP BINDING CASSETTE TRANSPORTER C5|MULTIDRUG RESISTANCE PROTEIN 5|multidrug resistance-associated protein 5	inositol hexakisphosphate transporter	SDD1	intron (AT1G04120.1, intron 9 of 11)	-1716	AT1G04110.1	F20D22.12|F20D22_12|STOMATAL DENSITY AND DISTRIBUTION	subtilisin-like protease SDD1
295	NC_003070.9-1069000	NC_003070.9	Chr1	1069000	1070000	+	379	NC_003070.9-1051000	NC_003070.9	Chr1	1051000	1052000	+	124	17306	4	1.1732	1.35184	-3.48125	1	4	2	1	MRP5	exon (AT1G04120.2, exon 2 of 12)	1427	AT1G04120.1	ABCC5|ARABIDOPSIS THALIANA ATP BINDING CASSETTE TRANSPORTER C5|ATABCC5|ATMRP5|ATP BINDING CASSETTE TRANSPORTER C5|MULTIDRUG RESISTANCE PROTEIN 5|multidrug resistance-associated protein 5	inositol hexakisphosphate transporter	PRP39	promoter-TSS (AT1G04070.1)	157	AT1G04080.1	F20D22.14	pre-mRNA-processing factor 39
296	NC_003070.9-1074000	NC_003070.9	Chr1	1074000	1075000	+	318	NC_003070.9-1062000	NC_003070.9	Chr1	1062000	1063000	+	90	11574	4	0.999381	1.57059	-4.00054	1	2	1	2	AT1G04130	intron (AT1G04130.1, intron 4 of 7)	1073	AT1G04130.1	F20D22.10|F20D22_10	carboxylate clamp-tetratricopeptide repeat protein	SDD1	exon (AT1G04110.1, exon 1 of 1)	1284	AT1G04110.1	F20D22.12|F20D22_12|STOMATAL DENSITY AND DISTRIBUTION	subtilisin-like protease SDD1
297	NC_003070.9-1082000	NC_003070.9	Chr1	1082000	1083000	+	241	NC_003070.9-1081000	NC_003070.9	Chr1	1081000	1082000	+	300	1499	12	3.56863	1.17323	-8.11688	1	2	1	1	AT1G04150	exon (AT1G04150.1, exon 1 of 1)	1746	AT1G04150.1	F20D22.8|F20D22_8	C2 calcium/lipid-binding plant phosphoribosyltransferase family protein	AT1G04140	promoter-TSS (AT1G04140.1)	-870	AT1G04140.2	F20D22.9|F20D22_9	transducin/WD-40 repeat-containing protein
298	NC_003070.9-1086000	NC_003070.9	Chr1	1086000	1087000	+	177	NC_003070.9-1065000	NC_003070.9	Chr1	1065000	1066000	+	318	21058	5	1.14508	1.64086	-5.08376	1	2	1	2	XIB	promoter-TSS (AT1G04160.1)	5	AT1G04160.1	ARABIDOPSIS THALIANA MYOSIN XI B|ATXIB|F20D22.7|F20D22_7|MYOSIN XI B|MYOSIN XI-8|XI-8|XI-B|myosin XI B	myosin XI B	SDD1	intron (AT1G04120.1, intron 9 of 11)	-1716	AT1G04110.1	F20D22.12|F20D22_12|STOMATAL DENSITY AND DISTRIBUTION	subtilisin-like protease SDD1
299	NC_003070.9-1088000	NC_003070.9	Chr1	1088000	1089000	+	375	NC_003070.9-1087000	NC_003070.9	Chr1	1087000	1088000	+	284	1485	13	5.21627	0.898276	-5.95099	1	2	4	2	XIB	exon (AT1G04160.1, exon 7 of 38)	2005	AT1G04160.1	ARABIDOPSIS THALIANA MYOSIN XI B|ATXIB|F20D22.7|F20D22_7|MYOSIN XI B|MYOSIN XI-8|XI-8|XI-B|myosin XI B	myosin XI B	XIB	exon (AT1G04160.1, exon 3 of 38)	1005	AT1G04160.1	ARABIDOPSIS THALIANA MYOSIN XI B|ATXIB|F20D22.7|F20D22_7|MYOSIN XI B|MYOSIN XI-8|XI-8|XI-B|myosin XI B	myosin XI B
300	NC_003070.9-1090000	NC_003070.9	Chr1	1090000	1091000	+	484	NC_003070.9-1088000	NC_003070.9	Chr1	1088000	1089000	+	375	1741	21	8.89802	1.10236	-8.06981	1	2	3	4	XIB	intron (AT1G04160.1, intron 14 of 37)	4005	AT1G04160.1	ARABIDOPSIS THALIANA MYOSIN XI B|ATXIB|F20D22.7|F20D22_7|MYOSIN XI B|MYOSIN XI-8|XI-8|XI-B|myosin XI B	myosin XI B	XIB	exon (AT1G04160.1, exon 7 of 38)	2005	AT1G04160.1	ARABIDOPSIS THALIANA MYOSIN XI B|ATXIB|F20D22.7|F20D22_7|MYOSIN XI B|MYOSIN XI-8|XI-8|XI-B|myosin XI B	myosin XI B
301	NC_003070.9-1091000	NC_003070.9	Chr1	1091000	1092000	+	468	NC_003070.9-1045000	NC_003070.9	Chr1	1045000	1046000	+	316	46053	6	1.25737	1.91811	-6.29946	1	2	6	1	XIB	intron (AT1G04160.1, intron 18 of 37)	5005	AT1G04160.1	ARABIDOPSIS THALIANA MYOSIN XI B|ATXIB|F20D22.7|F20D22_7|MYOSIN XI B|MYOSIN XI-8|XI-8|XI-B|myosin XI B	myosin XI B	AT1G04040	TTS (AT1G04050.1)	-1636	AT1G04040.1	F21M11.2|F21M11_2	HAD superfamily, subfamily IIIB acid phosphatase
302	NC_003070.9-1091000	NC_003070.9	Chr1	1091000	1092000	+	468	NC_003070.9-1088000	NC_003070.9	Chr1	1088000	1089000	+	375	2706	17	8.58447	0.98001	-5.02109	1	2	6	4	XIB	intron (AT1G04160.1, intron 18 of 37)	5005	AT1G04160.1	ARABIDOPSIS THALIANA MYOSIN XI B|ATXIB|F20D22.7|F20D22_7|MYOSIN XI B|MYOSIN XI-8|XI-8|XI-B|myosin XI B	myosin XI B	XIB	exon (AT1G04160.1, exon 7 of 38)	2005	AT1G04160.1	ARABIDOPSIS THALIANA MYOSIN XI B|ATXIB|F20D22.7|F20D22_7|MYOSIN XI B|MYOSIN XI-8|XI-8|XI-B|myosin XI B	myosin XI B
303	NC_003070.9-1091000	NC_003070.9	Chr1	1091000	1092000	+	468	NC_003070.9-1089000	NC_003070.9	Chr1	1089000	1090000	+	50	1710	4	1.12277	1.35864	-3.65637	1	2	6	1	XIB	intron (AT1G04160.1, intron 18 of 37)	5005	AT1G04160.1	ARABIDOPSIS THALIANA MYOSIN XI B|ATXIB|F20D22.7|F20D22_7|MYOSIN XI B|MYOSIN XI-8|XI-8|XI-B|myosin XI B	myosin XI B	XIB	intron (AT1G04160.1, intron 11 of 37)	3005	AT1G04160.1	ARABIDOPSIS THALIANA MYOSIN XI B|ATXIB|F20D22.7|F20D22_7|MYOSIN XI B|MYOSIN XI-8|XI-8|XI-B|myosin XI B	myosin XI B
304	NC_003070.9-1091000	NC_003070.9	Chr1	1091000	1092000	+	468	NC_003070.9-1090000	NC_003070.9	Chr1	1090000	1091000	+	484	1273	18	11.0734	0.490291	-3.43467	1	2	6	3	XIB	intron (AT1G04160.1, intron 18 of 37)	5005	AT1G04160.1	ARABIDOPSIS THALIANA MYOSIN XI B|ATXIB|F20D22.7|F20D22_7|MYOSIN XI B|MYOSIN XI-8|XI-8|XI-B|myosin XI B	myosin XI B	XIB	intron (AT1G04160.1, intron 14 of 37)	4005	AT1G04160.1	ARABIDOPSIS THALIANA MYOSIN XI B|ATXIB|F20D22.7|F20D22_7|MYOSIN XI B|MYOSIN XI-8|XI-8|XI-B|myosin XI B	myosin XI B
305	NC_003070.9-1091000	NC_003070.9	Chr1	1091000	1092000	+	468	NC_003070.9-1064000	NC_003070.9	Chr1	1064000	1065000	+	244	26519	5	1.77642	1.19572	-3.3768	1	2	6	2	XIB	intron (AT1G04160.1, intron 18 of 37)	5005	AT1G04160.1	ARABIDOPSIS THALIANA MYOSIN XI B|ATXIB|F20D22.7|F20D22_7|MYOSIN XI B|MYOSIN XI-8|XI-8|XI-B|myosin XI B	myosin XI B	SDD1	promoter-TSS (AT1G04110.1)	-716	AT1G04110.1	F20D22.12|F20D22_12|STOMATAL DENSITY AND DISTRIBUTION	subtilisin-like protease SDD1
306	NC_003070.9-1091000	NC_003070.9	Chr1	1091000	1092000	+	468	NC_003070.9-1087000	NC_003070.9	Chr1	1087000	1088000	+	284	4028	18	6.49157	1.57815	-9.04185	1	2	6	2	XIB	intron (AT1G04160.1, intron 18 of 37)	5005	AT1G04160.1	ARABIDOPSIS THALIANA MYOSIN XI B|ATXIB|F20D22.7|F20D22_7|MYOSIN XI B|MYOSIN XI-8|XI-8|XI-B|myosin XI B	myosin XI B	XIB	exon (AT1G04160.1, exon 3 of 38)	1005	AT1G04160.1	ARABIDOPSIS THALIANA MYOSIN XI B|ATXIB|F20D22.7|F20D22_7|MYOSIN XI B|MYOSIN XI-8|XI-8|XI-B|myosin XI B	myosin XI B
307	NC_003070.9-1092000	NC_003070.9	Chr1	1092000	1093000	+	67	NC_003070.9-1088000	NC_003070.9	Chr1	1088000	1089000	+	375	3670	4	1.2032	1.57572	-3.42253	1	2	1	4	EIF2 GAMMA	intron (AT1G04160.1, intron 22 of 37)	-4446	AT1G04170.1	F20D22.6|F20D22_6|eukaryotic translation initiation factor 2 gamma subunit	translation initiation factor eIF-2 gamma subunit	XIB	exon (AT1G04160.1, exon 7 of 38)	2005	AT1G04160.1	ARABIDOPSIS THALIANA MYOSIN XI B|ATXIB|F20D22.7|F20D22_7|MYOSIN XI B|MYOSIN XI-8|XI-8|XI-B|myosin XI B	myosin XI B
308	NC_003070.9-1099000	NC_003070.9	Chr1	1099000	1100000	+	166	NC_003070.9-1097000	NC_003070.9	Chr1	1097000	1098000	+	468	1615	8	3.66026	0.95175	-3.44946	1	2	1	2	AT1G04171	TTS (AT1G04171.1)	1108	AT1G04171.1	0	uncharacterized protein	EIF2 GAMMA	exon (AT1G04170.1, exon 2 of 9)	554	AT1G04170.1	F20D22.6|F20D22_6|eukaryotic translation initiation factor 2 gamma subunit	translation initiation factor eIF-2 gamma subunit
309	NC_003070.9-1100000	NC_003070.9	Chr1	1100000	1101000	+	242	NC_003070.9-1098000	NC_003070.9	Chr1	1098000	1099000	+	235	2484	13	2.66165	1.93363	-12.4954	1	4	1	2	AT1G04171	TTS (AT1G04170.1)	108	AT1G04171.1	0	uncharacterized protein	EIF2 GAMMA	exon (AT1G04170.1, exon 6 of 9)	1554	AT1G04170.1	F20D22.6|F20D22_6|eukaryotic translation initiation factor 2 gamma subunit	translation initiation factor eIF-2 gamma subunit
310	NC_003070.9-1105000	NC_003070.9	Chr1	1105000	1106000	+	410	NC_003070.9-1097000	NC_003070.9	Chr1	1097000	1098000	+	468	7786	16	8.67196	0.902813	-4.17982	1	2	4	2	YUC9	TTS (AT1G04190.1)	877	AT1G04180.1	F20D22.5|F20D22_5|YUCCA 9	flavin-containing monooxygenase YUCCA9	EIF2 GAMMA	exon (AT1G04170.1, exon 2 of 9)	554	AT1G04170.1	F20D22.6|F20D22_6|eukaryotic translation initiation factor 2 gamma subunit	translation initiation factor eIF-2 gamma subunit
311	NC_003070.9-1105000	NC_003070.9	Chr1	1105000	1106000	+	410	NC_003070.9-1026000	NC_003070.9	Chr1	1026000	1027000	+	300	78791	4	0.551936	2.56622	-3.97477	1	2	4	4	YUC9	TTS (AT1G04190.1)	877	AT1G04180.1	F20D22.5|F20D22_5|YUCCA 9	flavin-containing monooxygenase YUCCA9	AT1G03990	exon (AT1G03990.1, exon 3 of 3)	1653	AT1G03990.1	F21M11.7|F21M11_7	long-chain-alcohol oxidase FAO1
312	NC_003070.9-1105000	NC_003070.9	Chr1	1105000	1106000	+	410	NC_003070.9-1098000	NC_003070.9	Chr1	1098000	1099000	+	235	6773	9	4.5687	0.993433	-3.17273	1	2	4	2	YUC9	TTS (AT1G04190.1)	877	AT1G04180.1	F20D22.5|F20D22_5|YUCCA 9	flavin-containing monooxygenase YUCCA9	EIF2 GAMMA	exon (AT1G04170.1, exon 6 of 9)	1554	AT1G04170.1	F20D22.6|F20D22_6|eukaryotic translation initiation factor 2 gamma subunit	translation initiation factor eIF-2 gamma subunit
313	NC_003070.9-1105000	NC_003070.9	Chr1	1105000	1106000	+	410	NC_003070.9-1090000	NC_003070.9	Chr1	1090000	1091000	+	484	15127	10	5.39419	0.804071	-3.05081	1	2	4	3	YUC9	TTS (AT1G04190.1)	877	AT1G04180.1	F20D22.5|F20D22_5|YUCCA 9	flavin-containing monooxygenase YUCCA9	XIB	intron (AT1G04160.1, intron 14 of 37)	4005	AT1G04160.1	ARABIDOPSIS THALIANA MYOSIN XI B|ATXIB|F20D22.7|F20D22_7|MYOSIN XI B|MYOSIN XI-8|XI-8|XI-B|myosin XI B	myosin XI B
314	NC_003070.9-1118000	NC_003070.9	Chr1	1118000	1119000	+	231	NC_003070.9-1115000	NC_003070.9	Chr1	1115000	1116000	+	517	3557	16	6.06696	1.37713	-7.67675	1	2	1	3	KCS2	intron (AT1G04210.1, intron 8 of 10)	4026	AT1G04220.1	3-ketoacyl-CoA synthase 2|F20D22.1|F20D22_1	3-ketoacyl-CoA synthase 2	AT1G04210	intron (AT1G04210.1, intron 1 of 10)	1095	AT1G04210.1	F20D22.2|F20D22_2	putative Raf-related kinase
315	NC_003070.9-1119000	NC_003070.9	Chr1	1119000	1120000	+	338	NC_003070.9-1115000	NC_003070.9	Chr1	1115000	1116000	+	517	4287	18	8.94076	1.09106	-5.42258	1	2	1	3	KCS2	TTS (AT1G04220.1)	3026	AT1G04220.1	3-ketoacyl-CoA synthase 2|F20D22.1|F20D22_1	3-ketoacyl-CoA synthase 2	AT1G04210	intron (AT1G04210.1, intron 1 of 10)	1095	AT1G04210.1	F20D22.2|F20D22_2	putative Raf-related kinase
316	NC_003070.9-1129000	NC_003070.9	Chr1	1129000	1130000	+	486	NC_003070.9-1109000	NC_003070.9	Chr1	1109000	1110000	+	182	19578	6	1.93403	1.33751	-4.28533	1	2	2	1	SHY2	promoter-TSS (AT1G04240.1)	51	AT1G04240.1	F19P19.32|F19P19_32|IAA3|SHORT HYPOCOTYL 2|indole-3-acetic acid inducible 3	auxin-responsive protein IAA3	AT1G04200	promoter-TSS (AT1G04190.1)	18	AT1G04200.1	F20D22.3|F20D22_3	uncharacterized protein
317	NC_003070.9-1129000	NC_003070.9	Chr1	1129000	1130000	+	486	NC_003070.9-1128000	NC_003070.9	Chr1	1128000	1129000	+	435	1222	26	11.7411	0.807311	-8.64695	1	2	2	1	SHY2	promoter-TSS (AT1G04240.1)	51	AT1G04240.1	F19P19.32|F19P19_32|IAA3|SHORT HYPOCOTYL 2|indole-3-acetic acid inducible 3	auxin-responsive protein IAA3	SHY2	TTS (AT1G04230.1)	1051	AT1G04240.1	F19P19.32|F19P19_32|IAA3|SHORT HYPOCOTYL 2|indole-3-acetic acid inducible 3	auxin-responsive protein IAA3
318	NC_003070.9-1163000	NC_003070.9	Chr1	1163000	1164000	+	276	NC_003070.9-1149000	NC_003070.9	Chr1	1149000	1150000	+	217	14524	5	1.96397	1.12174	-3.02298	1	2	3	1	AT1G04340	intron (AT1G04340.1, intron 4 of 4)	1351	AT1G04340.1	F19P19.23|F19P19_23	HR-like lesion-inducing protein-like protein	AT1G04290	promoter-TSS (AT1G04290.1)	-967	AT1G04290.1	F19P19.27|F19P19_27	thioesterase-like protein
319	NC_003070.9-1165000	NC_003070.9	Chr1	1165000	1166000	+	290	NC_003070.9-1115000	NC_003070.9	Chr1	1115000	1116000	+	517	50331	4	1.16107	1.49907	-3.50027	1	2	3	3	AT1G04350	promoter-TSS (AT1G04340.1)	335	AT1G04350.1	F19P19.22|F19P19_22	1-aminocyclopropane-1-carboxylate oxidase-like 6	AT1G04210	intron (AT1G04210.1, intron 1 of 10)	1095	AT1G04210.1	F20D22.2|F20D22_2	putative Raf-related kinase
320	NC_003070.9-1165000	NC_003070.9	Chr1	1165000	1166000	+	290	NC_003070.9-1163000	NC_003070.9	Chr1	1163000	1164000	+	276	2365	13	4.41638	1.34555	-7.41981	1	2	3	3	AT1G04350	promoter-TSS (AT1G04340.1)	335	AT1G04350.1	F19P19.22|F19P19_22	1-aminocyclopropane-1-carboxylate oxidase-like 6	AT1G04340	intron (AT1G04340.1, intron 4 of 4)	1351	AT1G04340.1	F19P19.23|F19P19_23	HR-like lesion-inducing protein-like protein
321	NC_003070.9-1169000	NC_003070.9	Chr1	1169000	1170000	+	125	NC_003070.9-1165000	NC_003070.9	Chr1	1165000	1166000	+	290	3682	9	1.9627	2.18952	-8.66358	1	2	1	3	AT1G04360	promoter-TSS (AT1G04360.1)	-622	AT1G04360.1	F19P19.21|F19P19_21	RING-finger domain-containing protein	AT1G04350	promoter-TSS (AT1G04340.1)	335	AT1G04350.1	F19P19.22|F19P19_22	1-aminocyclopropane-1-carboxylate oxidase-like 6
322	NC_003070.9-1170000	NC_003070.9	Chr1	1170000	1171000	+	72	NC_003070.9-1166000	NC_003070.9	Chr1	1166000	1167000	+	251	4234	4	0.968448	1.81624	-4.00993	1	2	1	1	AT1G04360	Intergenic	-1622	AT1G04360.1	F19P19.21|F19P19_21	RING-finger domain-containing protein	AT1G04350	TTS (AT1G04360.1)	1335	AT1G04350.1	F19P19.22|F19P19_22	1-aminocyclopropane-1-carboxylate oxidase-like 6
323	NC_003070.9-1178000	NC_003070.9	Chr1	1178000	1179000	+	307	NC_003070.9-1172000	NC_003070.9	Chr1	1172000	1173000	+	153	6306	7	2.45953	1.52361	-4.39425	1	2	1	1	AT1G04380	promoter-TSS (AT1G04380.1)	-93	AT1G04380.1	F19P19.18|F19P19_18	1-aminocyclopropane-1-carboxylate oxidase-like protein 7	ERF14	Intergenic	-2677	AT1G04370.1	ATERF14|Ethylene-responsive element binding factor 14|F19P19.19|F19P19_19	ethylene-responsive transcription factor 14
324	NC_003070.9-1181000	NC_003070.9	Chr1	1181000	1182000	+	276	NC_003070.9-1179000	NC_003070.9	Chr1	1179000	1180000	+	197	1967	7	2.83047	1.08136	-3.70045	1	2	4	2	AT1G04390	intron (AT1G04390.1, intron 6 of 8)	2204	AT1G04390.1	F19P19.16|F19P19_16	BTB/POZ domain-containing protein	AT1G04380	3' UTR (AT1G04390.1, exon 9 of 9)	-1093	AT1G04380.1	F19P19.18|F19P19_18	1-aminocyclopropane-1-carboxylate oxidase-like protein 7
325	NC_003070.9-1181000	NC_003070.9	Chr1	1181000	1182000	+	276	NC_003070.9-1174000	NC_003070.9	Chr1	1174000	1175000	+	85	7405	4	1.21901	1.52181	-3.37276	1	2	4	1	AT1G04390	intron (AT1G04390.1, intron 6 of 8)	2204	AT1G04390.1	F19P19.16|F19P19_16	BTB/POZ domain-containing protein	ERF14	promoter-TSS (AT1G04370.1)	-677	AT1G04370.1	ATERF14|Ethylene-responsive element binding factor 14|F19P19.19|F19P19_19	ethylene-responsive transcription factor 14
326	NC_003070.9-1182000	NC_003070.9	Chr1	1182000	1183000	+	225	NC_003070.9-1179000	NC_003070.9	Chr1	1179000	1180000	+	197	2299	7	2.29965	1.47294	-4.72031	1	2	2	2	AT1G04390	exon (AT1G04390.1, exon 4 of 9)	1204	AT1G04390.1	F19P19.16|F19P19_16	BTB/POZ domain-containing protein	AT1G04380	3' UTR (AT1G04390.1, exon 9 of 9)	-1093	AT1G04380.1	F19P19.18|F19P19_18	1-aminocyclopropane-1-carboxylate oxidase-like protein 7
327	NC_003070.9-1182000	NC_003070.9	Chr1	1182000	1183000	+	225	NC_003070.9-1180000	NC_003070.9	Chr1	1180000	1181000	+	211	2137	9	2.46675	1.55029	-6.95944	1	2	2	2	AT1G04390	exon (AT1G04390.1, exon 4 of 9)	1204	AT1G04390.1	F19P19.16|F19P19_16	BTB/POZ domain-containing protein	AT1G04380	exon (AT1G04390.1, exon 8 of 9)	-2093	AT1G04380.1	F19P19.18|F19P19_18	1-aminocyclopropane-1-carboxylate oxidase-like protein 7
328	NC_003070.9-1184000	NC_003070.9	Chr1	1184000	1185000	+	125	NC_003070.9-1181000	NC_003070.9	Chr1	1181000	1182000	+	276	2935	6	1.78593	1.56206	-4.66312	1	2	2	4	AT1G04390	promoter-TSS (AT1G04390.1)	-796	AT1G04390.1	F19P19.16|F19P19_16	BTB/POZ domain-containing protein	AT1G04390	intron (AT1G04390.1, intron 6 of 8)	2204	AT1G04390.1	F19P19.16|F19P19_16	BTB/POZ domain-containing protein
329	NC_003070.9-1184000	NC_003070.9	Chr1	1184000	1185000	+	125	NC_003070.9-1180000	NC_003070.9	Chr1	1180000	1181000	+	211	4673	4	1.36042	1.43252	-3.02834	1	2	2	2	AT1G04390	promoter-TSS (AT1G04390.1)	-796	AT1G04390.1	F19P19.16|F19P19_16	BTB/POZ domain-containing protein	AT1G04380	exon (AT1G04390.1, exon 8 of 9)	-2093	AT1G04380.1	F19P19.18|F19P19_18	1-aminocyclopropane-1-carboxylate oxidase-like protein 7
330	NC_003070.9-1185000	NC_003070.9	Chr1	1185000	1186000	+	118	NC_003070.9-1181000	NC_003070.9	Chr1	1181000	1182000	+	276	3361	5	1.68255	1.49898	-3.59395	1	2	1	4	AT1G04390	TTS (AT1G04400.2)	-1796	AT1G04390.1	F19P19.16|F19P19_16	BTB/POZ domain-containing protein	AT1G04390	intron (AT1G04390.1, intron 6 of 8)	2204	AT1G04390.1	F19P19.16|F19P19_16	BTB/POZ domain-containing protein
331	NC_003070.9-1186000	NC_003070.9	Chr1	1186000	1187000	+	528	NC_003070.9-1171000	NC_003070.9	Chr1	1171000	1172000	+	68	14454	4	1.05603	1.4788	-3.83583	1	2	1	1	CRY2	exon (AT1G04400.2, exon 4 of 5)	1776	AT1G04400.2	AT-PHH1|ATCRY2|CRYPTOCHROME 2 APOPROTEIN|F19P19.14|F19P19_14|FHA|PHH1|cryptochrome 2	cryptochrome 2	AT1G04360	Intergenic	-2622	AT1G04360.1	F19P19.21|F19P19_21	RING-finger domain-containing protein
332	NC_003070.9-1190000	NC_003070.9	Chr1	1190000	1191000	+	238	NC_003070.9-1163000	NC_003070.9	Chr1	1163000	1164000	+	276	27595	4	1.07726	1.42105	-3.73863	1	2	1	3	AT1G04410	exon (AT1G04410.1, exon 3 of 7)	912	AT1G04410.1	F19P19.13|F19P19_13	malate dehydrogenase	AT1G04340	intron (AT1G04340.1, intron 4 of 4)	1351	AT1G04340.1	F19P19.23|F19P19_23	HR-like lesion-inducing protein-like protein
333	NC_003070.9-1200000	NC_003070.9	Chr1	1200000	1201000	+	294	NC_003070.9-1194000	NC_003070.9	Chr1	1194000	1195000	+	131	5588	5	1.94385	1.32912	-3.07	1	2	2	1	CKL13	exon (AT1G04430.2, exon 6 of 8)	-1755	AT1G04440.1	F19P19.10|F19P19_10|casein kinase like 13	casein kinase like 13	AT1G04425	TTS (AT1G04420.1)	313	AT1G04425.1	0	ncRNA
334	NC_003070.9-1202000	NC_003070.9	Chr1	1202000	1203000	+	496	NC_003070.9-1200000	NC_003070.9	Chr1	1200000	1201000	+	294	2342	15	7.46397	0.887042	-4.71455	1	2	1	2	CKL13	TTS (AT1G04430.1)	245	AT1G04440.1	F19P19.10|F19P19_10|casein kinase like 13	casein kinase like 13	CKL13	exon (AT1G04430.2, exon 6 of 8)	-1755	AT1G04440.1	F19P19.10|F19P19_10|casein kinase like 13	casein kinase like 13
335	NC_003070.9-1214000	NC_003070.9	Chr1	1214000	1215000	+	241	NC_003070.9-1211000	NC_003070.9	Chr1	1211000	1212000	+	208	3173	8	2.38833	1.61342	-5.79833	1	2	3	2	AT1G04470	exon (AT1G04470.1, exon 1 of 5)	162	AT1G04470.1	F19P19.7|F19P19_7	uncharacterized protein	AT1G04457	promoter-TSS (AT1G04457.1)	-951	AT1G04457.1	0	pseudo
336	NC_003070.9-1214000	NC_003070.9	Chr1	1214000	1215000	+	241	NC_003070.9-1212000	NC_003070.9	Chr1	1212000	1213000	+	384	2165	10	4.45916	0.999238	-4.18406	1	2	3	2	AT1G04470	exon (AT1G04470.1, exon 1 of 5)	162	AT1G04470.1	F19P19.7|F19P19_7	uncharacterized protein	AT1G04457	exon (AT1G04470.1, exon 3 of 5)	-1951	AT1G04457.1	0	pseudo
337	NC_003070.9-1214000	NC_003070.9	Chr1	1214000	1215000	+	241	NC_003070.9-1210000	NC_003070.9	Chr1	1210000	1211000	+	160	3636	5	1.83134	1.39203	-3.27598	1	2	3	1	AT1G04470	exon (AT1G04470.1, exon 1 of 5)	162	AT1G04470.1	F19P19.7|F19P19_7	uncharacterized protein	AT1G04457	promoter-TSS (AT1G04457.1)	49	AT1G04457.1	0	pseudo
338	NC_003070.9-1215000	NC_003070.9	Chr1	1215000	1216000	+	429	NC_003070.9-1212000	NC_003070.9	Chr1	1212000	1213000	+	384	2988	22	8.01699	1.45208	-10.529	1	4	2	2	AT1G04480	promoter-TSS (AT1G04470.1)	-595	AT1G04480.1	F19P19.5|F19P19_5	60S ribosomal protein L23	AT1G04457	exon (AT1G04470.1, exon 3 of 5)	-1951	AT1G04457.1	0	pseudo
339	NC_003070.9-1215000	NC_003070.9	Chr1	1215000	1216000	+	429	NC_003070.9-1211000	NC_003070.9	Chr1	1211000	1212000	+	208	3797	9	4.2939	1.10925	-3.50792	1	4	2	2	AT1G04480	promoter-TSS (AT1G04470.1)	-595	AT1G04480.1	F19P19.5|F19P19_5	60S ribosomal protein L23	AT1G04457	promoter-TSS (AT1G04457.1)	-951	AT1G04457.1	0	pseudo
340	NC_003070.9-1219000	NC_003070.9	Chr1	1219000	1220000	+	281	NC_003070.9-1217000	NC_003070.9	Chr1	1217000	1218000	+	411	1635	13	5.57872	1.06285	-5.3944	1	2	1	1	AT1G04490	intron (AT1G04490.2, intron 3 of 4)	414	AT1G04490.1	F19P19.4|F19P19_4	uncharacterized protein	AT1G04480	TTS (AT1G04490.1)	1405	AT1G04480.1	F19P19.5|F19P19_5	60S ribosomal protein L23
341	NC_003070.9-1234000	NC_003070.9	Chr1	1234000	1235000	+	409	NC_003070.9-880000	NC_003070.9	Chr1	880000	881000	+	401	354112	4	0.15402	6.47163	-3.97203	1	2	2	2	AT1G04530	TTS (AT1G04520.1)	1534	AT1G04530.1	T1G11.22|T1G11_22	carboxylate clamp-tetratricopeptide repeat protein	AT1G03520	promoter-TSS (AT1G03520.1)	-342	AT1G03520.2	F21B7.14	core-2/I-branching beta-1,6-N-acetylglucosaminyltransferase family protein
342	NC_003070.9-1240000	NC_003070.9	Chr1	1240000	1241000	+	157	NC_003070.9-1218000	NC_003070.9	Chr1	1218000	1219000	+	655	22234	7	1.98047	1.49929	-5.51799	1	2	1	1	IAA12	5' UTR (AT1G04550.1, exon 1 of 3)	125	AT1G04550.1	BDL|BODENLOS|T1G11.20|T1G11_20|indole-3-acetic acid inducible 12	indole-3-acetic acid inducible 12	AT1G04490	exon (AT1G04490.1, exon 3 of 4)	1414	AT1G04490.1	F19P19.4|F19P19_4	uncharacterized protein
343	NC_003070.9-1241000	NC_003070.9	Chr1	1241000	1242000	+	180	NC_003070.9-1235000	NC_003070.9	Chr1	1235000	1236000	+	409	6456	8	3.73079	1.14316	-3.35051	1	2	1	2	AT1G04555	3' UTR (AT1G04550.1, exon 2 of 3)	-1058	AT1G04555.1	0	uncharacterized protein	AT1G04530	exon (AT1G04530.1, exon 1 of 5)	534	AT1G04530.1	T1G11.22|T1G11_22	carboxylate clamp-tetratricopeptide repeat protein
344	NC_003070.9-1257000	NC_003070.9	Chr1	1257000	1258000	+	103	NC_003070.9-1248000	NC_003070.9	Chr1	1248000	1249000	+	407	9277	6	1.82229	1.5427	-4.58403	1	2	1	1	AO4	promoter-TSS (AT1G04580.1)	10	AT1G04580.1	AAO4|ALDEHYDE OXIDASE 2|ALDEHYDE OXIDASE 4|ATAO-4|ATAO2|T1G11.17|T1G11_17|aldehyde oxidase 4|arabdopsis thaliana aldehyde oxidase 4	aldehyde oxidase 4	AT1G04570	exon (AT1G04570.1, exon 1 of 2)	275	AT1G04570.1	T1G11.18|T1G11_18	probable folate-biopterin transporter
345	NC_003070.9-1258000	NC_003070.9	Chr1	1258000	1259000	+	147	NC_003070.9-1256000	NC_003070.9	Chr1	1256000	1257000	+	138	2198	5	1.00193	1.72902	-5.64845	1	2	2	1	AO4	promoter-TSS (AT1G04580.1)	-990	AT1G04580.1	AAO4|ALDEHYDE OXIDASE 2|ALDEHYDE OXIDASE 4|ATAO-4|ATAO2|T1G11.17|T1G11_17|aldehyde oxidase 4|arabdopsis thaliana aldehyde oxidase 4	aldehyde oxidase 4	AO4	exon (AT1G04580.1, exon 2 of 10)	1010	AT1G04580.1	AAO4|ALDEHYDE OXIDASE 2|ALDEHYDE OXIDASE 4|ATAO-4|ATAO2|T1G11.17|T1G11_17|aldehyde oxidase 4|arabdopsis thaliana aldehyde oxidase 4	aldehyde oxidase 4
346	NC_003070.9-1258000	NC_003070.9	Chr1	1258000	1259000	+	147	NC_003070.9-1255000	NC_003070.9	Chr1	1255000	1256000	+	267	2692	5	1.9561	1.20503	-3.04495	1	2	2	1	AO4	promoter-TSS (AT1G04580.1)	-990	AT1G04580.1	AAO4|ALDEHYDE OXIDASE 2|ALDEHYDE OXIDASE 4|ATAO-4|ATAO2|T1G11.17|T1G11_17|aldehyde oxidase 4|arabdopsis thaliana aldehyde oxidase 4	aldehyde oxidase 4	AO4	exon (AT1G04580.1, exon 2 of 10)	2010	AT1G04580.1	AAO4|ALDEHYDE OXIDASE 2|ALDEHYDE OXIDASE 4|ATAO-4|ATAO2|T1G11.17|T1G11_17|aldehyde oxidase 4|arabdopsis thaliana aldehyde oxidase 4	aldehyde oxidase 4
347	NC_003070.9-1264000	NC_003070.9	Chr1	1264000	1265000	+	504	NC_003070.9-1262000	NC_003070.9	Chr1	1262000	1263000	+	227	1585	17	5.73922	1.37383	-9.44172	1	2	3	2	XIA	intron (AT1G04600.1, intron 9 of 41)	2377	AT1G04600.1	ATXIA|T1G11.15|T1G11_15|myosin XI A	myosin XI A	XIA	intron (AT1G04600.1, intron 1 of 41)	377	AT1G04600.1	ATXIA|T1G11.15|T1G11_15|myosin XI A	myosin XI A
348	NC_003070.9-1266000	NC_003070.9	Chr1	1266000	1267000	+	315	NC_003070.9-1262000	NC_003070.9	Chr1	1262000	1263000	+	227	3412	9	3.56468	1.37686	-4.56808	1	2	2	2	XIA	intron (AT1G04600.1, intron 18 of 41)	4377	AT1G04600.1	ATXIA|T1G11.15|T1G11_15|myosin XI A	myosin XI A	XIA	intron (AT1G04600.1, intron 1 of 41)	377	AT1G04600.1	ATXIA|T1G11.15|T1G11_15|myosin XI A	myosin XI A
349	NC_003070.9-1266000	NC_003070.9	Chr1	1266000	1267000	+	315	NC_003070.9-1231000	NC_003070.9	Chr1	1231000	1232000	+	263	34756	4	0.947253	1.5719	-3.9763	1	2	2	1	XIA	intron (AT1G04600.1, intron 18 of 41)	4377	AT1G04600.1	ATXIA|T1G11.15|T1G11_15|myosin XI A	myosin XI A	PDLP2	promoter-TSS (AT1G04520.1)	-78	AT1G04520.1	F19P19.1|F19P19_1|plasmodesmata-located protein 2	plasmodesmata-located protein 2
350	NC_003070.9-1267000	NC_003070.9	Chr1	1267000	1268000	+	445	NC_003070.9-1264000	NC_003070.9	Chr1	1264000	1265000	+	504	3270	23	11.4499	1.01086	-6.51409	1	2	5	3	XIA	exon (AT1G04600.1, exon 22 of 42)	5377	AT1G04600.1	ATXIA|T1G11.15|T1G11_15|myosin XI A	myosin XI A	XIA	intron (AT1G04600.1, intron 9 of 41)	2377	AT1G04600.1	ATXIA|T1G11.15|T1G11_15|myosin XI A	myosin XI A
351	NC_003070.9-1267000	NC_003070.9	Chr1	1267000	1268000	+	445	NC_003070.9-1263000	NC_003070.9	Chr1	1263000	1264000	+	398	4173	18	8.98093	1.08418	-5.35884	1	2	5	3	XIA	exon (AT1G04600.1, exon 22 of 42)	5377	AT1G04600.1	ATXIA|T1G11.15|T1G11_15|myosin XI A	myosin XI A	XIA	exon (AT1G04600.1, exon 5 of 42)	1377	AT1G04600.1	ATXIA|T1G11.15|T1G11_15|myosin XI A	myosin XI A
352	NC_003070.9-1269000	NC_003070.9	Chr1	1269000	1270000	+	265	NC_003070.9-1267000	NC_003070.9	Chr1	1267000	1268000	+	445	1619	14	5.97762	1.07338	-5.7689	1	2	3	5	XIA	exon (AT1G04600.1, exon 29 of 42)	7377	AT1G04600.1	ATXIA|T1G11.15|T1G11_15|myosin XI A	myosin XI A	XIA	exon (AT1G04600.1, exon 22 of 42)	5377	AT1G04600.1	ATXIA|T1G11.15|T1G11_15|myosin XI A	myosin XI A
353	NC_003070.9-1269000	NC_003070.9	Chr1	1269000	1270000	+	265	NC_003070.9-1263000	NC_003070.9	Chr1	1263000	1264000	+	398	5961	11	5.30119	1.12121	-3.96858	1	2	3	3	XIA	exon (AT1G04600.1, exon 29 of 42)	7377	AT1G04600.1	ATXIA|T1G11.15|T1G11_15|myosin XI A	myosin XI A	XIA	exon (AT1G04600.1, exon 5 of 42)	1377	AT1G04600.1	ATXIA|T1G11.15|T1G11_15|myosin XI A	myosin XI A
354	NC_003070.9-1271000	NC_003070.9	Chr1	1271000	1272000	+	249	NC_003070.9-1242000	NC_003070.9	Chr1	1242000	1243000	+	326	28924	4	1.17458	1.34428	-3.46587	1	2	1	1	YUC3	intron (AT1G04600.1, intron 37 of 41)	-7888	AT1G04610.1	T1G11.14|T1G11_14|YUCCA 3	flavin-containing monooxygenase YUCCA3	AT1G04555	promoter-TSS (AT1G04555.1)	-58	AT1G04555.1	0	uncharacterized protein
355	NC_003070.9-1288000	NC_003070.9	Chr1	1288000	1289000	+	364	NC_003070.9-1263000	NC_003070.9	Chr1	1263000	1264000	+	398	25162	8	2.51384	1.40445	-5.46574	1	2	3	3	AT1G04625	exon (AT1G04625.1, exon 2 of 3)	1320	AT1G04625.1	0	RnaseH domain-containing protein	XIA	exon (AT1G04600.1, exon 5 of 42)	1377	AT1G04600.1	ATXIA|T1G11.15|T1G11_15|myosin XI A	myosin XI A
356	NC_003070.9-1288000	NC_003070.9	Chr1	1288000	1289000	+	364	NC_003070.9-1269000	NC_003070.9	Chr1	1269000	1270000	+	265	19431	6	2.21629	1.18938	-3.68381	1	2	3	3	AT1G04625	exon (AT1G04625.1, exon 2 of 3)	1320	AT1G04625.1	0	RnaseH domain-containing protein	XIA	exon (AT1G04600.1, exon 29 of 42)	7377	AT1G04600.1	ATXIA|T1G11.15|T1G11_15|myosin XI A	myosin XI A
357	NC_003070.9-1289000	NC_003070.9	Chr1	1289000	1290000	+	141	NC_003070.9-1267000	NC_003070.9	Chr1	1267000	1268000	+	445	21851	4	1.24238	1.2857	-3.30105	1	2	1	5	AT1G04625	TTS (AT1G04630.1)	320	AT1G04625.1	0	RnaseH domain-containing protein	XIA	exon (AT1G04600.1, exon 22 of 42)	5377	AT1G04600.1	ATXIA|T1G11.15|T1G11_15|myosin XI A	myosin XI A
358	NC_003070.9-1290000	NC_003070.9	Chr1	1290000	1291000	+	419	NC_003070.9-1288000	NC_003070.9	Chr1	1288000	1289000	+	364	1873	20	8.10843	1.15582	-8.30654	1	2	2	3	MEE4	promoter-TSS (AT1G04625.1)	612	AT1G04630.1	T1G11.12|T1G11_12|maternal effect embryo arrest 4	NADH dehydrogenase [ubiquinone] 1 alpha subcomplex subunit 13-A	AT1G04625	exon (AT1G04625.1, exon 2 of 3)	1320	AT1G04625.1	0	RnaseH domain-containing protein
359	NC_003070.9-1297000	NC_003070.9	Chr1	1297000	1298000	+	224	NC_003070.9-1294000	NC_003070.9	Chr1	1294000	1295000	+	69	2745	4	0.815965	1.8378	-4.01198	1	2	1	1	AT1G04650	exon (AT1G04650.1, exon 6 of 7)	1502	AT1G04650.1	T1G11.9|T1G11_9	uncharacterized protein	AT1G04645	promoter-TSS (AT1G04645.1)	-237	AT1G04645.1	0	self-incompatibility protein S1-like protein
360	NC_003070.9-1298000	NC_003070.9	Chr1	1298000	1299000	+	182	NC_003070.9-1267000	NC_003070.9	Chr1	1267000	1268000	+	445	30774	5	1.12055	1.67106	-5.17171	1	2	3	5	AT1G04650	exon (AT1G04650.1, exon 2 of 7)	502	AT1G04650.1	T1G11.9|T1G11_9	uncharacterized protein	XIA	exon (AT1G04600.1, exon 22 of 42)	5377	AT1G04600.1	ATXIA|T1G11.15|T1G11_15|myosin XI A	myosin XI A
361	NC_003070.9-1298000	NC_003070.9	Chr1	1298000	1299000	+	182	NC_003070.9-1296000	NC_003070.9	Chr1	1296000	1297000	+	258	1868	7	2.51245	1.21505	-4.27893	1	2	3	2	AT1G04650	exon (AT1G04650.1, exon 2 of 7)	502	AT1G04650.1	T1G11.9|T1G11_9	uncharacterized protein	AT1G04645	exon (AT1G04650.1, exon 6 of 7)	-2237	AT1G04645.1	0	self-incompatibility protein S1-like protein
362	NC_003070.9-1298000	NC_003070.9	Chr1	1298000	1299000	+	182	NC_003070.9-1295000	NC_003070.9	Chr1	1295000	1296000	+	213	3223	6	2.06557	1.38955	-3.99611	1	2	3	1	AT1G04650	exon (AT1G04650.1, exon 2 of 7)	502	AT1G04650.1	T1G11.9|T1G11_9	uncharacterized protein	AT1G04645	exon (AT1G04650.1, exon 7 of 7)	-1237	AT1G04645.1	0	self-incompatibility protein S1-like protein
363	NC_003070.9-1317000	NC_003070.9	Chr1	1317000	1318000	+	517	NC_003070.9-1234000	NC_003070.9	Chr1	1234000	1235000	+	409	83078	4	0.889029	2.11547	-3.97187	1	2	1	2	AT1G04700	exon (AT1G04700.1, exon 2 of 9)	1246	AT1G04700.1	T1G11.5|T1G11_5	PB1 domain-containing protein tyrosine kinase	AT1G04530	TTS (AT1G04520.1)	1534	AT1G04530.1	T1G11.22|T1G11_22	carboxylate clamp-tetratricopeptide repeat protein
364	NC_003070.9-1325000	NC_003070.9	Chr1	1325000	1326000	+	372	NC_003070.9-1264000	NC_003070.9	Chr1	1264000	1265000	+	504	60939	5	1.10922	1.9731	-5.19662	1	2	1	3	AT1G04720	TTS (AT1G04710.1)	577	AT1G04720.1	50893.TRNA-MET-1	tRNA	XIA	intron (AT1G04600.1, intron 9 of 41)	2377	AT1G04600.1	ATXIA|T1G11.15|T1G11_15|myosin XI A	myosin XI A
365	NC_003070.9-1327000	NC_003070.9	Chr1	1327000	1328000	+	326	NC_003070.9-1290000	NC_003070.9	Chr1	1290000	1291000	+	419	36882	5	1.54569	1.38255	-3.88666	1	2	1	2	AT1G04720	intron (AT1G04730.1, intron 12 of 21)	2577	AT1G04720.1	50893.TRNA-MET-1	tRNA	MEE4	promoter-TSS (AT1G04625.1)	612	AT1G04630.1	T1G11.12|T1G11_12|maternal effect embryo arrest 4	NADH dehydrogenase [ubiquinone] 1 alpha subcomplex subunit 13-A
366	NC_003070.9-1332000	NC_003070.9	Chr1	1332000	1333000	+	325	NC_003070.9-1296000	NC_003070.9	Chr1	1296000	1297000	+	258	36001	5	0.970796	1.83584	-5.63489	1	2	4	2	VAMP721	exon (AT1G04750.1, exon 3 of 5)	1034	AT1G04750.2	AT VAMP7B|ATVAMP721|VAMP7B|VESICLE-ASSOCIATED MEMBRANE PROTEIN 7B|vesicle-associated membrane protein 721	vesicle-associated membrane protein 7B	AT1G04645	exon (AT1G04650.1, exon 6 of 7)	-2237	AT1G04645.1	0	self-incompatibility protein S1-like protein
367	NC_003070.9-1332000	NC_003070.9	Chr1	1332000	1333000	+	325	NC_003070.9-1235000	NC_003070.9	Chr1	1235000	1236000	+	409	97002	4	0.446423	3.01422	-3.97393	1	2	4	2	VAMP721	exon (AT1G04750.1, exon 3 of 5)	1034	AT1G04750.2	AT VAMP7B|ATVAMP721|VAMP7B|VESICLE-ASSOCIATED MEMBRANE PROTEIN 7B|vesicle-associated membrane protein 721	vesicle-associated membrane protein 7B	AT1G04530	exon (AT1G04530.1, exon 1 of 5)	534	AT1G04530.1	T1G11.22|T1G11_22	carboxylate clamp-tetratricopeptide repeat protein
368	NC_003070.9-1332000	NC_003070.9	Chr1	1332000	1333000	+	325	NC_003070.9-1309000	NC_003070.9	Chr1	1309000	1310000	+	202	22927	4	1.2985	1.24257	-3.16063	1	2	4	1	VAMP721	exon (AT1G04750.1, exon 3 of 5)	1034	AT1G04750.2	AT VAMP7B|ATVAMP721|VAMP7B|VESICLE-ASSOCIATED MEMBRANE PROTEIN 7B|vesicle-associated membrane protein 721	vesicle-associated membrane protein 7B	AT1G04684	TTS (AT1G04684.1)	1079	AT1G04684.1	0	uncharacterized protein
369	NC_003070.9-1336000	NC_003070.9	Chr1	1336000	1337000	+	240	NC_003070.9-1332000	NC_003070.9	Chr1	1332000	1333000	+	325	3946	9	4.01273	1.20727	-3.87563	1	2	2	4	AT1G04770	TTS (AT1G04760.1)	1349	AT1G04770.1	F13M7.24|F13M7_24	tetratricopeptide repeat-containing protein	VAMP721	exon (AT1G04750.1, exon 3 of 5)	1034	AT1G04750.2	AT VAMP7B|ATVAMP721|VAMP7B|VESICLE-ASSOCIATED MEMBRANE PROTEIN 7B|vesicle-associated membrane protein 721	vesicle-associated membrane protein 7B
370	NC_003070.9-1343000	NC_003070.9	Chr1	1343000	1344000	+	308	NC_003070.9-1339000	NC_003070.9	Chr1	1339000	1340000	+	51	3746	4	0.776729	2.04314	-4.02955	1	2	1	1	AT1G04780	promoter-TSS (AT1G04780.1)	84	AT1G04780.1	0	ankyrin repeat-containing protein	AT1G04778	promoter-TSS (AT1G04778.1)	-392	AT1G04778.1	0	uncharacterized protein
371	NC_003070.9-1363000	NC_003070.9	Chr1	1363000	1364000	+	202	NC_003070.9-1358000	NC_003070.9	Chr1	1358000	1359000	+	253	4714	9	2.34569	2.00404	-7.31393	1	2	1	2	AT1G04840	exon (AT1G04840.1, exon 2 of 2)	1462	AT1G04840.1	F13M7.17|F13M7_17	pentatricopeptide repeat-containing protein	TUA4	promoter-TSS (AT1G04820.1)	-114	AT1G04820.1	F13M7.19|TOR2|TORTIFOLIA 2|tubulin alpha-4 chain	tubulin alpha-4 chain
372	NC_003070.9-1367000	NC_003070.9	Chr1	1367000	1368000	+	314	NC_003070.9-1366000	NC_003070.9	Chr1	1366000	1367000	+	178	1314	6	2.5002	0.808123	-3.19771	1	2	2	1	AT1G04850	intron (AT1G04850.1, intron 3 of 11)	1344	AT1G04850.1	F13M7.16|F13M7_16	ubiquitin-associated (UBA)/TS-N domain-containing protein	AT1G04840	intron (AT1G04850.1, intron 6 of 11)	-1538	AT1G04840.1	F13M7.17|F13M7_17	pentatricopeptide repeat-containing protein
373	NC_003070.9-1368000	NC_003070.9	Chr1	1368000	1369000	+	338	NC_003070.9-1365000	NC_003070.9	Chr1	1365000	1366000	+	205	3098	9	3.10553	1.44815	-5.42956	1	2	3	1	AT1G04850	TTS (AT1G04860.1)	344	AT1G04850.1	F13M7.16|F13M7_16	ubiquitin-associated (UBA)/TS-N domain-containing protein	AT1G04840	promoter-TSS (AT1G04840.1)	-538	AT1G04840.1	F13M7.17|F13M7_17	pentatricopeptide repeat-containing protein
374	NC_003070.9-1368000	NC_003070.9	Chr1	1368000	1369000	+	338	NC_003070.9-1358000	NC_003070.9	Chr1	1358000	1359000	+	253	9689	8	3.0903	1.26672	-4.31268	1	2	3	2	AT1G04850	TTS (AT1G04860.1)	344	AT1G04850.1	F13M7.16|F13M7_16	ubiquitin-associated (UBA)/TS-N domain-containing protein	TUA4	promoter-TSS (AT1G04820.1)	-114	AT1G04820.1	F13M7.19|TOR2|TORTIFOLIA 2|tubulin alpha-4 chain	tubulin alpha-4 chain
375	NC_003070.9-1370000	NC_003070.9	Chr1	1370000	1371000	+	503	NC_003070.9-1367000	NC_003070.9	Chr1	1367000	1368000	+	314	2896	15	7.13996	1.05746	-5.08991	1	2	3	2	AT1G04850	exon (AT1G04860.1, exon 2 of 3)	-1656	AT1G04850.1	F13M7.16|F13M7_16	ubiquitin-associated (UBA)/TS-N domain-containing protein	AT1G04850	intron (AT1G04850.1, intron 3 of 11)	1344	AT1G04850.1	F13M7.16|F13M7_16	ubiquitin-associated (UBA)/TS-N domain-containing protein
376	NC_003070.9-1370000	NC_003070.9	Chr1	1370000	1371000	+	503	NC_003070.9-1368000	NC_003070.9	Chr1	1368000	1369000	+	338	2107	14	7.68507	0.761728	-3.71773	1	2	3	3	AT1G04850	exon (AT1G04860.1, exon 2 of 3)	-1656	AT1G04850.1	F13M7.16|F13M7_16	ubiquitin-associated (UBA)/TS-N domain-containing protein	AT1G04850	TTS (AT1G04860.1)	344	AT1G04850.1	F13M7.16|F13M7_16	ubiquitin-associated (UBA)/TS-N domain-containing protein
377	NC_003070.9-1373000	NC_003070.9	Chr1	1373000	1374000	+	108	NC_003070.9-1370000	NC_003070.9	Chr1	1370000	1371000	+	503	2760	8	2.42121	1.59649	-5.78031	1	2	1	3	UBP2	promoter-TSS (AT1G04860.1)	-399	AT1G04860.1	ATUBP2|F13M7.15|F13M7_15|UBIQUITIN-SPECIFIC PROTEASE 2|ubiquitin-specific protease 2	ubiquitin-specific protease 2	AT1G04850	exon (AT1G04860.1, exon 2 of 3)	-1656	AT1G04850.1	F13M7.16|F13M7_16	ubiquitin-associated (UBA)/TS-N domain-containing protein
378	NC_003070.9-1375000	NC_003070.9	Chr1	1375000	1376000	+	659	NC_003070.9-1372000	NC_003070.9	Chr1	1372000	1373000	+	259	3164	13	7.71719	0.742085	-3.0268	1	2	2	2	PRMT10	TTS (AT1G04880.1)	242	AT1G04870.1	ATPRMT10|F13M7.14|F13M7_14|protein arginine methyltransferase 10	arginine methyltransferase 10	UBP2	TTS (AT1G04870.2)	601	AT1G04860.1	ATUBP2|F13M7.15|F13M7_15|UBIQUITIN-SPECIFIC PROTEASE 2|ubiquitin-specific protease 2	ubiquitin-specific protease 2
379	NC_003070.9-1378000	NC_003070.9	Chr1	1378000	1379000	+	231	NC_003070.9-1375000	NC_003070.9	Chr1	1375000	1376000	+	659	2942	12	6.9203	0.779526	-3.05389	1	2	1	2	AT1G04880	intron (AT1G04880.1, intron 1 of 6)	685	AT1G04880.1	F13M7.13|F13M7_13	high mobility group B protein 15	PRMT10	TTS (AT1G04880.1)	242	AT1G04870.1	ATPRMT10|F13M7.14|F13M7_14|protein arginine methyltransferase 10	arginine methyltransferase 10
380	NC_003070.9-1390000	NC_003070.9	Chr1	1390000	1391000	+	333	NC_003070.9-1371000	NC_003070.9	Chr1	1371000	1372000	+	290	18703	5	1.96336	1.09489	-3.01988	1	2	1	1	AT1G04910	exon (AT1G04910.1, exon 3 of 9)	687	AT1G04910.1	F13M7.10|F13M7_10	O-fucosyltransferase-like protein	UBP2	exon (AT1G04860.1, exon 2 of 3)	1601	AT1G04860.1	ATUBP2|F13M7.15|F13M7_15|UBIQUITIN-SPECIFIC PROTEASE 2|ubiquitin-specific protease 2	ubiquitin-specific protease 2
381	NC_003070.9-1392000	NC_003070.9	Chr1	1392000	1393000	+	156	NC_003070.9-1377000	NC_003070.9	Chr1	1377000	1378000	+	295	14803	4	1.1755	1.37579	-3.47033	1	2	3	1	AT1G04910	exon (AT1G04920.1, exon 9 of 11)	-1313	AT1G04910.1	F13M7.10|F13M7_10	O-fucosyltransferase-like protein	AT1G04880	exon (AT1G04880.1, exon 4 of 7)	1685	AT1G04880.1	F13M7.13|F13M7_13	high mobility group B protein 15
382	NC_003070.9-1394000	NC_003070.9	Chr1	1394000	1395000	+	512	NC_003070.9-1392000	NC_003070.9	Chr1	1392000	1393000	+	156	2219	8	3.77369	0.915916	-3.30123	1	2	2	3	SPS3F	exon (AT1G04920.1, exon 4 of 11)	1364	AT1G04920.1	ATSPS3F|F13M7.9|F13M7_9|sucrose phosphate synthase 3F	sucrose-phosphate synthase	AT1G04910	exon (AT1G04920.1, exon 9 of 11)	-1313	AT1G04910.1	F13M7.10|F13M7_10	O-fucosyltransferase-like protein
383	NC_003070.9-1395000	NC_003070.9	Chr1	1395000	1396000	+	555	NC_003070.9-1392000	NC_003070.9	Chr1	1392000	1393000	+	156	2828	12	4.09213	1.49682	-6.99806	1	2	1	3	SPS3F	TTS (AT1G04930.1)	364	AT1G04920.1	ATSPS3F|F13M7.9|F13M7_9|sucrose phosphate synthase 3F	sucrose-phosphate synthase	AT1G04910	exon (AT1G04920.1, exon 9 of 11)	-1313	AT1G04910.1	F13M7.10|F13M7_10	O-fucosyltransferase-like protein
384	NC_003070.9-1397000	NC_003070.9	Chr1	1397000	1398000	+	318	NC_003070.9-1394000	NC_003070.9	Chr1	1394000	1395000	+	512	2667	18	7.71723	1.21305	-6.99402	1	2	1	2	AT1G04930	exon (AT1G04930.1, exon 4 of 7)	1553	AT1G04930.1	F13M7.8|F13M7_8	hydroxyproline-rich glycoprotein family protein	SPS3F	exon (AT1G04920.1, exon 4 of 11)	1364	AT1G04920.1	ATSPS3F|F13M7.9|F13M7_9|sucrose phosphate synthase 3F	sucrose-phosphate synthase
385	NC_003070.9-1403000	NC_003070.9	Chr1	1403000	1404000	+	324	NC_003070.9-1336000	NC_003070.9	Chr1	1336000	1337000	+	240	67404	4	0.383113	2.69835	-3.97749	1	2	3	2	AT1G04945	TTS (AT1G04945.2)	2592	AT1G04945.1	0	HIT-type zinc finger family protein	AT1G04770	TTS (AT1G04760.1)	1349	AT1G04770.1	F13M7.24|F13M7_24	tetratricopeptide repeat-containing protein
386	NC_003070.9-1403000	NC_003070.9	Chr1	1403000	1404000	+	324	NC_003070.9-1372000	NC_003070.9	Chr1	1372000	1373000	+	259	31089	4	1.01424	1.48943	-3.93079	1	2	3	2	AT1G04945	TTS (AT1G04945.2)	2592	AT1G04945.1	0	HIT-type zinc finger family protein	UBP2	TTS (AT1G04870.2)	601	AT1G04860.1	ATUBP2|F13M7.15|F13M7_15|UBIQUITIN-SPECIFIC PROTEASE 2|ubiquitin-specific protease 2	ubiquitin-specific protease 2
387	NC_003070.9-1405000	NC_003070.9	Chr1	1405000	1406000	+	140	NC_003070.9-1402000	NC_003070.9	Chr1	1402000	1403000	+	160	2596	4	1.04474	1.59822	-3.84595	1	2	1	1	TAFII59	intron (AT1G04950.3, intron 7 of 11)	1968	AT1G04950.1	ATTAF6|F13M7.6|F13M7_6|TAF6|TATA BOX ASSOCIATED FACTOR II 59|TBP-associated factor 6	TATA box associated factor II 59	AT1G04945	TTS (AT1G04950.2)	1592	AT1G04945.1	0	HIT-type zinc finger family protein
388	NC_003070.9-1406000	NC_003070.9	Chr1	1406000	1407000	+	210	NC_003070.9-1403000	NC_003070.9	Chr1	1403000	1404000	+	324	3461	9	3.23192	1.39665	-5.17518	1	2	1	3	TAFII59	intron (AT1G04950.3, intron 3 of 11)	968	AT1G04950.1	ATTAF6|F13M7.6|F13M7_6|TAF6|TATA BOX ASSOCIATED FACTOR II 59|TBP-associated factor 6	TATA box associated factor II 59	AT1G04945	TTS (AT1G04945.2)	2592	AT1G04945.1	0	HIT-type zinc finger family protein
389	NC_003070.9-1410000	NC_003070.9	Chr1	1410000	1411000	+	323	NC_003070.9-1408000	NC_003070.9	Chr1	1408000	1409000	+	336	2107	16	5.35584	1.37992	-8.97867	1	2	1	1	AT1G04960	promoter-TSS (AT1G04970.1)	368	AT1G04960.1	F13M7.5|F13M7_5	uncharacterized protein	TAFII59	promoter-TSS (AT1G04950.2)	-999	AT1G04950.2	ATTAF6|F13M7.6|F13M7_6|TAF6|TATA BOX ASSOCIATED FACTOR II 59|TBP-associated factor 6	TATA box associated factor II 59
390	NC_003070.9-1413000	NC_003070.9	Chr1	1413000	1414000	+	193	NC_003070.9-1411000	NC_003070.9	Chr1	1411000	1412000	+	428	2322	11	4.13941	1.2092	-5.72566	1	2	1	2	AT1G04970	TTS (AT1G04980.1)	1610	AT1G04970.2	F13M7.4|F13M7_4	lipid-binding serum glycoprotein family protein	AT1G04970	promoter-TSS (AT1G04960.2)	330	AT1G04970.1	F13M7.4|F13M7_4	lipid-binding serum glycoprotein family protein
391	NC_003070.9-1414000	NC_003070.9	Chr1	1414000	1415000	+	107	NC_003070.9-1411000	NC_003070.9	Chr1	1411000	1412000	+	428	2856	8	2.29296	1.66361	-6.11254	1	2	1	2	PDIL2-2	TTS (AT1G04970.1)	1644	AT1G04980.1	ARABIDOPSIS THALIANA PROTEIN DISULFIDE ISOMERASE 10|ATPDI10|ATPDIL2-2|F13M7.3|F13M7_3|PDI-like 2-2|PDI10|PROTEIN DISULFIDE ISOMERASE	protein disulfide-isomerase like 2-2	AT1G04970	promoter-TSS (AT1G04960.2)	330	AT1G04970.1	F13M7.4|F13M7_4	lipid-binding serum glycoprotein family protein
392	NC_003070.9-1449000	NC_003070.9	Chr1	1449000	1450000	+	219	NC_003070.9-1448000	NC_003070.9	Chr1	1448000	1449000	+	286	1350	9	3.41242	0.927295	-4.83512	1	2	1	3	AT1G05040	exon (AT1G05055.1, exon 3 of 4)	-1052	AT1G05040.1	T7A14.9|T7A14_9	uncharacterized protein	AT1G05040	promoter-TSS (AT1G05040.1)	-52	AT1G05040.1	T7A14.9|T7A14_9	uncharacterized protein
393	NC_003070.9-1450000	NC_003070.9	Chr1	1450000	1451000	+	185	NC_003070.9-1448000	NC_003070.9	Chr1	1448000	1449000	+	286	1575	8	2.87842	1.22905	-4.72132	1	2	2	3	GTF2H2	TTS (AT1G05060.1)	387	AT1G05055.1	AT1G05050|ATGTF2H2|general transcription factor II H2	transcription initiation factor TFIIH subunit H2	AT1G05040	promoter-TSS (AT1G05040.1)	-52	AT1G05040.1	T7A14.9|T7A14_9	uncharacterized protein
394	NC_003070.9-1450000	NC_003070.9	Chr1	1450000	1451000	+	185	NC_003070.9-1436000	NC_003070.9	Chr1	1436000	1437000	+	313	13739	5	1.88459	1.16749	-3.17064	1	2	2	1	GTF2H2	TTS (AT1G05060.1)	387	AT1G05055.1	AT1G05050|ATGTF2H2|general transcription factor II H2	transcription initiation factor TFIIH subunit H2	AT1G05020	exon (AT1G05020.1, exon 1 of 1)	1167	AT1G05020.1	T7A14.11|T7A14_11	clathrin coat assembly protein AP180
395	NC_003070.9-1454000	NC_003070.9	Chr1	1454000	1455000	+	92	NC_003070.9-1448000	NC_003070.9	Chr1	1448000	1449000	+	286	6437	5	1.42166	1.723	-4.24689	1	2	1	3	AT1G05061	promoter-TSS (AT1G05061.1)	-240	AT1G05061.1	0	pseudo	AT1G05040	promoter-TSS (AT1G05040.1)	-52	AT1G05040.1	T7A14.9|T7A14_9	uncharacterized protein
396	NC_003070.9-1462000	NC_003070.9	Chr1	1462000	1463000	+	221	NC_003070.9-1460000	NC_003070.9	Chr1	1460000	1461000	+	367	1841	9	4.47372	0.862015	-3.2854	1	2	1	2	AT1G05090	promoter-TSS (AT1G05090.1)	-702	AT1G05090.1	T7A14.3|T7A14_3	dentin sialophosphoprotein-like protein	AT1G05085	promoter-TSS (AT1G05085.1)	-488	AT1G05085.1	0	uncharacterized protein
397	NC_003070.9-1474000	NC_003070.9	Chr1	1474000	1475000	+	242	NC_003070.9-1472000	NC_003070.9	Chr1	1472000	1473000	+	452	1757	18	6.13443	1.36604	-9.78776	1	2	2	2	AT1G05120	intron (AT1G05120.1, intron 3 of 15)	1578	AT1G05120.1	0	Helicase protein with RING/U-box domain	MAPKKK18	intron (AT1G05120.1, intron 11 of 15)	2890	AT1G05100.1	T7A14.2|T7A14_2|mitogen-activated protein kinase kinase kinase 18	mitogen-activated protein kinase kinase kinase 18
398	NC_003070.9-1474000	NC_003070.9	Chr1	1474000	1475000	+	242	NC_003070.9-1473000	NC_003070.9	Chr1	1473000	1474000	+	310	1385	12	4.17133	1.02884	-6.76641	1	2	2	2	AT1G05120	intron (AT1G05120.1, intron 3 of 15)	1578	AT1G05120.1	0	Helicase protein with RING/U-box domain	AT1G05120	intron (AT1G05120.1, intron 7 of 15)	2578	AT1G05120.1	0	Helicase protein with RING/U-box domain
399	NC_003070.9-1475000	NC_003070.9	Chr1	1475000	1476000	+	97	NC_003070.9-1472000	NC_003070.9	Chr1	1472000	1473000	+	452	2407	8	2.43377	1.59008	-5.7645	1	2	3	2	AT1G05120	exon (AT1G05120.1, exon 3 of 16)	578	AT1G05120.1	0	Helicase protein with RING/U-box domain	MAPKKK18	intron (AT1G05120.1, intron 11 of 15)	2890	AT1G05100.1	T7A14.2|T7A14_2|mitogen-activated protein kinase kinase kinase 18	mitogen-activated protein kinase kinase kinase 18
400	NC_003070.9-1475000	NC_003070.9	Chr1	1475000	1476000	+	97	NC_003070.9-1460000	NC_003070.9	Chr1	1460000	1461000	+	367	14390	5	1.09359	1.72504	-5.30193	1	2	3	2	AT1G05120	exon (AT1G05120.1, exon 3 of 16)	578	AT1G05120.1	0	Helicase protein with RING/U-box domain	AT1G05085	promoter-TSS (AT1G05085.1)	-488	AT1G05085.1	0	uncharacterized protein
401	NC_003070.9-1475000	NC_003070.9	Chr1	1475000	1476000	+	97	NC_003070.9-1473000	NC_003070.9	Chr1	1473000	1474000	+	310	1364	6	1.65493	1.47066	-5.03453	1	2	3	2	AT1G05120	exon (AT1G05120.1, exon 3 of 16)	578	AT1G05120.1	0	Helicase protein with RING/U-box domain	AT1G05120	intron (AT1G05120.1, intron 7 of 15)	2578	AT1G05120.1	0	Helicase protein with RING/U-box domain
402	NC_003070.9-1495000	NC_003070.9	Chr1	1495000	1496000	+	174	NC_003070.9-1485000	NC_003070.9	Chr1	1485000	1486000	+	277	10238	5	1.97658	1.17271	-3.00485	1	2	1	1	AT1G05170	Intergenic	-1252	AT1G05170.1	YUP8H12.22|YUP8H12_22	putative beta-1,3-galactosyltransferase 2	AT1G05150	exon (AT1G05150.1, exon 1 of 1)	1460	AT1G05150.1	YUP8H12.24|YUP8H12_24	calcium-binding tetratricopeptide family protein
403	NC_003070.9-1509000	NC_003070.9	Chr1	1509000	1510000	+	375	NC_003070.9-1506000	NC_003070.9	Chr1	1506000	1507000	+	214	3376	9	3.95978	1.13032	-3.95681	1	2	1	2	AT1G05205	promoter-TSS (AT1G05210.1)	781	AT1G05205.1	0	uncharacterized protein	GLR3.4	exon (AT1G05200.2, exon 3 of 7)	1183	AT1G05200.1	ATGLR3.4|GLUR3|LIGAND-GATED CHANNEL-LIKE PROTEIN PRECURSOR|YUP8H12.19|YUP8H12_19|glutamate receptor 3.4	glutamate receptor 3.4
404	NC_003070.9-1512000	NC_003070.9	Chr1	1512000	1513000	+	411	NC_003070.9-1508000	NC_003070.9	Chr1	1508000	1509000	+	66	3747	4	1.33838	1.45185	-3.09587	1	2	5	1	AT1G05220	TTS (AT1G05230.2)	557	AT1G05220.2	YUP8H12.17|YUP8H12_17	putative transmembrane protein 97	AT1G05205	TTS (AT1G05205.1)	1781	AT1G05205.1	0	uncharacterized protein
405	NC_003070.9-1513000	NC_003070.9	Chr1	1513000	1514000	+	430	NC_003070.9-1498000	NC_003070.9	Chr1	1498000	1499000	+	391	14570	10	4.79443	0.953509	-3.72207	1	2	4	1	AT1G05220	TTS (AT1G05220.2)	1557	AT1G05220.2	YUP8H12.17|YUP8H12_17	putative transmembrane protein 97	AXR1	3' UTR (AT1G05180.3, exon 14 of 14)	3324	AT1G05180.2	AUXIN RESISTANT 1|AUXIN RESISTANT PROTEIN 1|YUP8H12.21|YUP8H12_21	RUB-activating enzyme E1
406	NC_003070.9-1513000	NC_003070.9	Chr1	1513000	1514000	+	430	NC_003070.9-1506000	NC_003070.9	Chr1	1506000	1507000	+	214	7356	9	4.57729	0.990755	-3.16681	1	2	4	2	AT1G05220	TTS (AT1G05220.2)	1557	AT1G05220.2	YUP8H12.17|YUP8H12_17	putative transmembrane protein 97	GLR3.4	exon (AT1G05200.2, exon 3 of 7)	1183	AT1G05200.1	ATGLR3.4|GLUR3|LIGAND-GATED CHANNEL-LIKE PROTEIN PRECURSOR|YUP8H12.19|YUP8H12_19|glutamate receptor 3.4	glutamate receptor 3.4
407	NC_003070.9-1514000	NC_003070.9	Chr1	1514000	1515000	+	352	NC_003070.9-1512000	NC_003070.9	Chr1	1512000	1513000	+	411	1756	22	7.30439	1.41044	-11.96	1	4	2	5	AT1G05220	TTS (AT1G05220.2)	2557	AT1G05220.2	YUP8H12.17|YUP8H12_17	putative transmembrane protein 97	AT1G05220	TTS (AT1G05230.2)	557	AT1G05220.2	YUP8H12.17|YUP8H12_17	putative transmembrane protein 97
408	NC_003070.9-1515000	NC_003070.9	Chr1	1515000	1516000	+	509	NC_003070.9-1513000	NC_003070.9	Chr1	1513000	1514000	+	430	2002	29	11.1828	1.23386	-12.3408	1	4	2	4	HDG2	intron (AT1G05230.1, intron 4 of 11)	1748	AT1G05230.1	YUP8H12.16|YUP8H12_16|homeodomain GLABROUS 2	homeobox-leucine zipper protein HDG2	AT1G05220	TTS (AT1G05220.2)	1557	AT1G05220.2	YUP8H12.17|YUP8H12_17	putative transmembrane protein 97
409	NC_003070.9-1515000	NC_003070.9	Chr1	1515000	1516000	+	509	NC_003070.9-1512000	NC_003070.9	Chr1	1512000	1513000	+	411	2796	24	10.6655	1.17464	-8.3223	1	4	2	5	HDG2	intron (AT1G05230.1, intron 4 of 11)	1748	AT1G05230.1	YUP8H12.16|YUP8H12_16|homeodomain GLABROUS 2	homeobox-leucine zipper protein HDG2	AT1G05220	TTS (AT1G05230.2)	557	AT1G05220.2	YUP8H12.17|YUP8H12_17	putative transmembrane protein 97
410	NC_003070.9-1519000	NC_003070.9	Chr1	1519000	1520000	+	161	NC_003070.9-1512000	NC_003070.9	Chr1	1512000	1513000	+	411	7139	10	3.33094	1.59445	-6.18431	1	2	1	5	HDG2	promoter-TSS (AT1G05230.2)	-695	AT1G05230.4	YUP8H12.16|YUP8H12_16|homeodomain GLABROUS 2	homeobox-leucine zipper protein HDG2	AT1G05220	TTS (AT1G05230.2)	557	AT1G05220.2	YUP8H12.17|YUP8H12_17	putative transmembrane protein 97
411	NC_003070.9-1520000	NC_003070.9	Chr1	1520000	1521000	+	113	NC_003070.9-1512000	NC_003070.9	Chr1	1512000	1513000	+	411	7800	7	2.19901	1.57132	-4.98967	1	2	1	5	AT1G05240	promoter-TSS (AT1G05240.1)	-637	AT1G05240.1	YUP8H12.15	peroxidase 1	AT1G05220	TTS (AT1G05230.2)	557	AT1G05220.2	YUP8H12.17|YUP8H12_17	putative transmembrane protein 97
412	NC_003070.9-1532000	NC_003070.9	Chr1	1532000	1533000	+	186	NC_003070.9-1513000	NC_003070.9	Chr1	1513000	1514000	+	430	19445	5	1.82707	1.17248	-3.28085	1	2	3	4	AT1G05270	exon (AT1G05270.1, exon 6 of 9)	1910	AT1G05270.1	YUP8H12.12|YUP8H12_12	TraB family protein	AT1G05220	TTS (AT1G05220.2)	1557	AT1G05220.2	YUP8H12.17|YUP8H12_17	putative transmembrane protein 97
413	NC_003070.9-1535000	NC_003070.9	Chr1	1535000	1536000	+	249	NC_003070.9-1514000	NC_003070.9	Chr1	1514000	1515000	+	352	21444	5	1.81319	1.17749	-3.30276	1	2	2	2	AT1G05270	TTS (AT1G05280.1)	-1090	AT1G05270.1	YUP8H12.12|YUP8H12_12	TraB family protein	AT1G05220	TTS (AT1G05220.2)	2557	AT1G05220.2	YUP8H12.17|YUP8H12_17	putative transmembrane protein 97
414	NC_003070.9-1539000	NC_003070.9	Chr1	1539000	1540000	+	252	NC_003070.9-1532000	NC_003070.9	Chr1	1532000	1533000	+	186	6967	7	2.42354	1.48983	-4.45741	1	2	1	3	AT1G05290	exon (AT1G05290.1, exon 3 of 4)	1062	AT1G05290.1	YUP8H12.10|YUP8H12_10	CCT motif-containing protein	AT1G05270	exon (AT1G05270.1, exon 6 of 9)	1910	AT1G05270.1	YUP8H12.12|YUP8H12_12	TraB family protein
415	NC_003070.9-1540000	NC_003070.9	Chr1	1540000	1541000	+	307	NC_003070.9-1535000	NC_003070.9	Chr1	1535000	1536000	+	249	5049	8	3.96459	1.07042	-3.04398	1	2	3	2	AT1G05290	promoter-TSS (AT1G05290.1)	62	AT1G05290.1	YUP8H12.10|YUP8H12_10	CCT motif-containing protein	AT1G05270	TTS (AT1G05280.1)	-1090	AT1G05270.1	YUP8H12.12|YUP8H12_12	TraB family protein
416	NC_003070.9-1541000	NC_003070.9	Chr1	1541000	1542000	+	310	NC_003070.9-1532000	NC_003070.9	Chr1	1532000	1533000	+	186	8507	8	2.55339	1.53455	-5.4094	1	2	1	3	AT1G05291	promoter-TSS (AT1G05290.1)	932	AT1G05291.1	0	uncharacterized protein	AT1G05270	exon (AT1G05270.1, exon 6 of 9)	1910	AT1G05270.1	YUP8H12.12|YUP8H12_12	TraB family protein
417	NC_003070.9-1555000	NC_003070.9	Chr1	1555000	1556000	+	459	NC_003070.9-1544000	NC_003070.9	Chr1	1544000	1545000	+	232	11205	9	3.93062	1.1041	-3.99459	1	2	4	1	AT1G05320	exon (AT1G05320.3, exon 4 of 8)	1892	AT1G05320.1	YUP8H12.6|YUP8H12_6	uncharacterized protein	AT1G05291	TTS (AT1G05300.1)	-2068	AT1G05291.1	0	uncharacterized protein
418	NC_003070.9-1555000	NC_003070.9	Chr1	1555000	1556000	+	459	NC_003070.9-1540000	NC_003070.9	Chr1	1540000	1541000	+	307	14564	9	4.03773	1.02891	-3.83028	1	2	4	3	AT1G05320	exon (AT1G05320.3, exon 4 of 8)	1892	AT1G05320.1	YUP8H12.6|YUP8H12_6	uncharacterized protein	AT1G05290	promoter-TSS (AT1G05290.1)	62	AT1G05290.1	YUP8H12.10|YUP8H12_10	CCT motif-containing protein
419	NC_003070.9-1556000	NC_003070.9	Chr1	1556000	1557000	+	431	NC_003070.9-1555000	NC_003070.9	Chr1	1555000	1556000	+	459	1332	20	10.0231	0.697038	-5.75892	1	2	4	4	AT1G05330	exon (AT1G05320.3, exon 4 of 8)	-1670	AT1G05330.1	YUP8H12.5|YUP8H12_5	uncharacterized protein	AT1G05320	exon (AT1G05320.3, exon 4 of 8)	1892	AT1G05320.1	YUP8H12.6|YUP8H12_6	uncharacterized protein
420	NC_003070.9-1556000	NC_003070.9	Chr1	1556000	1557000	+	431	NC_003070.9-1540000	NC_003070.9	Chr1	1540000	1541000	+	307	15923	10	3.55839	1.31156	-5.65716	1	2	4	3	AT1G05330	exon (AT1G05320.3, exon 4 of 8)	-1670	AT1G05330.1	YUP8H12.5|YUP8H12_5	uncharacterized protein	AT1G05290	promoter-TSS (AT1G05290.1)	62	AT1G05290.1	YUP8H12.10|YUP8H12_10	CCT motif-containing protein
421	NC_003070.9-1556000	NC_003070.9	Chr1	1556000	1557000	+	431	NC_003070.9-1549000	NC_003070.9	Chr1	1549000	1550000	+	327	6862	15	7.08167	1.13085	-5.1577	1	2	4	2	AT1G05330	exon (AT1G05320.3, exon 4 of 8)	-1670	AT1G05330.1	YUP8H12.5|YUP8H12_5	uncharacterized protein	ZIP5	Intergenic	-1651	AT1G05300.1	YUP8H12.8|YUP8H12_8|zinc transporter 5 precursor	zinc transporter 5
422	NC_003070.9-1556000	NC_003070.9	Chr1	1556000	1557000	+	431	NC_003070.9-1536000	NC_003070.9	Chr1	1536000	1537000	+	123	19711	4	1.14306	1.37191	-3.56302	1	2	4	1	AT1G05330	exon (AT1G05320.3, exon 4 of 8)	-1670	AT1G05330.1	YUP8H12.5|YUP8H12_5	uncharacterized protein	AT1G05280	exon (AT1G05280.1, exon 2 of 5)	1025	AT1G05280.1	YUP8H12.11|YUP8H12_11	uncharacterized protein
423	NC_003070.9-1557000	NC_003070.9	Chr1	1557000	1558000	+	312	NC_003070.9-1549000	NC_003070.9	Chr1	1549000	1550000	+	327	7451	11	4.79241	1.19318	-4.63294	1	2	3	2	AT1G05330	promoter-TSS (AT1G05330.1)	-670	AT1G05330.1	YUP8H12.5|YUP8H12_5	uncharacterized protein	ZIP5	Intergenic	-1651	AT1G05300.1	YUP8H12.8|YUP8H12_8|zinc transporter 5 precursor	zinc transporter 5
424	NC_003070.9-1557000	NC_003070.9	Chr1	1557000	1558000	+	312	NC_003070.9-1537000	NC_003070.9	Chr1	1537000	1538000	+	229	20082	5	1.53593	1.35323	-3.91678	1	2	3	1	AT1G05330	promoter-TSS (AT1G05330.1)	-670	AT1G05330.1	YUP8H12.5|YUP8H12_5	uncharacterized protein	AT1G05280	promoter-TSS (AT1G05280.1)	25	AT1G05280.1	YUP8H12.11|YUP8H12_11	uncharacterized protein
425	NC_003070.9-1557000	NC_003070.9	Chr1	1557000	1558000	+	312	NC_003070.9-1555000	NC_003070.9	Chr1	1555000	1556000	+	459	1873	19	7.20351	1.23715	-8.81417	1	2	3	4	AT1G05330	promoter-TSS (AT1G05330.1)	-670	AT1G05330.1	YUP8H12.5|YUP8H12_5	uncharacterized protein	AT1G05320	exon (AT1G05320.3, exon 4 of 8)	1892	AT1G05320.1	YUP8H12.6|YUP8H12_6	uncharacterized protein
426	NC_003070.9-1567000	NC_003070.9	Chr1	1567000	1568000	+	157	NC_003070.9-1565000	NC_003070.9	Chr1	1565000	1566000	+	131	2323	4	1.00714	1.45711	-3.96586	1	2	1	1	AT1G05360	TTS (AT1G05360.1)	2902	AT1G05360.1	YUP8H12.2|YUP8H12_2	protein KMS2	AT1G05360	intron (AT1G05360.1, intron 2 of 7)	902	AT1G05360.1	YUP8H12.2|YUP8H12_2	protein KMS2
427	NC_003070.9-1594000	NC_003070.9	Chr1	1594000	1595000	+	376	NC_003070.9-1583000	NC_003070.9	Chr1	1583000	1584000	+	208	11246	7	2.95587	1.12158	-3.49702	1	2	1	1	AT1G05430	intron (AT1G05430.1, intron 5 of 5)	1318	AT1G05430.1	T25N20.8|T25N20_8	uncharacterized protein	LPA19	promoter-TSS (AT1G05400.2)	218	AT1G05385.1	LOW PSII ACCUMULATION 19|Psb27-H1	photosystem II D1 precursor processing protein PSB27-H2
428	NC_003070.9-1597000	NC_003070.9	Chr1	1597000	1598000	+	325	NC_003070.9-1595000	NC_003070.9	Chr1	1595000	1596000	+	155	2436	6	2.53853	1.01294	-3.14104	1	2	1	1	AT1G05440	exon (AT1G05440.1, exon 1 of 3)	348	AT1G05440.1	T25N20.9|T25N20_9	C-8 sterol isomerase	AT1G05430	TTS (AT1G05440.1)	318	AT1G05430.1	T25N20.8|T25N20_8	uncharacterized protein
429	NC_003070.9-1602000	NC_003070.9	Chr1	1602000	1603000	+	482	NC_003070.9-1600000	NC_003070.9	Chr1	1600000	1601000	+	429	1996	32	10.4095	1.4541	-17.1784	0.34092	6	3	1	AT1G05450	exon (AT1G05460.1, exon 4 of 5)	2046	AT1G05450.1	T25N20.10|T25N20_10	protease inhibitor/seed storage/LTP family protein	AT1G05450	promoter-TSS (AT1G05450.1)	46	AT1G05450.1	T25N20.10|T25N20_10	protease inhibitor/seed storage/LTP family protein
430	NC_003070.9-1618000	NC_003070.9	Chr1	1618000	1619000	+	199	NC_003070.9-1602000	NC_003070.9	Chr1	1602000	1603000	+	482	16072	7	2.47125	1.27752	-4.35677	1	2	1	3	chr31	TTS (AT1G05490.1)	4952	AT1G05490.1	T25N20.14|chromatin remodeling 31	chromatin remodeling 31	AT1G05450	exon (AT1G05460.1, exon 4 of 5)	2046	AT1G05450.1	T25N20.10|T25N20_10	protease inhibitor/seed storage/LTP family protein
431	NC_003070.9-1619000	NC_003070.9	Chr1	1619000	1620000	+	240	NC_003070.9-1614000	NC_003070.9	Chr1	1614000	1615000	+	160	4585	5	1.84048	1.42037	-3.25815	1	2	1	1	chr31	exon (AT1G05490.1, exon 4 of 4)	3952	AT1G05490.1	T25N20.14|chromatin remodeling 31	chromatin remodeling 31	CVP2	Intergenic	-2797	AT1G05470.1	COTYLEDON VASCULAR PATTERN 2|T25N20.12|T25N20_12	Type I inositol-1,4,5-trisphosphate 5-phosphatase CVP2
432	NC_003070.9-1620000	NC_003070.9	Chr1	1620000	1621000	+	161	NC_003070.9-1602000	NC_003070.9	Chr1	1602000	1603000	+	482	17475	5	1.77406	1.20679	-3.39029	1	2	1	3	chr31	exon (AT1G05490.1, exon 4 of 4)	2952	AT1G05490.1	T25N20.14|chromatin remodeling 31	chromatin remodeling 31	AT1G05450	exon (AT1G05460.1, exon 4 of 5)	2046	AT1G05450.1	T25N20.10|T25N20_10	protease inhibitor/seed storage/LTP family protein
433	NC_003070.9-1629000	NC_003070.9	Chr1	1629000	1630000	+	532	NC_003070.9-1625000	NC_003070.9	Chr1	1625000	1626000	+	559	3854	24	14.8831	0.754806	-4.10101	1	2	3	1	AT1G05510	promoter-TSS (AT1G05510.1)	54	AT1G05510.1	T25N20.16	uncharacterized protein	NTMC2T2.1	intron (AT1G05500.1, intron 2 of 12)	545	AT1G05500.1	ARABIDOPSIS THALIANA SYNAPTOTAGMIN HOMOLOG E|ATSYTE|NTMC2TYPE2.1|SYNAPTOTAGMIN HOMOLOG E|SYT5|SYTE|T25N20.15|synaptotagmin 5	synaptotagmin-5
434	NC_003070.9-1630000	NC_003070.9	Chr1	1630000	1631000	+	213	NC_003070.9-1628000	NC_003070.9	Chr1	1628000	1629000	+	278	1573	8	2.90325	1.21929	-4.66479	1	2	3	1	AT1G05510	TTS (AT1G05520.1)	1054	AT1G05510.1	T25N20.16	uncharacterized protein	AT1G05510	promoter-TSS (AT1G05510.1)	-946	AT1G05510.1	T25N20.16	uncharacterized protein
435	NC_003070.9-1631000	NC_003070.9	Chr1	1631000	1632000	+	169	NC_003070.9-1629000	NC_003070.9	Chr1	1629000	1630000	+	532	2520	9	4.47333	0.862118	-3.29939	1	2	1	3	AT1G05510	TTS (AT1G05510.1)	2054	AT1G05510.1	T25N20.16	uncharacterized protein	AT1G05510	promoter-TSS (AT1G05510.1)	54	AT1G05510.1	T25N20.16	uncharacterized protein
436	NC_003070.9-1632000	NC_003070.9	Chr1	1632000	1633000	+	204	NC_003070.9-1629000	NC_003070.9	Chr1	1629000	1630000	+	532	2709	13	5.41529	1.23339	-5.67716	1	2	1	3	AT1G05510	intron (AT1G05520.1, intron 7 of 11)	3054	AT1G05510.1	T25N20.16	uncharacterized protein	AT1G05510	promoter-TSS (AT1G05510.1)	54	AT1G05510.1	T25N20.16	uncharacterized protein
437	NC_003070.9-1636000	NC_003070.9	Chr1	1636000	1637000	+	226	NC_003070.9-1630000	NC_003070.9	Chr1	1630000	1631000	+	213	6347	7	2.39464	1.55994	-4.51136	1	2	1	3	AT1G05520	promoter-TSS (AT1G05520.1)	-789	AT1G05520.1	T25N20.17	sec23/sec24-like transport protein	AT1G05510	TTS (AT1G05520.1)	1054	AT1G05510.1	T25N20.16	uncharacterized protein
438	NC_003070.9-1650000	NC_003070.9	Chr1	1650000	1651000	+	365	NC_003070.9-1630000	NC_003070.9	Chr1	1630000	1631000	+	213	20386	5	1.65576	1.27535	-3.63667	1	2	5	3	UGT75B1	exon (AT1G05570.1, exon 35 of 43)	-3353	AT1G05560.1	T25N20.21|UDP-GLUCOSE TRANSFERASE 1|UDP-GLUCOSYLTRANSFERASE|UDP-glucosyltransferase 75B1|UGT1	UDP-glucosyltransferase 75B1	AT1G05510	TTS (AT1G05520.1)	1054	AT1G05510.1	T25N20.16	uncharacterized protein
439	NC_003070.9-1652000	NC_003070.9	Chr1	1652000	1653000	+	151	NC_003070.9-1650000	NC_003070.9	Chr1	1650000	1651000	+	365	1775	9	2.79123	1.41203	-6.15607	1	2	1	5	UGT75B1	intron (AT1G05570.2, intron 27 of 43)	-5353	AT1G05560.1	T25N20.21|UDP-GLUCOSE TRANSFERASE 1|UDP-GLUCOSYLTRANSFERASE|UDP-glucosyltransferase 75B1|UGT1	UDP-glucosyltransferase 75B1	UGT75B1	exon (AT1G05570.1, exon 35 of 43)	-3353	AT1G05560.1	T25N20.21|UDP-GLUCOSE TRANSFERASE 1|UDP-GLUCOSYLTRANSFERASE|UDP-glucosyltransferase 75B1|UGT1	UDP-glucosyltransferase 75B1
440	NC_003070.9-1655000	NC_003070.9	Chr1	1655000	1656000	+	376	NC_003070.9-1649000	NC_003070.9	Chr1	1649000	1650000	+	124	5933	7	2.34305	1.5894	-4.6539	1	2	5	1	CALS1	intron (AT1G05570.2, intron 15 of 43)	3937	AT1G05570.1	ATGSL06|ATGSL6|F3F20.1|F3F20_1|GLUCAN SYNTHASE-LIKE 6|GSL06|GSL6|callose synthase 1	callose synthase 1	UGT75B1	intron (AT1G05570.2, intron 40 of 43)	-2353	AT1G05560.1	T25N20.21|UDP-GLUCOSE TRANSFERASE 1|UDP-GLUCOSYLTRANSFERASE|UDP-glucosyltransferase 75B1|UGT1	UDP-glucosyltransferase 75B1
441	NC_003070.9-1655000	NC_003070.9	Chr1	1655000	1656000	+	376	NC_003070.9-1650000	NC_003070.9	Chr1	1650000	1651000	+	365	5253	17	6.96841	1.41559	-7.1333	1	2	5	5	CALS1	intron (AT1G05570.2, intron 15 of 43)	3937	AT1G05570.1	ATGSL06|ATGSL6|F3F20.1|F3F20_1|GLUCAN SYNTHASE-LIKE 6|GSL06|GSL6|callose synthase 1	callose synthase 1	UGT75B1	exon (AT1G05570.1, exon 35 of 43)	-3353	AT1G05560.1	T25N20.21|UDP-GLUCOSE TRANSFERASE 1|UDP-GLUCOSYLTRANSFERASE|UDP-glucosyltransferase 75B1|UGT1	UDP-glucosyltransferase 75B1
442	NC_003070.9-1656000	NC_003070.9	Chr1	1656000	1657000	+	151	NC_003070.9-1651000	NC_003070.9	Chr1	1651000	1652000	+	320	5071	6	2.40678	1.33785	-3.35747	1	2	2	1	CALS1	intron (AT1G05570.2, intron 11 of 43)	2937	AT1G05570.1	ATGSL06|ATGSL6|F3F20.1|F3F20_1|GLUCAN SYNTHASE-LIKE 6|GSL06|GSL6|callose synthase 1	callose synthase 1	UGT75B1	exon (AT1G05570.1, exon 31 of 43)	-4353	AT1G05560.1	T25N20.21|UDP-GLUCOSE TRANSFERASE 1|UDP-GLUCOSYLTRANSFERASE|UDP-glucosyltransferase 75B1|UGT1	UDP-glucosyltransferase 75B1
443	NC_003070.9-1657000	NC_003070.9	Chr1	1657000	1658000	+	88	NC_003070.9-1650000	NC_003070.9	Chr1	1650000	1651000	+	365	7501	5	1.59932	1.52308	-3.79691	1	2	2	5	CALS1	exon (AT1G05570.1, exon 7 of 43)	1937	AT1G05570.1	ATGSL06|ATGSL6|F3F20.1|F3F20_1|GLUCAN SYNTHASE-LIKE 6|GSL06|GSL6|callose synthase 1	callose synthase 1	UGT75B1	exon (AT1G05570.1, exon 35 of 43)	-3353	AT1G05560.1	T25N20.21|UDP-GLUCOSE TRANSFERASE 1|UDP-GLUCOSYLTRANSFERASE|UDP-glucosyltransferase 75B1|UGT1	UDP-glucosyltransferase 75B1
444	NC_003070.9-1657000	NC_003070.9	Chr1	1657000	1658000	+	88	NC_003070.9-1655000	NC_003070.9	Chr1	1655000	1656000	+	376	2243	5	1.6245	1.26708	-3.73804	1	2	2	5	CALS1	exon (AT1G05570.1, exon 7 of 43)	1937	AT1G05570.1	ATGSL06|ATGSL6|F3F20.1|F3F20_1|GLUCAN SYNTHASE-LIKE 6|GSL06|GSL6|callose synthase 1	callose synthase 1	CALS1	intron (AT1G05570.2, intron 15 of 43)	3937	AT1G05570.1	ATGSL06|ATGSL6|F3F20.1|F3F20_1|GLUCAN SYNTHASE-LIKE 6|GSL06|GSL6|callose synthase 1	callose synthase 1
445	NC_003070.9-1658000	NC_003070.9	Chr1	1658000	1659000	+	129	NC_003070.9-1650000	NC_003070.9	Chr1	1650000	1651000	+	365	7901	6	2.20826	1.34604	-3.72331	1	2	2	5	CALS1	exon (AT1G05570.1, exon 2 of 43)	937	AT1G05570.1	ATGSL06|ATGSL6|F3F20.1|F3F20_1|GLUCAN SYNTHASE-LIKE 6|GSL06|GSL6|callose synthase 1	callose synthase 1	UGT75B1	exon (AT1G05570.1, exon 35 of 43)	-3353	AT1G05560.1	T25N20.21|UDP-GLUCOSE TRANSFERASE 1|UDP-GLUCOSYLTRANSFERASE|UDP-glucosyltransferase 75B1|UGT1	UDP-glucosyltransferase 75B1
446	NC_003070.9-1659000	NC_003070.9	Chr1	1659000	1660000	+	233	NC_003070.9-1656000	NC_003070.9	Chr1	1656000	1657000	+	151	2877	6	1.7107	1.61208	-4.85051	1	2	2	2	CALS1	promoter-TSS (AT1G05570.1)	-63	AT1G05570.2	ATGSL06|ATGSL6|F3F20.1|F3F20_1|GLUCAN SYNTHASE-LIKE 6|GSL06|GSL6|callose synthase 1	callose synthase 1	CALS1	intron (AT1G05570.2, intron 11 of 43)	2937	AT1G05570.1	ATGSL06|ATGSL6|F3F20.1|F3F20_1|GLUCAN SYNTHASE-LIKE 6|GSL06|GSL6|callose synthase 1	callose synthase 1
447	NC_003070.9-1659000	NC_003070.9	Chr1	1659000	1660000	+	233	NC_003070.9-1655000	NC_003070.9	Chr1	1655000	1656000	+	376	3752	10	4.32006	1.26274	-4.38529	1	2	2	5	CALS1	promoter-TSS (AT1G05570.1)	-63	AT1G05570.2	ATGSL06|ATGSL6|F3F20.1|F3F20_1|GLUCAN SYNTHASE-LIKE 6|GSL06|GSL6|callose synthase 1	callose synthase 1	CALS1	intron (AT1G05570.2, intron 15 of 43)	3937	AT1G05570.1	ATGSL06|ATGSL6|F3F20.1|F3F20_1|GLUCAN SYNTHASE-LIKE 6|GSL06|GSL6|callose synthase 1	callose synthase 1
448	NC_003070.9-1660000	NC_003070.9	Chr1	1660000	1661000	+	142	NC_003070.9-1658000	NC_003070.9	Chr1	1658000	1659000	+	129	2045	6	0.881043	2.06333	-7.50987	1	2	1	2	CALS1	Intergenic	-1063	AT1G05570.2	ATGSL06|ATGSL6|F3F20.1|F3F20_1|GLUCAN SYNTHASE-LIKE 6|GSL06|GSL6|callose synthase 1	callose synthase 1	CALS1	exon (AT1G05570.1, exon 2 of 43)	937	AT1G05570.1	ATGSL06|ATGSL6|F3F20.1|F3F20_1|GLUCAN SYNTHASE-LIKE 6|GSL06|GSL6|callose synthase 1	callose synthase 1
449	NC_003070.9-1672000	NC_003070.9	Chr1	1672000	1673000	+	402	NC_003070.9-1670000	NC_003070.9	Chr1	1670000	1671000	+	320	1948	14	6.03054	1.06254	-5.67116	1	2	6	2	AT1G05600	TTS (AT1G05590.1)	401	AT1G05600.1	F3F20.5|F3F20_5	pentatricopeptide repeat-containing protein	HEXO2	exon (AT1G05590.1, exon 2 of 3)	1150	AT1G05590.1	ATHEX3|BETA-HEXOSAMINIDASE 3|F3F20.4|F3F20_4|beta-hexosaminidase 2	beta-hexosaminidase 2
450	NC_003070.9-1672000	NC_003070.9	Chr1	1672000	1673000	+	402	NC_003070.9-1662000	NC_003070.9	Chr1	1662000	1663000	+	242	10103	8	3.6367	1.0585	-3.46535	1	2	6	1	AT1G05600	TTS (AT1G05590.1)	401	AT1G05600.1	F3F20.5|F3F20_5	pentatricopeptide repeat-containing protein	AT1G05575	promoter-TSS (AT1G05575.1)	-313	AT1G05575.1	0	uncharacterized protein
451	NC_003070.9-1674000	NC_003070.9	Chr1	1674000	1675000	+	310	NC_003070.9-1673000	NC_003070.9	Chr1	1673000	1674000	+	499	1333	22	7.24237	1.1151	-12.1351	1	4	2	3	APS2	TTS (AT1G05600.2)	1434	AT1G05610.1	ADP-GLUCOSE PYROPHOSPHORYLASE|ADP-glucose pyrophosphorylase small subunit 2|F3F20.6|F3F20_6	ADP-glucose pyrophosphorylase small subunit 2	AT1G05600	TTS (AT1G05610.1)	1401	AT1G05600.1	F3F20.5|F3F20_5	pentatricopeptide repeat-containing protein
452	NC_003070.9-1675000	NC_003070.9	Chr1	1675000	1676000	+	321	NC_003070.9-1672000	NC_003070.9	Chr1	1672000	1673000	+	402	2694	13	6.01049	1.09008	-4.78965	1	2	2	6	APS2	exon (AT1G05610.1, exon 1 of 8)	434	AT1G05610.1	ADP-GLUCOSE PYROPHOSPHORYLASE|ADP-glucose pyrophosphorylase small subunit 2|F3F20.6|F3F20_6	ADP-glucose pyrophosphorylase small subunit 2	AT1G05600	TTS (AT1G05590.1)	401	AT1G05600.1	F3F20.5|F3F20_5	pentatricopeptide repeat-containing protein
453	NC_003070.9-1675000	NC_003070.9	Chr1	1675000	1676000	+	321	NC_003070.9-1673000	NC_003070.9	Chr1	1673000	1674000	+	499	2153	19	7.4864	1.18911	-8.32823	1	2	2	3	APS2	exon (AT1G05610.1, exon 1 of 8)	434	AT1G05610.1	ADP-GLUCOSE PYROPHOSPHORYLASE|ADP-glucose pyrophosphorylase small subunit 2|F3F20.6|F3F20_6	ADP-glucose pyrophosphorylase small subunit 2	AT1G05600	TTS (AT1G05610.1)	1401	AT1G05600.1	F3F20.5|F3F20_5	pentatricopeptide repeat-containing protein
454	NC_003070.9-1678000	NC_003070.9	Chr1	1678000	1679000	+	200	NC_003070.9-1674000	NC_003070.9	Chr1	1674000	1675000	+	310	3733	8	2.82356	1.52295	-4.8248	1	2	2	2	AT1G05615	promoter-TSS (AT1G05620.1)	-230	AT1G05615.1	0	uncharacterized protein	APS2	TTS (AT1G05600.2)	1434	AT1G05610.1	ADP-GLUCOSE PYROPHOSPHORYLASE|ADP-glucose pyrophosphorylase small subunit 2|F3F20.6|F3F20_6	ADP-glucose pyrophosphorylase small subunit 2
455	NC_003070.9-1678000	NC_003070.9	Chr1	1678000	1679000	+	200	NC_003070.9-1672000	NC_003070.9	Chr1	1672000	1673000	+	402	5517	8	3.68695	1.16023	-3.40441	1	2	2	6	AT1G05615	promoter-TSS (AT1G05620.1)	-230	AT1G05615.1	0	uncharacterized protein	AT1G05600	TTS (AT1G05590.1)	401	AT1G05600.1	F3F20.5|F3F20_5	pentatricopeptide repeat-containing protein
456	NC_003070.9-1686000	NC_003070.9	Chr1	1686000	1687000	+	404	NC_003070.9-1673000	NC_003070.9	Chr1	1673000	1674000	+	499	12973	12	5.9364	0.938183	-4.02269	1	2	2	3	AT1G05640	TTS (AT1G05640.1)	3001	AT1G05640.1	F3F20.9|F3F20_9	ankyrin repeats-containing protein	AT1G05600	TTS (AT1G05610.1)	1401	AT1G05600.1	F3F20.5|F3F20_5	pentatricopeptide repeat-containing protein
457	NC_003070.9-1687000	NC_003070.9	Chr1	1687000	1688000	+	394	NC_003070.9-1670000	NC_003070.9	Chr1	1670000	1671000	+	320	16863	8	2.90256	1.25737	-4.64776	1	2	3	2	AT1G05640	TTS (AT1G05630.1)	2001	AT1G05640.1	F3F20.9|F3F20_9	ankyrin repeats-containing protein	HEXO2	exon (AT1G05590.1, exon 2 of 3)	1150	AT1G05590.1	ATHEX3|BETA-HEXOSAMINIDASE 3|F3F20.4|F3F20_4|beta-hexosaminidase 2	beta-hexosaminidase 2
458	NC_003070.9-1687000	NC_003070.9	Chr1	1687000	1688000	+	394	NC_003070.9-1679000	NC_003070.9	Chr1	1679000	1680000	+	111	7785	5	1.85121	1.30656	-3.24831	1	2	3	1	AT1G05640	TTS (AT1G05630.1)	2001	AT1G05640.1	F3F20.9|F3F20_9	ankyrin repeats-containing protein	URH2	promoter-TSS (AT1G05620.2)	-80	AT1G05620.2	F3F20.7|F3F20_7|uridine-ribohydrolase 2	inosine nucleoside hydrolase
459	NC_003070.9-1689000	NC_003070.9	Chr1	1689000	1690000	+	272	NC_003070.9-1663000	NC_003070.9	Chr1	1663000	1664000	+	179	25940	4	0.727409	1.759	-3.98216	1	2	4	1	AT1G05640	promoter-TSS (AT1G05640.1)	1	AT1G05640.1	F3F20.9|F3F20_9	ankyrin repeats-containing protein	AT1G05577	exon (AT1G05577.1, exon 4 of 6)	898	AT1G05577.1	0	uncharacterized protein
460	NC_003070.9-1689000	NC_003070.9	Chr1	1689000	1690000	+	272	NC_003070.9-1686000	NC_003070.9	Chr1	1686000	1687000	+	404	3209	10	5.0293	0.958604	-3.45656	1	2	4	2	AT1G05640	promoter-TSS (AT1G05640.1)	1	AT1G05640.1	F3F20.9|F3F20_9	ankyrin repeats-containing protein	AT1G05640	TTS (AT1G05640.1)	3001	AT1G05640.1	F3F20.9|F3F20_9	ankyrin repeats-containing protein
461	NC_003070.9-1690000	NC_003070.9	Chr1	1690000	1691000	+	445	NC_003070.9-1688000	NC_003070.9	Chr1	1688000	1689000	+	168	2312	10	3.42745	1.30994	-5.97463	1	2	5	2	AT1G05640	promoter-TSS (AT1G05640.1)	-999	AT1G05640.1	F3F20.9|F3F20_9	ankyrin repeats-containing protein	AT1G05640	exon (AT1G05640.1, exon 2 of 3)	1001	AT1G05640.1	F3F20.9|F3F20_9	ankyrin repeats-containing protein
462	NC_003070.9-1690000	NC_003070.9	Chr1	1690000	1691000	+	445	NC_003070.9-1683000	NC_003070.9	Chr1	1683000	1684000	+	168	7090	8	3.39905	1.23242	-3.82695	1	2	5	1	AT1G05640	promoter-TSS (AT1G05640.1)	-999	AT1G05640.1	F3F20.9|F3F20_9	ankyrin repeats-containing protein	5PTASE13	exon (AT1G05630.1, exon 2 of 10)	1053	AT1G05630.2	AT5PTASE13|F3F20.8|F3F20_8	Type I inositol-1,4,5-trisphosphate 5-phosphatase 13
463	NC_003070.9-1690000	NC_003070.9	Chr1	1690000	1691000	+	445	NC_003070.9-1655000	NC_003070.9	Chr1	1655000	1656000	+	376	34717	5	1.84156	1.18326	-3.24201	1	2	5	5	AT1G05640	promoter-TSS (AT1G05640.1)	-999	AT1G05640.1	F3F20.9|F3F20_9	ankyrin repeats-containing protein	CALS1	intron (AT1G05570.2, intron 15 of 43)	3937	AT1G05570.1	ATGSL06|ATGSL6|F3F20.1|F3F20_1|GLUCAN SYNTHASE-LIKE 6|GSL06|GSL6|callose synthase 1	callose synthase 1
464	NC_003070.9-1690000	NC_003070.9	Chr1	1690000	1691000	+	445	NC_003070.9-1672000	NC_003070.9	Chr1	1672000	1673000	+	402	17857	8	3.92935	0.890646	-3.07502	1	2	5	6	AT1G05640	promoter-TSS (AT1G05640.1)	-999	AT1G05640.1	F3F20.9|F3F20_9	ankyrin repeats-containing protein	AT1G05600	TTS (AT1G05590.1)	401	AT1G05600.1	F3F20.5|F3F20_5	pentatricopeptide repeat-containing protein
465	NC_003070.9-1691000	NC_003070.9	Chr1	1691000	1692000	+	100	NC_003070.9-1689000	NC_003070.9	Chr1	1689000	1690000	+	272	1591	5	1.23658	1.53565	-4.79655	1	2	1	4	AT1G05650	intron (AT1G05650.1, intron 1 of 3)	626	AT1G05650.1	F3F20.10|F3F20_10	pectin lyase-like protein	AT1G05640	promoter-TSS (AT1G05640.1)	1	AT1G05640.1	F3F20.9|F3F20_9	ankyrin repeats-containing protein
466	NC_003070.9-1697000	NC_003070.9	Chr1	1697000	1698000	+	105	NC_003070.9-1690000	NC_003070.9	Chr1	1690000	1691000	+	445	7307	7	2.16206	1.638	-5.08564	1	2	1	5	AT1G05660	TTS (AT1G05670.1)	-1442	AT1G05660.1	F3F20.11|F3F20_11	pectin lyase-like protein	AT1G05640	promoter-TSS (AT1G05640.1)	-999	AT1G05640.1	F3F20.9|F3F20_9	ankyrin repeats-containing protein
467	NC_003070.9-1698000	NC_003070.9	Chr1	1698000	1699000	+	216	NC_003070.9-1688000	NC_003070.9	Chr1	1688000	1689000	+	168	10339	5	1.31307	1.63108	-4.53344	1	2	2	2	AT1G05660	3' UTR (AT1G05670.1, exon 1 of 3)	-2442	AT1G05660.1	F3F20.11|F3F20_11	pectin lyase-like protein	AT1G05640	exon (AT1G05640.1, exon 2 of 3)	1001	AT1G05640.1	F3F20.9|F3F20_9	ankyrin repeats-containing protein
468	NC_003070.9-1698000	NC_003070.9	Chr1	1698000	1699000	+	216	NC_003070.9-1689000	NC_003070.9	Chr1	1689000	1690000	+	272	9035	6	2.3282	1.24729	-3.48298	1	2	2	4	AT1G05660	3' UTR (AT1G05670.1, exon 1 of 3)	-2442	AT1G05660.1	F3F20.11|F3F20_11	pectin lyase-like protein	AT1G05640	promoter-TSS (AT1G05640.1)	1	AT1G05640.1	F3F20.9|F3F20_9	ankyrin repeats-containing protein
469	NC_003070.9-1709000	NC_003070.9	Chr1	1709000	1710000	+	180	NC_003070.9-1687000	NC_003070.9	Chr1	1687000	1688000	+	394	21840	4	1.28362	1.254	-3.19716	1	2	1	3	AT1G05700	promoter-TSS (AT1G05700.1)	-296	AT1G05700.1	F3F20.15|F3F20_15	Leucine-rich repeat transmembrane protein kinase protein	AT1G05640	TTS (AT1G05630.1)	2001	AT1G05640.1	F3F20.9|F3F20_9	ankyrin repeats-containing protein
470	NC_003070.9-1712000	NC_003070.9	Chr1	1712000	1713000	+	216	NC_003070.9-1694000	NC_003070.9	Chr1	1694000	1695000	+	509	18411	6	2.46241	1.07373	-3.25389	1	2	1	1	AT1G05710	exon (AT1G05700.1, exon 9 of 11)	-2450	AT1G05710.2	F3F20.16|F3F20_16	basic helix-loop-helix domain-containing protein	AT1G05660	exon (AT1G05660.1, exon 4 of 4)	1558	AT1G05660.1	F3F20.11|F3F20_11	pectin lyase-like protein
471	NC_003070.9-1720000	NC_003070.9	Chr1	1720000	1721000	+	406	NC_003070.9-1715000	NC_003070.9	Chr1	1715000	1716000	+	115	5124	6	2.2825	1.41049	-3.58925	1	2	2	1	AT1G05740	promoter-TSS (AT1G05740.1)	-174	AT1G05740.1	F3F20.19|F3F20_19	uncharacterized protein	AT1G05710	promoter-TSS (AT1G05710.4)	-280	AT1G05710.4	F3F20.16|F3F20_16	basic helix-loop-helix domain-containing protein
472	NC_003070.9-1721000	NC_003070.9	Chr1	1721000	1722000	+	401	NC_003070.9-1717000	NC_003070.9	Chr1	1717000	1718000	+	351	3947	14	7.00016	1.06915	-4.42519	1	2	3	1	PDE247	promoter-TSS (AT1G05750.1)	-9	AT1G05750.1	CLB19|T20M3.1|T20M3_1|pigment defective 247	pentatricopeptide repeat protein PDE247	AT1G05730	TTS (AT1G05710.2)	-1055	AT1G05730.1	F3F20.18|F3F20_18	uncharacterized protein
473	NC_003070.9-1721000	NC_003070.9	Chr1	1721000	1722000	+	401	NC_003070.9-1672000	NC_003070.9	Chr1	1672000	1673000	+	402	48755	4	1.17003	1.48213	-3.47357	1	2	3	6	PDE247	promoter-TSS (AT1G05750.1)	-9	AT1G05750.1	CLB19|T20M3.1|T20M3_1|pigment defective 247	pentatricopeptide repeat protein PDE247	AT1G05600	TTS (AT1G05590.1)	401	AT1G05600.1	F3F20.5|F3F20_5	pentatricopeptide repeat-containing protein
474	NC_003070.9-1723000	NC_003070.9	Chr1	1723000	1724000	+	201	NC_003070.9-1721000	NC_003070.9	Chr1	1721000	1722000	+	401	1677	8	3.99079	0.849909	-3.01984	1	2	1	3	RTM1	TTS (AT1G05760.1)	986	AT1G05760.1	T20M3.2|T20M3_2|restricted tev movement 1	protein RTM1	PDE247	promoter-TSS (AT1G05750.1)	-9	AT1G05750.1	CLB19|T20M3.1|T20M3_1|pigment defective 247	pentatricopeptide repeat protein PDE247
475	NC_003070.9-1736000	NC_003070.9	Chr1	1736000	1737000	+	352	NC_003070.9-1733000	NC_003070.9	Chr1	1733000	1734000	+	26	2332	5	0.46543	2.60076	-5.87365	1	2	4	1	AT1G05790	intron (AT1G05790.1, intron 11 of 13)	3461	AT1G05790.1	T20M3.5|T20M3_5	lipase class 3 family protein	AT1G05790	TTS (AT1G05785.2)	461	AT1G05790.1	T20M3.5|T20M3_5	lipase class 3 family protein
476	NC_003070.9-1736000	NC_003070.9	Chr1	1736000	1737000	+	352	NC_003070.9-1734000	NC_003070.9	Chr1	1734000	1735000	+	379	2202	14	6.92212	0.892066	-4.51372	1	2	4	2	AT1G05790	intron (AT1G05790.1, intron 11 of 13)	3461	AT1G05790.1	T20M3.5|T20M3_5	lipase class 3 family protein	AT1G05790	intron (AT1G05790.1, intron 4 of 13)	1461	AT1G05790.1	T20M3.5|T20M3_5	lipase class 3 family protein
477	NC_003070.9-1736000	NC_003070.9	Chr1	1736000	1737000	+	352	NC_003070.9-1730000	NC_003070.9	Chr1	1730000	1731000	+	554	5650	22	10.0811	1.23617	-7.36627	1	2	4	2	AT1G05790	intron (AT1G05790.1, intron 11 of 13)	3461	AT1G05790.1	T20M3.5|T20M3_5	lipase class 3 family protein	AT1G05785	intron (AT1G05785.1, intron 1 of 6)	201	AT1G05785.2	0	Got1/Sft2-like vescicle transport protein
478	NC_003070.9-1737000	NC_003070.9	Chr1	1737000	1738000	+	149	NC_003070.9-1734000	NC_003070.9	Chr1	1734000	1735000	+	379	2772	7	2.89909	1.18294	-3.60078	1	2	1	2	DGL	TTS (AT1G05790.2)	-3704	AT1G05800.1	DONGLE|T20M3.6	galactolipase DONGLE	AT1G05790	intron (AT1G05790.1, intron 4 of 13)	1461	AT1G05790.1	T20M3.5|T20M3_5	lipase class 3 family protein
479	NC_003070.9-1746000	NC_003070.9	Chr1	1746000	1747000	+	303	NC_003070.9-1730000	NC_003070.9	Chr1	1730000	1731000	+	554	15695	10	4.61939	0.991113	-3.95492	1	2	1	2	AT1G05805	exon (AT1G05805.1, exon 2 of 6)	1727	AT1G05805.1	0	transcription factor bHLH128	AT1G05785	intron (AT1G05785.1, intron 1 of 6)	201	AT1G05785.2	0	Got1/Sft2-like vescicle transport protein
480	NC_003070.9-1756000	NC_003070.9	Chr1	1756000	1757000	+	344	NC_003070.9-1736000	NC_003070.9	Chr1	1736000	1737000	+	352	20260	6	2.59815	1.009	-3.03171	1	2	2	4	ATX2	intron (AT1G05830.2, intron 6 of 25)	2256	AT1G05830.2	SDG30|SET DOMAIN PROTEIN 30|T20M3.10|T20M3_10|trithorax-like protein 2	histone-lysine N-methyltransferase ATX2	AT1G05790	intron (AT1G05790.1, intron 11 of 13)	3461	AT1G05790.1	T20M3.5|T20M3_5	lipase class 3 family protein
481	NC_003070.9-1760000	NC_003070.9	Chr1	1760000	1761000	+	146	NC_003070.9-1756000	NC_003070.9	Chr1	1756000	1757000	+	344	3643	6	2.41273	1.30186	-3.34861	1	2	2	2	AT1G05835	intron (AT1G05830.2, intron 21 of 25)	-1724	AT1G05835.1	0	PHD finger protein	ATX2	intron (AT1G05830.2, intron 6 of 25)	2256	AT1G05830.2	SDG30|SET DOMAIN PROTEIN 30|T20M3.10|T20M3_10|trithorax-like protein 2	histone-lysine N-methyltransferase ATX2
482	NC_003070.9-1764000	NC_003070.9	Chr1	1764000	1765000	+	459	NC_003070.9-1763000	NC_003070.9	Chr1	1763000	1764000	+	299	1442	24	6.31689	1.33718	-17.1004	0.361991	6	2	2	AT1G05840	exon (AT1G05840.1, exon 4 of 10)	1781	AT1G05840.1	T20M3.11|T20M3_11	aspartyl protease family protein	AT1G05835	TTS (AT1G05835.1)	1276	AT1G05835.1	0	PHD finger protein
483	NC_003070.9-1764000	NC_003070.9	Chr1	1764000	1765000	+	459	NC_003070.9-1762000	NC_003070.9	Chr1	1762000	1763000	+	337	2043	17	7.17021	1.09877	-6.83889	1	6	2	2	AT1G05840	exon (AT1G05840.1, exon 4 of 10)	1781	AT1G05840.1	T20M3.11|T20M3_11	aspartyl protease family protein	AT1G05835	TTS (AT1G05830.1)	276	AT1G05835.1	0	PHD finger protein
484	NC_003070.9-1765000	NC_003070.9	Chr1	1765000	1766000	+	277	NC_003070.9-1763000	NC_003070.9	Chr1	1763000	1764000	+	299	2256	11	3.77825	1.31716	-6.38231	1	2	3	2	AT1G05840	exon (AT1G05840.1, exon 3 of 10)	781	AT1G05840.1	T20M3.11|T20M3_11	aspartyl protease family protein	AT1G05835	TTS (AT1G05835.1)	1276	AT1G05835.1	0	PHD finger protein
485	NC_003070.9-1765000	NC_003070.9	Chr1	1765000	1766000	+	277	NC_003070.9-1760000	NC_003070.9	Chr1	1760000	1761000	+	146	5051	5	1.86214	1.40505	-3.21876	1	2	3	2	AT1G05840	exon (AT1G05840.1, exon 3 of 10)	781	AT1G05840.1	T20M3.11|T20M3_11	aspartyl protease family protein	AT1G05835	intron (AT1G05830.2, intron 21 of 25)	-1724	AT1G05835.1	0	PHD finger protein
486	NC_003070.9-1765000	NC_003070.9	Chr1	1765000	1766000	+	277	NC_003070.9-1762000	NC_003070.9	Chr1	1762000	1763000	+	337	2972	13	4.28863	1.54923	-7.68915	1	2	3	2	AT1G05840	exon (AT1G05840.1, exon 3 of 10)	781	AT1G05840.1	T20M3.11|T20M3_11	aspartyl protease family protein	AT1G05835	TTS (AT1G05830.1)	276	AT1G05835.1	0	PHD finger protein
487	NC_003070.9-1771000	NC_003070.9	Chr1	1771000	1772000	+	565	NC_003070.9-1770000	NC_003070.9	Chr1	1770000	1771000	+	621	1303	39	16.2511	0.896672	-14.1036	1	6	3	2	AT1G05870	TTS (AT1G05870.3)	1761	AT1G05870.3	T20M3.14|T20M3_14	uncharacterized protein	AT1G05860	TTS (AT1G05870.3)	1486	AT1G05860.1	T20M3.13|T20M3_13	uncharacterized protein
488	NC_003070.9-1771000	NC_003070.9	Chr1	1771000	1772000	+	565	NC_003070.9-1769000	NC_003070.9	Chr1	1769000	1770000	+	317	2079	28	8.18658	1.58267	-17.5076	0.258934	6	3	2	AT1G05870	TTS (AT1G05870.3)	1761	AT1G05870.3	T20M3.14|T20M3_14	uncharacterized protein	AT1G05860	promoter-TSS (AT1G05850.1)	486	AT1G05860.1	T20M3.13|T20M3_13	uncharacterized protein
489	NC_003070.9-1772000	NC_003070.9	Chr1	1772000	1773000	+	211	NC_003070.9-1769000	NC_003070.9	Chr1	1769000	1770000	+	317	2613	8	3.0061	1.32369	-4.47233	1	2	2	2	AT1G05870	exon (AT1G05870.3, exon 2 of 5)	761	AT1G05870.3	T20M3.14|T20M3_14	uncharacterized protein	AT1G05860	promoter-TSS (AT1G05850.1)	486	AT1G05860.1	T20M3.13|T20M3_13	uncharacterized protein
490	NC_003070.9-1772000	NC_003070.9	Chr1	1772000	1773000	+	211	NC_003070.9-1770000	NC_003070.9	Chr1	1770000	1771000	+	621	1658	15	5.96738	1.16432	-6.81312	1	2	2	2	AT1G05870	exon (AT1G05870.3, exon 2 of 5)	761	AT1G05870.3	T20M3.14|T20M3_14	uncharacterized protein	AT1G05860	TTS (AT1G05870.3)	1486	AT1G05860.1	T20M3.13|T20M3_13	uncharacterized protein
491	NC_003070.9-1782000	NC_003070.9	Chr1	1782000	1783000	+	83	NC_003070.9-1781000	NC_003070.9	Chr1	1781000	1782000	+	457	1751	5	1.77544	0.922529	-3.41194	1	2	2	3	AT1G05894	exon (AT1G05890.2, exon 10 of 16)	-2303	AT1G05894.1	0	uncharacterized protein	ARI5	intron (AT1G05890.1, intron 5 of 14)	2143	AT1G05890.1	ARABIDOPSIS ARIADNE 5|ARIADNE 5|ATARI5|T20M3.16|T20M3_16	putative E3 ubiquitin-protein ligase ARI5
492	NC_003070.9-1783000	NC_003070.9	Chr1	1783000	1784000	+	293	NC_003070.9-1781000	NC_003070.9	Chr1	1781000	1782000	+	457	1996	12	6.34445	0.802293	-3.59223	1	2	4	3	AT1G05894	intron (AT1G05890.1, intron 13 of 14)	-1303	AT1G05894.1	0	uncharacterized protein	ARI5	intron (AT1G05890.1, intron 5 of 14)	2143	AT1G05890.1	ARABIDOPSIS ARIADNE 5|ARIADNE 5|ATARI5|T20M3.16|T20M3_16	putative E3 ubiquitin-protein ligase ARI5
493	NC_003070.9-1783000	NC_003070.9	Chr1	1783000	1784000	+	293	NC_003070.9-1780000	NC_003070.9	Chr1	1780000	1781000	+	190	2469	6	2.59413	1.10955	-3.04917	1	2	4	1	AT1G05894	intron (AT1G05890.1, intron 13 of 14)	-1303	AT1G05894.1	0	uncharacterized protein	ARI5	intron (AT1G05890.1, intron 2 of 14)	1143	AT1G05890.1	ARABIDOPSIS ARIADNE 5|ARIADNE 5|ATARI5|T20M3.16|T20M3_16	putative E3 ubiquitin-protein ligase ARI5
494	NC_003070.9-1784000	NC_003070.9	Chr1	1784000	1785000	+	124	NC_003070.9-1771000	NC_003070.9	Chr1	1771000	1772000	+	565	13318	6	2.05498	1.31981	-4.03551	1	2	1	3	AT1G05894	promoter-TSS (AT1G05894.1)	-303	AT1G05894.1	0	uncharacterized protein	AT1G05870	TTS (AT1G05870.3)	1761	AT1G05870.3	T20M3.14|T20M3_14	uncharacterized protein
495	NC_003070.9-1785000	NC_003070.9	Chr1	1785000	1786000	+	383	NC_003070.9-1781000	NC_003070.9	Chr1	1781000	1782000	+	457	4166	17	8.33528	1.10844	-5.29875	1	2	4	3	AT1G05894	TTS (AT1G05890.1)	697	AT1G05894.1	0	uncharacterized protein	ARI5	intron (AT1G05890.1, intron 5 of 14)	2143	AT1G05890.1	ARABIDOPSIS ARIADNE 5|ARIADNE 5|ATARI5|T20M3.16|T20M3_16	putative E3 ubiquitin-protein ligase ARI5
496	NC_003070.9-1785000	NC_003070.9	Chr1	1785000	1786000	+	383	NC_003070.9-1782000	NC_003070.9	Chr1	1782000	1783000	+	83	2494	5	1.49129	1.51862	-4.06731	1	2	4	2	AT1G05894	TTS (AT1G05890.1)	697	AT1G05894.1	0	uncharacterized protein	AT1G05894	exon (AT1G05890.2, exon 10 of 16)	-2303	AT1G05894.1	0	uncharacterized protein
497	NC_003070.9-1785000	NC_003070.9	Chr1	1785000	1786000	+	383	NC_003070.9-1720000	NC_003070.9	Chr1	1720000	1721000	+	406	64596	4	0.801795	2.03746	-3.97241	1	2	4	2	AT1G05894	TTS (AT1G05890.1)	697	AT1G05894.1	0	uncharacterized protein	AT1G05740	promoter-TSS (AT1G05740.1)	-174	AT1G05740.1	F3F20.19|F3F20_19	uncharacterized protein
498	NC_003070.9-1785000	NC_003070.9	Chr1	1785000	1786000	+	383	NC_003070.9-1783000	NC_003070.9	Chr1	1783000	1784000	+	293	2362	11	5.32906	0.905131	-3.92906	1	2	4	4	AT1G05894	TTS (AT1G05890.1)	697	AT1G05894.1	0	uncharacterized protein	AT1G05894	intron (AT1G05890.1, intron 13 of 14)	-1303	AT1G05894.1	0	uncharacterized protein
499	NC_003070.9-1794000	NC_003070.9	Chr1	1794000	1795000	+	125	NC_003070.9-1783000	NC_003070.9	Chr1	1783000	1784000	+	293	11480	4	1.2553	1.36275	-3.2718	1	2	1	4	AT1G05920	exon (AT1G05910.1, exon 7 of 11)	-2278	AT1G05920.1	T20M3.20|T20M3_20	uncharacterized protein	AT1G05894	intron (AT1G05890.1, intron 13 of 14)	-1303	AT1G05894.1	0	uncharacterized protein
500	NC_003070.9-1800000	NC_003070.9	Chr1	1800000	1801000	+	403	NC_003070.9-1799000	NC_003070.9	Chr1	1799000	1800000	+	353	1495	12	6.9551	0.540226	-3.00409	1	2	2	2	AT1G05930	TTS (AT1G05940.1)	1082	AT1G05930.1	0	uncharacterized protein	AT1G05930	promoter-TSS (AT1G05925.1)	82	AT1G05930.1	0	uncharacterized protein
501	NC_003070.9-1801000	NC_003070.9	Chr1	1801000	1802000	+	348	NC_003070.9-1799000	NC_003070.9	Chr1	1799000	1800000	+	353	1621	12	6.00919	0.869195	-3.94639	1	2	1	2	AT1G05930	TTS (AT1G05930.1)	2082	AT1G05930.1	0	uncharacterized protein	AT1G05930	promoter-TSS (AT1G05925.1)	82	AT1G05930.1	0	uncharacterized protein
502	NC_003070.9-1803000	NC_003070.9	Chr1	1803000	1804000	+	295	NC_003070.9-1800000	NC_003070.9	Chr1	1800000	1801000	+	403	2335	11	5.86616	0.88392	-3.33026	1	2	2	2	CAT9	TTS (AT1G05950.1)	484	AT1G05940.1	T21E18.1|T21E18_1|cationic amino acid transporter 9	cationic amino acid transporter 9	AT1G05930	TTS (AT1G05940.1)	1082	AT1G05930.1	0	uncharacterized protein
503	NC_003070.9-1807000	NC_003070.9	Chr1	1807000	1808000	+	267	NC_003070.9-1803000	NC_003070.9	Chr1	1803000	1804000	+	295	4062	8	3.92366	1.05922	-3.0913	1	2	2	2	AT1G05950	promoter-TSS (AT1G05950.1)	-29	AT1G05950.1	T21E18.2|T21E18_2	uncharacterized protein	CAT9	TTS (AT1G05950.1)	484	AT1G05940.1	T21E18.1|T21E18_1|cationic amino acid transporter 9	cationic amino acid transporter 9
504	NC_003070.9-1807000	NC_003070.9	Chr1	1807000	1808000	+	267	NC_003070.9-1805000	NC_003070.9	Chr1	1805000	1806000	+	404	2059	14	5.42673	1.19177	-6.64025	1	2	2	1	AT1G05950	promoter-TSS (AT1G05950.1)	-29	AT1G05950.1	T21E18.2|T21E18_2	uncharacterized protein	CAT9	exon (AT1G05950.1, exon 7 of 11)	-1516	AT1G05940.1	T21E18.1|T21E18_1|cationic amino acid transporter 9	cationic amino acid transporter 9
505	NC_003070.9-1823000	NC_003070.9	Chr1	1823000	1824000	+	252	NC_003070.9-1821000	NC_003070.9	Chr1	1821000	1822000	+	277	2369	8	3.71595	0.934036	-3.35693	1	2	1	2	AT1G06010	exon (AT1G06010.1, exon 3 of 3)	882	AT1G06010.1	T21E18.6|T21E18_6	uncharacterized protein	AT1G06000	exon (AT1G06002.1, exon 1 of 1)	394	AT1G06000.1	T21E18.5|T21E18_5	flavonol-7-O-rhamnosyltransferase
506	NC_003070.9-1828000	NC_003070.9	Chr1	1828000	1829000	+	83	NC_003070.9-1821000	NC_003070.9	Chr1	1821000	1822000	+	277	7493	4	1.19982	1.53956	-3.4229	1	2	1	2	STO	TTS (AT1G06030.1)	1390	AT1G06040.2	SALT TOLERANCE|T21E18.9|T21E18_9	salt tolerance protein	AT1G06000	exon (AT1G06002.1, exon 1 of 1)	394	AT1G06000.1	T21E18.5|T21E18_5	flavonol-7-O-rhamnosyltransferase
507	NC_003070.9-1834000	NC_003070.9	Chr1	1834000	1835000	+	192	NC_003070.9-1831000	NC_003070.9	Chr1	1831000	1832000	+	65	3055	4	0.635734	2.05797	-4.01502	1	2	3	2	AT1G06060	TTS (AT1G06070.1)	1557	AT1G06060.1	T21E18.11|T21E18_11	LisH and RanBPM domains containing protein	AT1G06050	exon (AT1G06050.1, exon 2 of 2)	1055	AT1G06050.1	T21E18.10|T21E18_10	uncharacterized protein
508	NC_003070.9-1835000	NC_003070.9	Chr1	1835000	1836000	+	254	NC_003070.9-1833000	NC_003070.9	Chr1	1833000	1834000	+	94	1912	5	1.21813	1.54988	-4.86116	1	2	4	1	AT1G06070	TTS (AT1G06060.1)	2148	AT1G06070.1	T21E18.12|T21E18_12	putative basic-leucine zipper transcription factor bZIP69	AT1G06060	promoter-TSS (AT1G06050.1)	557	AT1G06060.1	T21E18.11|T21E18_11	LisH and RanBPM domains containing protein
509	NC_003070.9-1835000	NC_003070.9	Chr1	1835000	1836000	+	254	NC_003070.9-1815000	NC_003070.9	Chr1	1815000	1816000	+	111	19913	4	0.614458	1.9005	-3.9935	1	2	4	1	AT1G06070	TTS (AT1G06060.1)	2148	AT1G06070.1	T21E18.12|T21E18_12	putative basic-leucine zipper transcription factor bZIP69	AT1G05960	promoter-TSS (AT1G05960.2)	-26	AT1G05960.1	T21E18.21|T21E18_21	ARM repeat superfamily protein
510	NC_003070.9-1835000	NC_003070.9	Chr1	1835000	1836000	+	254	NC_003070.9-1834000	NC_003070.9	Chr1	1834000	1835000	+	192	1451	6	2.49641	0.809441	-3.20168	1	2	4	3	AT1G06070	TTS (AT1G06060.1)	2148	AT1G06070.1	T21E18.12|T21E18_12	putative basic-leucine zipper transcription factor bZIP69	AT1G06060	TTS (AT1G06070.1)	1557	AT1G06060.1	T21E18.11|T21E18_11	LisH and RanBPM domains containing protein
511	NC_003070.9-1836000	NC_003070.9	Chr1	1836000	1837000	+	403	NC_003070.9-1834000	NC_003070.9	Chr1	1834000	1835000	+	192	1922	11	3.98317	1.25483	-6.01628	1	2	2	3	AT1G06070	exon (AT1G06070.1, exon 2 of 5)	1148	AT1G06070.1	T21E18.12|T21E18_12	putative basic-leucine zipper transcription factor bZIP69	AT1G06060	TTS (AT1G06070.1)	1557	AT1G06060.1	T21E18.11|T21E18_11	LisH and RanBPM domains containing protein
512	NC_003070.9-1836000	NC_003070.9	Chr1	1836000	1837000	+	403	NC_003070.9-1831000	NC_003070.9	Chr1	1831000	1832000	+	65	5111	4	1.34394	1.48317	-3.08394	1	2	2	2	AT1G06070	exon (AT1G06070.1, exon 2 of 5)	1148	AT1G06070.1	T21E18.12|T21E18_12	putative basic-leucine zipper transcription factor bZIP69	AT1G06050	exon (AT1G06050.1, exon 2 of 2)	1055	AT1G06050.1	T21E18.10|T21E18_10	uncharacterized protein
513	NC_003070.9-1837000	NC_003070.9	Chr1	1837000	1838000	+	96	NC_003070.9-1835000	NC_003070.9	Chr1	1835000	1836000	+	254	1782	4	1.23443	1.27	-3.33007	1	2	1	4	AT1G06070	5' UTR (AT1G06070.1, exon 1 of 5)	148	AT1G06070.1	T21E18.12|T21E18_12	putative basic-leucine zipper transcription factor bZIP69	AT1G06070	TTS (AT1G06060.1)	2148	AT1G06070.1	T21E18.12|T21E18_12	putative basic-leucine zipper transcription factor bZIP69
514	NC_003070.9-1849000	NC_003070.9	Chr1	1849000	1850000	+	241	NC_003070.9-1841000	NC_003070.9	Chr1	1841000	1842000	+	269	7959	9	2.92953	1.56647	-5.79376	1	2	1	1	AT1G06090	exon (AT1G06090.1, exon 5 of 5)	1617	AT1G06090.1	T21E18.14|T21E18_14	delta-9 desaturase-like 1 protein	ADS1	Intergenic	-2068	AT1G06080.1	DELTA 9 DESATURASE|T21E18.13|T21E18_13|delta 9 desaturase 1	delta-9 acyl-lipid desaturase 1
515	NC_003070.9-1855000	NC_003070.9	Chr1	1855000	1856000	+	343	NC_003070.9-1846000	NC_003070.9	Chr1	1846000	1847000	+	233	8656	7	3.19566	1.06081	-3.14224	1	2	3	1	AT1G06120	promoter-TSS (AT1G06110.1)	-443	AT1G06120.1	T21E18.17|T21E18_17	delta-9 desaturase-like 3 protein	AT1G06090	TTS (AT1G06080.1)	-1383	AT1G06090.1	T21E18.14|T21E18_14	delta-9 desaturase-like 1 protein
516	NC_003070.9-1856000	NC_003070.9	Chr1	1856000	1857000	+	277	NC_003070.9-1853000	NC_003070.9	Chr1	1853000	1854000	+	165	2351	7	2.05267	1.61099	-5.32311	1	2	5	1	AT1G06120	intron (AT1G06120.1, intron 2 of 4)	557	AT1G06120.1	T21E18.17|T21E18_17	delta-9 desaturase-like 3 protein	SKIP16	TTS (AT1G06100.1)	1531	AT1G06110.1	SKP1/ASK-interacting protein 16|T21E18.16|T21E18_16	F-box protein SKIP16
517	NC_003070.9-1857000	NC_003070.9	Chr1	1857000	1858000	+	441	NC_003070.9-1856000	NC_003070.9	Chr1	1856000	1857000	+	277	1324	14	5.50978	0.920631	-6.49542	1	2	2	5	AT1G06120	TTS (AT1G06130.2)	1557	AT1G06120.1	T21E18.17|T21E18_17	delta-9 desaturase-like 3 protein	AT1G06120	intron (AT1G06120.1, intron 2 of 4)	557	AT1G06120.1	T21E18.17|T21E18_17	delta-9 desaturase-like 3 protein
518	NC_003070.9-1858000	NC_003070.9	Chr1	1858000	1859000	+	418	NC_003070.9-1856000	NC_003070.9	Chr1	1856000	1857000	+	277	1714	11	5.20541	0.933691	-4.08475	1	2	3	5	GLX2-4	TTS (AT1G06120.1)	2198	AT1G06130.2	T21E18.18|T21E18_18|glyoxalase 2-4	glyoxalase 2-4	AT1G06120	intron (AT1G06120.1, intron 2 of 4)	557	AT1G06120.1	T21E18.17|T21E18_17	delta-9 desaturase-like 3 protein
519	NC_003070.9-1859000	NC_003070.9	Chr1	1859000	1860000	+	333	NC_003070.9-1856000	NC_003070.9	Chr1	1856000	1857000	+	277	3378	11	4.12228	1.3624	-5.72083	1	2	4	5	GLX2-4	intron (AT1G06130.1, intron 3 of 7)	1198	AT1G06130.2	T21E18.18|T21E18_18|glyoxalase 2-4	glyoxalase 2-4	AT1G06120	intron (AT1G06120.1, intron 2 of 4)	557	AT1G06120.1	T21E18.17|T21E18_17	delta-9 desaturase-like 3 protein
520	NC_003070.9-1859000	NC_003070.9	Chr1	1859000	1860000	+	333	NC_003070.9-1857000	NC_003070.9	Chr1	1857000	1858000	+	441	2348	16	6.5993	1.12342	-6.737	1	2	4	2	GLX2-4	intron (AT1G06130.1, intron 3 of 7)	1198	AT1G06130.2	T21E18.18|T21E18_18|glyoxalase 2-4	glyoxalase 2-4	AT1G06120	TTS (AT1G06130.2)	1557	AT1G06120.1	T21E18.17|T21E18_17	delta-9 desaturase-like 3 protein
521	NC_003070.9-1860000	NC_003070.9	Chr1	1860000	1861000	+	227	NC_003070.9-1856000	NC_003070.9	Chr1	1856000	1857000	+	277	3885	7	2.79132	1.33576	-3.76085	1	2	2	5	GLX2-4	intron (AT1G06130.1, intron 1 of 7)	198	AT1G06130.2	T21E18.18|T21E18_18|glyoxalase 2-4	glyoxalase 2-4	AT1G06120	intron (AT1G06120.1, intron 2 of 4)	557	AT1G06120.1	T21E18.17|T21E18_17	delta-9 desaturase-like 3 protein
522	NC_003070.9-1860000	NC_003070.9	Chr1	1860000	1861000	+	227	NC_003070.9-1858000	NC_003070.9	Chr1	1858000	1859000	+	418	1954	9	4.22173	0.931271	-3.59608	1	2	2	3	GLX2-4	intron (AT1G06130.1, intron 1 of 7)	198	AT1G06130.2	T21E18.18|T21E18_18|glyoxalase 2-4	glyoxalase 2-4	GLX2-4	TTS (AT1G06120.1)	2198	AT1G06130.2	T21E18.18|T21E18_18|glyoxalase 2-4	glyoxalase 2-4
523	NC_003070.9-1861000	NC_003070.9	Chr1	1861000	1862000	+	258	NC_003070.9-1859000	NC_003070.9	Chr1	1859000	1860000	+	333	1640	10	3.79806	1.18982	-5.22219	1	2	2	4	AT1G06135	promoter-TSS (AT1G06135.1)	-697	AT1G06135.1	0	uncharacterized protein	GLX2-4	intron (AT1G06130.1, intron 3 of 7)	1198	AT1G06130.2	T21E18.18|T21E18_18|glyoxalase 2-4	glyoxalase 2-4
524	NC_003070.9-1861000	NC_003070.9	Chr1	1861000	1862000	+	258	NC_003070.9-1858000	NC_003070.9	Chr1	1858000	1859000	+	418	3296	10	4.796	1.02304	-3.73702	1	2	2	3	AT1G06135	promoter-TSS (AT1G06135.1)	-697	AT1G06135.1	0	uncharacterized protein	GLX2-4	TTS (AT1G06120.1)	2198	AT1G06130.2	T21E18.18|T21E18_18|glyoxalase 2-4	glyoxalase 2-4
525	NC_003070.9-1865000	NC_003070.9	Chr1	1865000	1866000	+	268	NC_003070.9-1859000	NC_003070.9	Chr1	1859000	1860000	+	333	5522	8	3.94514	1.06218	-3.06521	1	2	6	4	AT1G06140	exon (AT1G06140.1, exon 1 of 1)	704	AT1G06140.1	T21E18.19|T21E18_19	mitochondrial editing factor 3	GLX2-4	intron (AT1G06130.1, intron 3 of 7)	1198	AT1G06130.2	T21E18.18|T21E18_18|glyoxalase 2-4	glyoxalase 2-4
526	NC_003070.9-1866000	NC_003070.9	Chr1	1866000	1867000	+	371	NC_003070.9-1865000	NC_003070.9	Chr1	1865000	1866000	+	268	1634	9	4.39337	0.693442	-3.3738	1	2	3	6	AT1G06140	TTS (AT1G06140.1)	1704	AT1G06140.1	T21E18.19|T21E18_19	mitochondrial editing factor 3	AT1G06140	exon (AT1G06140.1, exon 1 of 1)	704	AT1G06140.1	T21E18.19|T21E18_19	mitochondrial editing factor 3
527	NC_003070.9-1866000	NC_003070.9	Chr1	1866000	1867000	+	371	NC_003070.9-1864000	NC_003070.9	Chr1	1864000	1865000	+	120	1687	5	1.9522	1.076	-3.05757	1	2	3	3	AT1G06140	TTS (AT1G06140.1)	1704	AT1G06140.1	T21E18.19|T21E18_19	mitochondrial editing factor 3	AT1G06140	promoter-TSS (AT1G06140.1)	-296	AT1G06140.1	T21E18.19|T21E18_19	mitochondrial editing factor 3
528	NC_003070.9-1867000	NC_003070.9	Chr1	1867000	1868000	+	95	NC_003070.9-1855000	NC_003070.9	Chr1	1855000	1856000	+	343	11907	5	0.982035	1.874	-5.67797	1	2	1	3	AT1G06140	exon (AT1G06150.1, exon 12 of 12)	2704	AT1G06140.1	T21E18.19|T21E18_19	mitochondrial editing factor 3	AT1G06120	promoter-TSS (AT1G06110.1)	-443	AT1G06120.1	T21E18.17|T21E18_17	delta-9 desaturase-like 3 protein
529	NC_003070.9-1868000	NC_003070.9	Chr1	1868000	1869000	+	220	NC_003070.9-1865000	NC_003070.9	Chr1	1865000	1866000	+	268	3535	8	2.60413	1.50571	-5.28324	1	2	5	6	AT1G06140	TTS (AT1G06149.1)	3704	AT1G06140.1	T21E18.19|T21E18_19	mitochondrial editing factor 3	AT1G06140	exon (AT1G06140.1, exon 1 of 1)	704	AT1G06140.1	T21E18.19|T21E18_19	mitochondrial editing factor 3
530	NC_003070.9-1868000	NC_003070.9	Chr1	1868000	1869000	+	220	NC_003070.9-1866000	NC_003070.9	Chr1	1866000	1867000	+	371	1829	9	3.62943	1.10982	-4.4624	1	2	5	3	AT1G06140	TTS (AT1G06149.1)	3704	AT1G06140.1	T21E18.19|T21E18_19	mitochondrial editing factor 3	AT1G06140	TTS (AT1G06140.1)	1704	AT1G06140.1	T21E18.19|T21E18_19	mitochondrial editing factor 3
531	NC_003070.9-1868000	NC_003070.9	Chr1	1868000	1869000	+	220	NC_003070.9-1863000	NC_003070.9	Chr1	1863000	1864000	+	102	5264	4	0.982457	1.84592	-3.99616	1	2	5	1	AT1G06140	TTS (AT1G06149.1)	3704	AT1G06140.1	T21E18.19|T21E18_19	mitochondrial editing factor 3	AT1G06137	TTS (AT1G06137.1)	250	AT1G06137.1	0	uncharacterized protein
532	NC_003070.9-1868000	NC_003070.9	Chr1	1868000	1869000	+	220	NC_003070.9-1864000	NC_003070.9	Chr1	1864000	1865000	+	120	3698	4	1.15715	1.62017	-3.52515	1	2	5	3	AT1G06140	TTS (AT1G06149.1)	3704	AT1G06140.1	T21E18.19|T21E18_19	mitochondrial editing factor 3	AT1G06140	promoter-TSS (AT1G06140.1)	-296	AT1G06140.1	T21E18.19|T21E18_19	mitochondrial editing factor 3
533	NC_003070.9-1869000	NC_003070.9	Chr1	1869000	1870000	+	215	NC_003070.9-1865000	NC_003070.9	Chr1	1865000	1866000	+	268	4637	6	2.55485	1.2246	-3.1065	1	2	1	6	EMB1444	intron (AT1G06150.2, intron 10 of 10)	4218	AT1G06150.2	AtRLP53|EMBRYO DEFECTIVE 1444|T21E18.20|T21E18_20|receptor like protein 53	transcription factor EMB1444	AT1G06140	exon (AT1G06140.1, exon 1 of 1)	704	AT1G06140.1	T21E18.19|T21E18_19	mitochondrial editing factor 3
534	NC_003070.9-1874000	NC_003070.9	Chr1	1874000	1875000	+	283	NC_003070.9-1864000	NC_003070.9	Chr1	1864000	1865000	+	120	9376	4	1.19707	1.43332	-3.41931	1	2	1	3	CPuORF8	promoter-TSS (AT1G06149.1)	-782	AT1G06149.1	conserved peptide upstream open reading frame 8	conserved peptide upstream open reading frame 8	AT1G06140	promoter-TSS (AT1G06140.1)	-296	AT1G06140.1	T21E18.19|T21E18_19	mitochondrial editing factor 3
535	NC_003070.9-1886000	NC_003070.9	Chr1	1886000	1887000	+	413	NC_003070.9-1848000	NC_003070.9	Chr1	1848000	1849000	+	206	38454	4	0.822233	1.72237	-3.97975	1	2	2	1	AT1G06170	exon (AT1G06170.2, exon 1 of 3)	224	AT1G06170.2	F9P14.3|F9P14_3	transcription factor bHLH89	AT1G06090	intron (AT1G06090.1, intron 2 of 4)	617	AT1G06090.1	T21E18.14|T21E18_14	delta-9 desaturase-like 1 protein
536	NC_003070.9-1886000	NC_003070.9	Chr1	1886000	1887000	+	413	NC_003070.9-1868000	NC_003070.9	Chr1	1868000	1869000	+	220	18067	5	1.9592	1.09984	-3.03121	1	2	2	5	AT1G06170	exon (AT1G06170.2, exon 1 of 3)	224	AT1G06170.2	F9P14.3|F9P14_3	transcription factor bHLH89	AT1G06140	TTS (AT1G06149.1)	3704	AT1G06140.1	T21E18.19|T21E18_19	mitochondrial editing factor 3
537	NC_003070.9-1893000	NC_003070.9	Chr1	1893000	1894000	+	408	NC_003070.9-1865000	NC_003070.9	Chr1	1865000	1866000	+	268	28196	5	1.46992	1.39112	-4.08132	1	2	2	6	AT1G06190	TTS (AT1G06200.1)	648	AT1G06190.2	F9P14.5|F9P14_5	ribonucleic acid-binding protein RHON1	AT1G06140	exon (AT1G06140.1, exon 1 of 1)	704	AT1G06140.1	T21E18.19|T21E18_19	mitochondrial editing factor 3
538	NC_003070.9-1894000	NC_003070.9	Chr1	1894000	1895000	+	529	NC_003070.9-1893000	NC_003070.9	Chr1	1893000	1894000	+	408	1207	19	10.1673	0.630534	-4.86924	1	2	2	2	AT1G06190	promoter-TSS (AT1G06190.2)	-352	AT1G06190.1	F9P14.5|F9P14_5	ribonucleic acid-binding protein RHON1	AT1G06190	TTS (AT1G06200.1)	648	AT1G06190.2	F9P14.5|F9P14_5	ribonucleic acid-binding protein RHON1
539	NC_003070.9-1896000	NC_003070.9	Chr1	1896000	1897000	+	302	NC_003070.9-1865000	NC_003070.9	Chr1	1865000	1866000	+	268	31492	6	0.965205	2.03731	-7.46718	1	2	1	6	AT1G06200	promoter-TSS (AT1G06210.2)	435	AT1G06200.1	F9P14.6|F9P14_6	peptidase-S24/S26 domain-containing protein	AT1G06140	exon (AT1G06140.1, exon 1 of 1)	704	AT1G06140.1	T21E18.19|T21E18_19	mitochondrial editing factor 3
540	NC_003070.9-1897000	NC_003070.9	Chr1	1897000	1898000	+	98	NC_003070.9-1894000	NC_003070.9	Chr1	1894000	1895000	+	529	2826	7	2.40546	1.41749	-4.54078	1	2	2	2	AT1G06210	promoter-TSS (AT1G06200.1)	297	AT1G06210.1	F9P14.7|F9P14_7	ENTH/VHS/GAT family protein	AT1G06190	promoter-TSS (AT1G06190.2)	-352	AT1G06190.1	F9P14.5|F9P14_5	ribonucleic acid-binding protein RHON1
541	NC_003070.9-1901000	NC_003070.9	Chr1	1901000	1902000	+	198	NC_003070.9-1900000	NC_003070.9	Chr1	1900000	1901000	+	384	1472	9	3.45989	0.914688	-4.75766	1	2	1	1	MEE5	intron (AT1G06220.2, intron 4 of 11)	1536	AT1G06220.1	CLO|CLOTHO|F9P14.8|F9P14_8|GAMETOPHYTE FACTOR 1|GFA1|MATERNAL EFFECT EMBRYO ARREST 5	splicing factor Snu114-like protein GFA1	MEE5	intron (AT1G06220.2, intron 2 of 11)	536	AT1G06220.1	CLO|CLOTHO|F9P14.8|F9P14_8|GAMETOPHYTE FACTOR 1|GFA1|MATERNAL EFFECT EMBRYO ARREST 5	splicing factor Snu114-like protein GFA1
542	NC_003070.9-1909000	NC_003070.9	Chr1	1909000	1910000	+	419	NC_003070.9-1897000	NC_003070.9	Chr1	1897000	1898000	+	98	12214	4	1.27287	1.33116	-3.23528	1	2	2	2	AT1G06240	exon (AT1G06230.3, exon 2 of 6)	-1622	AT1G06240.1	F9P14.10|F9P14_10	uncharacterized protein	AT1G06210	promoter-TSS (AT1G06200.1)	297	AT1G06210.1	F9P14.7|F9P14_7	ENTH/VHS/GAT family protein
543	NC_003070.9-1918000	NC_003070.9	Chr1	1918000	1919000	+	318	NC_003070.9-1914000	NC_003070.9	Chr1	1914000	1915000	+	401	3795	12	5.87556	1.09191	-4.10584	1	2	3	1	AT1G06265	promoter-TSS (AT1G06265.1)	-839	AT1G06265.1	0	ncRNA	AT1G06250	TTS (AT1G06265.1)	395	AT1G06250.1	F9P14.11|F9P14_11	phospholipase A1-IIalpha
544	NC_003070.9-1918000	NC_003070.9	Chr1	1918000	1919000	+	318	NC_003070.9-1916000	NC_003070.9	Chr1	1916000	1917000	+	508	1999	14	7.4896	0.793924	-3.9124	1	2	3	1	AT1G06265	promoter-TSS (AT1G06265.1)	-839	AT1G06265.1	0	ncRNA	AT1G06260	promoter-TSS (AT1G06265.2)	70	AT1G06260.1	F9P14.12|F9P14_12	Cysteine proteinases superfamily protein
545	NC_003070.9-1932000	NC_003070.9	Chr1	1932000	1933000	+	332	NC_003070.9-1918000	NC_003070.9	Chr1	1918000	1919000	+	318	14116	7	2.84311	1.12877	-3.66495	1	2	3	3	AT1G06330	promoter-TSS (AT1G06330.1)	-234	AT1G06330.1	T2D23.3|T2D23_3	heavy metal transport/detoxification superfamily protein	AT1G06265	promoter-TSS (AT1G06265.1)	-839	AT1G06265.1	0	ncRNA
546	NC_003070.9-1932000	NC_003070.9	Chr1	1932000	1933000	+	332	NC_003070.9-1929000	NC_003070.9	Chr1	1929000	1930000	+	173	2783	9	2.57274	1.68716	-6.6907	1	2	3	1	AT1G06330	promoter-TSS (AT1G06330.1)	-234	AT1G06330.1	T2D23.3|T2D23_3	heavy metal transport/detoxification superfamily protein	AT1G06320	intron (AT1G06310.1, intron 11 of 12)	-1023	AT1G06320.1	T2D23.15|T2D23_15	uncharacterized protein
547	NC_003070.9-1936000	NC_003070.9	Chr1	1936000	1937000	+	291	NC_003070.9-1933000	NC_003070.9	Chr1	1933000	1934000	+	85	2815	9	1.07924	2.6821	-13.4234	1	4	5	1	AT1G06350	exon (AT1G06350.1, exon 1 of 5)	319	AT1G06350.1	T2D23.5|T2D23_5	delta-9 desaturase-like 4 protein	AT1G06340	3' UTR (AT1G06340.1, exon 1 of 1)	514	AT1G06340.1	T2D23.4|T2D23_4	plant Tudor-like protein
548	NC_003070.9-1936000	NC_003070.9	Chr1	1936000	1937000	+	291	NC_003070.9-1934000	NC_003070.9	Chr1	1934000	1935000	+	92	2490	4	1.1661	1.32353	-3.5085	1	4	5	2	AT1G06350	exon (AT1G06350.1, exon 1 of 5)	319	AT1G06350.1	T2D23.5|T2D23_5	delta-9 desaturase-like 4 protein	AT1G06340	promoter-TSS (AT1G06340.1)	-486	AT1G06340.1	T2D23.4|T2D23_4	plant Tudor-like protein
549	NC_003070.9-1939000	NC_003070.9	Chr1	1939000	1940000	+	524	NC_003070.9-1936000	NC_003070.9	Chr1	1936000	1937000	+	291	2715	17	6.6939	1.32878	-7.60915	1	2	4	5	AT1G06360	exon (AT1G06360.1, exon 4 of 5)	959	AT1G06360.1	T2D23.6|T2D23_6	delta-9 desaturase-like 5 protein	AT1G06350	exon (AT1G06350.1, exon 1 of 5)	319	AT1G06350.1	T2D23.5|T2D23_5	delta-9 desaturase-like 4 protein
550	NC_003070.9-1940000	NC_003070.9	Chr1	1940000	1941000	+	392	NC_003070.9-1934000	NC_003070.9	Chr1	1934000	1935000	+	92	6200	6	1.56824	1.87627	-5.29363	1	2	4	2	AT1G06360	promoter-TSS (AT1G06360.1)	-41	AT1G06360.1	T2D23.6|T2D23_6	delta-9 desaturase-like 5 protein	AT1G06340	promoter-TSS (AT1G06340.1)	-486	AT1G06340.1	T2D23.4|T2D23_4	plant Tudor-like protein
551	NC_003070.9-1940000	NC_003070.9	Chr1	1940000	1941000	+	392	NC_003070.9-1936000	NC_003070.9	Chr1	1936000	1937000	+	291	3811	10	4.97689	1.05555	-3.51421	1	2	4	5	AT1G06360	promoter-TSS (AT1G06360.1)	-41	AT1G06360.1	T2D23.6|T2D23_6	delta-9 desaturase-like 5 protein	AT1G06350	exon (AT1G06350.1, exon 1 of 5)	319	AT1G06350.1	T2D23.5|T2D23_5	delta-9 desaturase-like 4 protein
552	NC_003070.9-1940000	NC_003070.9	Chr1	1940000	1941000	+	392	NC_003070.9-1909000	NC_003070.9	Chr1	1909000	1910000	+	419	30965	5	1.94488	1.1087	-3.04953	1	2	4	2	AT1G06360	promoter-TSS (AT1G06360.1)	-41	AT1G06360.1	T2D23.6|T2D23_6	delta-9 desaturase-like 5 protein	AT1G06240	exon (AT1G06230.3, exon 2 of 6)	-1622	AT1G06240.1	F9P14.10|F9P14_10	uncharacterized protein
553	NC_003070.9-1940000	NC_003070.9	Chr1	1940000	1941000	+	392	NC_003070.9-1937000	NC_003070.9	Chr1	1937000	1938000	+	336	3251	16	5.74396	1.45252	-8.19769	1	2	4	1	AT1G06360	promoter-TSS (AT1G06360.1)	-41	AT1G06360.1	T2D23.6|T2D23_6	delta-9 desaturase-like 5 protein	AT1G06350	promoter-TSS (AT1G06350.1)	-681	AT1G06350.1	T2D23.5|T2D23_5	delta-9 desaturase-like 4 protein
554	NC_003070.9-1941000	NC_003070.9	Chr1	1941000	1942000	+	302	NC_003070.9-1936000	NC_003070.9	Chr1	1936000	1937000	+	291	4512	10	3.81849	1.47702	-5.17808	1	2	4	5	AT1G06360	Intergenic	-1041	AT1G06360.1	T2D23.6|T2D23_6	delta-9 desaturase-like 5 protein	AT1G06350	exon (AT1G06350.1, exon 1 of 5)	319	AT1G06350.1	T2D23.5|T2D23_5	delta-9 desaturase-like 4 protein
555	NC_003070.9-1941000	NC_003070.9	Chr1	1941000	1942000	+	302	NC_003070.9-1855000	NC_003070.9	Chr1	1855000	1856000	+	343	85900	4	0.343077	3.06588	-3.9747	1	2	4	3	AT1G06360	Intergenic	-1041	AT1G06360.1	T2D23.6|T2D23_6	delta-9 desaturase-like 5 protein	AT1G06120	promoter-TSS (AT1G06110.1)	-443	AT1G06120.1	T21E18.17|T21E18_17	delta-9 desaturase-like 3 protein
556	NC_003070.9-1941000	NC_003070.9	Chr1	1941000	1942000	+	302	NC_003070.9-1932000	NC_003070.9	Chr1	1932000	1933000	+	332	8681	8	3.78086	1.02808	-3.26666	1	2	4	3	AT1G06360	Intergenic	-1041	AT1G06360.1	T2D23.6|T2D23_6	delta-9 desaturase-like 5 protein	AT1G06330	promoter-TSS (AT1G06330.1)	-234	AT1G06330.1	T2D23.3|T2D23_3	heavy metal transport/detoxification superfamily protein
557	NC_003070.9-1941000	NC_003070.9	Chr1	1941000	1942000	+	302	NC_003070.9-1939000	NC_003070.9	Chr1	1939000	1940000	+	524	1938	17	6.90699	1.14528	-7.25848	1	2	4	4	AT1G06360	Intergenic	-1041	AT1G06360.1	T2D23.6|T2D23_6	delta-9 desaturase-like 5 protein	AT1G06360	exon (AT1G06360.1, exon 4 of 5)	959	AT1G06360.1	T2D23.6|T2D23_6	delta-9 desaturase-like 5 protein
558	NC_003070.9-1943000	NC_003070.9	Chr1	1943000	1944000	+	326	NC_003070.9-1939000	NC_003070.9	Chr1	1939000	1940000	+	524	4482	13	7.45738	0.857284	-3.23735	1	2	2	4	AT1G06370	exon (AT1G06370.1, exon 6 of 8)	1434	AT1G06370.1	T2D23.14	pseudo	AT1G06360	exon (AT1G06360.1, exon 4 of 5)	959	AT1G06360.1	T2D23.6|T2D23_6	delta-9 desaturase-like 5 protein
559	NC_003070.9-1946000	NC_003070.9	Chr1	1946000	1947000	+	459	NC_003070.9-1944000	NC_003070.9	Chr1	1944000	1945000	+	191	2187	8	3.77618	0.915141	-3.28831	1	2	3	1	GSK1	promoter-TSS (AT1G06390.2)	-288	AT1G06390.1	A. THALIANA SHAGGY-LIKE KINASE GROUP 2 3|ATGSK1|ATSK2-3|ATSK22|BIL2|BIN2-LIKE 2|GSK3/SHAGGY-LIKE PROTEIN KINASE|GSK3/SHAGGY-like protein kinase 1|SHAGGY-LIKE PROTEIN KINASE 22|SK22|T2D23.9|T2D23_9	shaggy-related protein kinase iota	AT1G06370	promoter-TSS (AT1G06380.1)	434	AT1G06370.1	T2D23.14	pseudo
560	NC_003070.9-1946000	NC_003070.9	Chr1	1946000	1947000	+	459	NC_003070.9-1943000	NC_003070.9	Chr1	1943000	1944000	+	326	2701	17	6.48922	1.37193	-7.93525	1	2	3	2	GSK1	promoter-TSS (AT1G06390.2)	-288	AT1G06390.1	A. THALIANA SHAGGY-LIKE KINASE GROUP 2 3|ATGSK1|ATSK2-3|ATSK22|BIL2|BIN2-LIKE 2|GSK3/SHAGGY-LIKE PROTEIN KINASE|GSK3/SHAGGY-like protein kinase 1|SHAGGY-LIKE PROTEIN KINASE 22|SK22|T2D23.9|T2D23_9	shaggy-related protein kinase iota	AT1G06370	exon (AT1G06370.1, exon 6 of 8)	1434	AT1G06370.1	T2D23.14	pseudo
561	NC_003070.9-1956000	NC_003070.9	Chr1	1956000	1957000	+	358	NC_003070.9-1955000	NC_003070.9	Chr1	1955000	1956000	+	226	1432	8	3.47175	0.795303	-3.703	1	2	3	1	TPS7	exon (AT1G06410.1, exon 2 of 5)	1650	AT1G06410.1	ATTPS7|ATTPSA|T2D23.11|T2D23_11|TREHALOSE -6-PHOSPHATASE SYNTHASE S7|trehalose-phosphatase/synthase 7	putative alpha,alpha-trehalose-phosphate synthase [UDP-forming] 7	TPS7	exon (AT1G06410.1, exon 2 of 5)	650	AT1G06410.1	ATTPS7|ATTPSA|T2D23.11|T2D23_11|TREHALOSE -6-PHOSPHATASE SYNTHASE S7|trehalose-phosphatase/synthase 7	putative alpha,alpha-trehalose-phosphate synthase [UDP-forming] 7
562	NC_003070.9-1958000	NC_003070.9	Chr1	1958000	1959000	+	335	NC_003070.9-1956000	NC_003070.9	Chr1	1956000	1957000	+	358	1831	20	5.16081	1.71419	-14.7195	1	4	1	3	AT1G06420	promoter-TSS (AT1G06420.1)	-423	AT1G06420.2	T2D23.12|T2D23_12	uncharacterized protein	TPS7	exon (AT1G06410.1, exon 2 of 5)	1650	AT1G06410.1	ATTPS7|ATTPSA|T2D23.11|T2D23_11|TREHALOSE -6-PHOSPHATASE SYNTHASE S7|trehalose-phosphatase/synthase 7	putative alpha,alpha-trehalose-phosphate synthase [UDP-forming] 7
563	NC_003070.9-1960000	NC_003070.9	Chr1	1960000	1961000	+	354	NC_003070.9-1939000	NC_003070.9	Chr1	1939000	1940000	+	524	21159	7	3.25319	0.941176	-3.05501	1	2	4	4	AT1G06420	TTS (AT1G06420.1)	1577	AT1G06420.1	T2D23.12|T2D23_12	uncharacterized protein	AT1G06360	exon (AT1G06360.1, exon 4 of 5)	959	AT1G06360.1	T2D23.6|T2D23_6	delta-9 desaturase-like 5 protein
564	NC_003070.9-1960000	NC_003070.9	Chr1	1960000	1961000	+	354	NC_003070.9-1956000	NC_003070.9	Chr1	1956000	1957000	+	358	3963	10	5.44842	0.921606	-3.00038	1	2	4	3	AT1G06420	TTS (AT1G06420.1)	1577	AT1G06420.1	T2D23.12|T2D23_12	uncharacterized protein	TPS7	exon (AT1G06410.1, exon 2 of 5)	1650	AT1G06410.1	ATTPS7|ATTPSA|T2D23.11|T2D23_11|TREHALOSE -6-PHOSPHATASE SYNTHASE S7|trehalose-phosphatase/synthase 7	putative alpha,alpha-trehalose-phosphate synthase [UDP-forming] 7
565	NC_003070.9-1962000	NC_003070.9	Chr1	1962000	1963000	+	159	NC_003070.9-1960000	NC_003070.9	Chr1	1960000	1961000	+	354	1934	6	2.39188	1.07884	-3.38107	1	2	2	4	FTSH8	TTS (AT1G06440.1)	511	AT1G06430.1	FTSH protease 8	ATP-dependent zinc metalloprotease FTSH 8	AT1G06420	TTS (AT1G06420.1)	1577	AT1G06420.1	T2D23.12|T2D23_12	uncharacterized protein
566	NC_003070.9-1963000	NC_003070.9	Chr1	1963000	1964000	+	232	NC_003070.9-1960000	NC_003070.9	Chr1	1960000	1961000	+	354	3130	8	3.50168	1.12607	-3.65802	1	2	1	4	FTSH8	promoter-TSS (AT1G06430.1)	-489	AT1G06430.1	FTSH protease 8	ATP-dependent zinc metalloprotease FTSH 8	AT1G06420	TTS (AT1G06420.1)	1577	AT1G06420.1	T2D23.12|T2D23_12	uncharacterized protein
567	NC_003070.9-1964000	NC_003070.9	Chr1	1964000	1965000	+	427	NC_003070.9-1962000	NC_003070.9	Chr1	1962000	1963000	+	159	1823	8	2.89955	1.22074	-4.69085	1	2	4	2	AT1G06440	exon (AT1G06440.1, exon 1 of 1)	551	AT1G06440.1	F12K11.21|F12K11_21	ubiquitin carboxyl-terminal hydrolase family protein	FTSH8	TTS (AT1G06440.1)	511	AT1G06430.1	FTSH protease 8	ATP-dependent zinc metalloprotease FTSH 8
568	NC_003070.9-1964000	NC_003070.9	Chr1	1964000	1965000	+	427	NC_003070.9-1946000	NC_003070.9	Chr1	1946000	1947000	+	459	17568	8	3.99375	0.87092	-2.9972	1	2	4	3	AT1G06440	exon (AT1G06440.1, exon 1 of 1)	551	AT1G06440.1	F12K11.21|F12K11_21	ubiquitin carboxyl-terminal hydrolase family protein	GSK1	promoter-TSS (AT1G06390.2)	-288	AT1G06390.1	A. THALIANA SHAGGY-LIKE KINASE GROUP 2 3|ATGSK1|ATSK2-3|ATSK22|BIL2|BIN2-LIKE 2|GSK3/SHAGGY-LIKE PROTEIN KINASE|GSK3/SHAGGY-like protein kinase 1|SHAGGY-LIKE PROTEIN KINASE 22|SK22|T2D23.9|T2D23_9	shaggy-related protein kinase iota
569	NC_003070.9-1966000	NC_003070.9	Chr1	1966000	1967000	+	614	NC_003070.9-1964000	NC_003070.9	Chr1	1964000	1965000	+	427	2186	20	11.4678	0.716922	-4.35988	1	2	4	4	AT1G06450	TTS (AT1G06460.1)	660	AT1G06450.1	F12K11.20|F12K11_20	putative CCR4-associated factor 1-1	AT1G06440	exon (AT1G06440.1, exon 1 of 1)	551	AT1G06440.1	F12K11.21|F12K11_21	ubiquitin carboxyl-terminal hydrolase family protein
570	NC_003070.9-1968000	NC_003070.9	Chr1	1968000	1969000	+	308	NC_003070.9-1966000	NC_003070.9	Chr1	1966000	1967000	+	614	1775	24	8.28346	1.36644	-12.3361	1	4	1	4	ACD32.1	intron (AT1G06460.1, intron 3 of 6)	1061	AT1G06460.1	ACD31.2|ALPHA-CRYSTALLIN DOMAIN 31.2|F12K11.19|F12K11_19|alpha-crystallin domain 32.1	alpha-crystallin domain 32.1	AT1G06450	TTS (AT1G06460.1)	660	AT1G06450.1	F12K11.20|F12K11_20	putative CCR4-associated factor 1-1
571	NC_003070.9-1973000	NC_003070.9	Chr1	1973000	1974000	+	297	NC_003070.9-1970000	NC_003070.9	Chr1	1970000	1971000	+	287	3599	9	3.74619	1.20368	-4.26183	1	2	1	2	AT1G06475	TTS (AT1G06475.1)	886	AT1G06475.1	0	uncharacterized protein	AT1G06470	promoter-TSS (AT1G06460.1)	748	AT1G06470.2	F12K11.18|F12K11_18	probable sugar phosphate/phosphate translocator
572	NC_003070.9-1974000	NC_003070.9	Chr1	1974000	1975000	+	278	NC_003070.9-1970000	NC_003070.9	Chr1	1970000	1971000	+	287	3928	8	3.51405	1.2168	-3.63354	1	2	2	2	AT1G06475	promoter-TSS (AT1G06475.1)	-114	AT1G06475.1	0	uncharacterized protein	AT1G06470	promoter-TSS (AT1G06460.1)	748	AT1G06470.2	F12K11.18|F12K11_18	probable sugar phosphate/phosphate translocator
573	NC_003070.9-1974000	NC_003070.9	Chr1	1974000	1975000	+	278	NC_003070.9-1966000	NC_003070.9	Chr1	1966000	1967000	+	614	7652	17	7.12273	1.27773	-6.94092	1	2	2	4	AT1G06475	promoter-TSS (AT1G06475.1)	-114	AT1G06475.1	0	uncharacterized protein	AT1G06450	TTS (AT1G06460.1)	660	AT1G06450.1	F12K11.20|F12K11_20	putative CCR4-associated factor 1-1
574	NC_003070.9-1985000	NC_003070.9	Chr1	1985000	1986000	+	322	NC_003070.9-1979000	NC_003070.9	Chr1	1979000	1980000	+	229	5648	10	3.34182	1.64741	-6.12191	1	2	1	2	AT1G06500	exon (AT1G06490.1, exon 30 of 42)	-3979	AT1G06500.4	F12K11.25|F12K11_25	uncharacterized protein	GSL07	intron (AT1G06490.1, intron 3 of 41)	738	AT1G06490.1	ATGSL07|F12K11.17|F12K11_17|atgsl7|glucan synthase-like 7|gsl07	callose synthase 7
575	NC_003070.9-1991000	NC_003070.9	Chr1	1991000	1992000	+	463	NC_003070.9-1980000	NC_003070.9	Chr1	1980000	1981000	+	66	11001	4	1.00321	1.58717	-4.00375	1	2	3	1	AT1G06515	promoter-TSS (AT1G06510.1)	697	AT1G06515.1	0	uncharacterized protein	GSL07	intron (AT1G06490.1, intron 8 of 41)	1738	AT1G06490.1	ATGSL07|F12K11.17|F12K11_17|atgsl7|glucan synthase-like 7|gsl07	callose synthase 7
576	NC_003070.9-1991000	NC_003070.9	Chr1	1991000	1992000	+	463	NC_003070.9-1988000	NC_003070.9	Chr1	1988000	1989000	+	309	3140	12	6.48175	0.870586	-3.45027	1	2	3	1	AT1G06515	promoter-TSS (AT1G06510.1)	697	AT1G06515.1	0	uncharacterized protein	AT1G06500	promoter-TSS (AT1G06500.2)	-979	AT1G06500.4	F12K11.25|F12K11_25	uncharacterized protein
577	NC_003070.9-1992000	NC_003070.9	Chr1	1992000	1993000	+	244	NC_003070.9-1964000	NC_003070.9	Chr1	1964000	1965000	+	427	28369	5	1.35106	1.47544	-4.41085	1	2	3	4	AT1G06510	promoter-TSS (AT1G06515.1)	167	AT1G06510.1	F12K11.16|F12K11_16	uncharacterized protein	AT1G06440	exon (AT1G06440.1, exon 1 of 1)	551	AT1G06440.1	F12K11.21|F12K11_21	ubiquitin carboxyl-terminal hydrolase family protein
578	NC_003070.9-1992000	NC_003070.9	Chr1	1992000	1993000	+	244	NC_003070.9-1990000	NC_003070.9	Chr1	1990000	1991000	+	161	2271	5	1.74046	1.19629	-3.4598	1	2	3	1	AT1G06510	promoter-TSS (AT1G06515.1)	167	AT1G06510.1	F12K11.16|F12K11_16	uncharacterized protein	AT1G06500	TTS (AT1G06515.1)	998	AT1G06500.3	F12K11.25|F12K11_25	uncharacterized protein
579	NC_003070.9-1993000	NC_003070.9	Chr1	1993000	1994000	+	211	NC_003070.9-1979000	NC_003070.9	Chr1	1979000	1980000	+	229	13361	4	1.27502	1.29957	-3.21542	1	2	2	2	AT1G06510	TTS (AT1G06520.1)	1167	AT1G06510.1	F12K11.16|F12K11_16	uncharacterized protein	GSL07	intron (AT1G06490.1, intron 3 of 41)	738	AT1G06490.1	ATGSL07|F12K11.17|F12K11_17|atgsl7|glucan synthase-like 7|gsl07	callose synthase 7
580	NC_003070.9-1994000	NC_003070.9	Chr1	1994000	1995000	+	351	NC_003070.9-1992000	NC_003070.9	Chr1	1992000	1993000	+	244	1804	16	3.77987	1.79755	-13.226	1	4	3	3	GPAT1	TTS (AT1G06510.1)	1612	AT1G06520.1	ATGPAT1|F12K11.15|F12K11_15|glycerol-3-phosphate acyltransferase 1	sn-glycerol-3-phosphate 2-O-acyltransferase	AT1G06510	promoter-TSS (AT1G06515.1)	167	AT1G06510.1	F12K11.16|F12K11_16	uncharacterized protein
581	NC_003070.9-1994000	NC_003070.9	Chr1	1994000	1995000	+	351	NC_003070.9-1991000	NC_003070.9	Chr1	1991000	1992000	+	463	3157	13	7.27092	0.825553	-3.40231	1	4	3	3	GPAT1	TTS (AT1G06510.1)	1612	AT1G06520.1	ATGPAT1|F12K11.15|F12K11_15|glycerol-3-phosphate acyltransferase 1	sn-glycerol-3-phosphate 2-O-acyltransferase	AT1G06515	promoter-TSS (AT1G06510.1)	697	AT1G06515.1	0	uncharacterized protein
582	NC_003070.9-1994000	NC_003070.9	Chr1	1994000	1995000	+	351	NC_003070.9-1993000	NC_003070.9	Chr1	1993000	1994000	+	211	1700	12	3.25253	1.25777	-8.97699	1	4	3	2	GPAT1	TTS (AT1G06510.1)	1612	AT1G06520.1	ATGPAT1|F12K11.15|F12K11_15|glycerol-3-phosphate acyltransferase 1	sn-glycerol-3-phosphate 2-O-acyltransferase	AT1G06510	TTS (AT1G06520.1)	1167	AT1G06510.1	F12K11.16|F12K11_16	uncharacterized protein
583	NC_003070.9-2006000	NC_003070.9	Chr1	2006000	2007000	+	394	NC_003070.9-2001000	NC_003070.9	Chr1	2001000	2002000	+	486	4827	16	8.20908	1.06228	-4.65183	1	2	1	2	AT1G06550	intron (AT1G06550.1, intron 2 of 15)	690	AT1G06550.1	F12K11.12|F12K11_12	3-hydroxyisobutyryl-CoA hydrolase-like protein 5	AT1G06530	promoter-TSS (AT1G06530.1)	-94	AT1G06530.1	F12K11.14|F12K11_14	peroxisomal and mitochondrial division factor2
584	NC_003070.9-2009000	NC_003070.9	Chr1	2009000	2010000	+	170	NC_003070.9-2007000	NC_003070.9	Chr1	2007000	2008000	+	321	1384	9	2.28257	1.63567	-7.5254	1	2	3	3	AT1G06560	exon (AT1G06560.1, exon 5 of 12)	1885	AT1G06560.1	F12K11.10|F12K11_10	putative methyltransferase	AT1G06560	promoter-TSS (AT1G06550.1)	-115	AT1G06560.1	F12K11.10|F12K11_10	putative methyltransferase
585	NC_003070.9-2010000	NC_003070.9	Chr1	2010000	2011000	+	241	NC_003070.9-2009000	NC_003070.9	Chr1	2009000	2010000	+	170	1441	7	1.70278	1.28065	-6.34154	1	2	3	3	AT1G06560	intron (AT1G06560.1, intron 7 of 11)	2885	AT1G06560.1	F12K11.10|F12K11_10	putative methyltransferase	AT1G06560	exon (AT1G06560.1, exon 5 of 12)	1885	AT1G06560.1	F12K11.10|F12K11_10	putative methyltransferase
586	NC_003070.9-2010000	NC_003070.9	Chr1	2010000	2011000	+	241	NC_003070.9-2007000	NC_003070.9	Chr1	2007000	2008000	+	321	2901	9	3.24736	1.39048	-5.13589	1	2	3	3	AT1G06560	intron (AT1G06560.1, intron 7 of 11)	2885	AT1G06560.1	F12K11.10|F12K11_10	putative methyltransferase	AT1G06560	promoter-TSS (AT1G06550.1)	-115	AT1G06560.1	F12K11.10|F12K11_10	putative methyltransferase
587	NC_003070.9-2010000	NC_003070.9	Chr1	2010000	2011000	+	241	NC_003070.9-2008000	NC_003070.9	Chr1	2008000	2009000	+	576	2027	17	5.87675	1.34478	-9.14341	1	2	3	2	AT1G06560	intron (AT1G06560.1, intron 7 of 11)	2885	AT1G06560.1	F12K11.10|F12K11_10	putative methyltransferase	AT1G06560	intron (AT1G06560.1, intron 2 of 11)	885	AT1G06560.1	F12K11.10|F12K11_10	putative methyltransferase
588	NC_003070.9-2011000	NC_003070.9	Chr1	2011000	2012000	+	403	NC_003070.9-2009000	NC_003070.9	Chr1	2009000	2010000	+	170	2111	9	2.86685	1.38177	-5.96554	1	4	2	3	PDS1	TTS (AT1G06570.1)	2045	AT1G06570.1	4-HYDROXYPHENYLPYRUVATE DIOXYGENASE|F12K11.9|F12K11_9|HPD|P-HYDROXYPHENYLPYRUVATE DIOXYGENASE|phytoene desaturation 1	4-hydroxyphenylpyruvate dioxygenase	AT1G06560	exon (AT1G06560.1, exon 5 of 12)	1885	AT1G06560.1	F12K11.10|F12K11_10	putative methyltransferase
589	NC_003070.9-2011000	NC_003070.9	Chr1	2011000	2012000	+	403	NC_003070.9-2008000	NC_003070.9	Chr1	2008000	2009000	+	576	2896	26	9.89428	1.39892	-11.4435	1	4	2	2	PDS1	TTS (AT1G06570.1)	2045	AT1G06570.1	4-HYDROXYPHENYLPYRUVATE DIOXYGENASE|F12K11.9|F12K11_9|HPD|P-HYDROXYPHENYLPYRUVATE DIOXYGENASE|phytoene desaturation 1	4-hydroxyphenylpyruvate dioxygenase	AT1G06560	intron (AT1G06560.1, intron 2 of 11)	885	AT1G06560.1	F12K11.10|F12K11_10	putative methyltransferase
590	NC_003070.9-2019000	NC_003070.9	Chr1	2019000	2020000	+	180	NC_003070.9-2016000	NC_003070.9	Chr1	2016000	2017000	+	547	3263	15	4.18471	1.78852	-10.6333	1	4	2	4	AT1G06580	intron (AT1G06590.1, intron 12 of 19)	-3446	AT1G06580.1	F12K11.8|F12K11_8	pentatricopeptide repeat-containing protein	AT1G06580	promoter-TSS (AT1G06580.1)	-446	AT1G06580.1	F12K11.8|F12K11_8	pentatricopeptide repeat-containing protein
591	NC_003070.9-2020000	NC_003070.9	Chr1	2020000	2021000	+	419	NC_003070.9-2017000	NC_003070.9	Chr1	2017000	2018000	+	185	3355	13	3.29111	1.89838	-10.3388	1	6	3	2	AT1G06590	intron (AT1G06590.1, intron 10 of 19)	4162	AT1G06590.1	F12K11.7|F12K11_7	uncharacterized protein	AT1G06580	intron (AT1G06590.1, intron 17 of 19)	-1446	AT1G06580.1	F12K11.8|F12K11_8	pentatricopeptide repeat-containing protein
592	NC_003070.9-2020000	NC_003070.9	Chr1	2020000	2021000	+	419	NC_003070.9-2016000	NC_003070.9	Chr1	2016000	2017000	+	547	3972	30	9.85751	1.7516	-15.9817	0.901754	6	3	4	AT1G06590	intron (AT1G06590.1, intron 10 of 19)	4162	AT1G06590.1	F12K11.7|F12K11_7	uncharacterized protein	AT1G06580	promoter-TSS (AT1G06580.1)	-446	AT1G06580.1	F12K11.8|F12K11_8	pentatricopeptide repeat-containing protein
593	NC_003070.9-2021000	NC_003070.9	Chr1	2021000	2022000	+	223	NC_003070.9-2016000	NC_003070.9	Chr1	2016000	2017000	+	547	4665	15	5.20587	1.66134	-8.18646	1	2	1	4	AT1G06590	intron (AT1G06590.1, intron 8 of 19)	3162	AT1G06590.1	F12K11.7|F12K11_7	uncharacterized protein	AT1G06580	promoter-TSS (AT1G06580.1)	-446	AT1G06580.1	F12K11.8|F12K11_8	pentatricopeptide repeat-containing protein
594	NC_003070.9-2022000	NC_003070.9	Chr1	2022000	2023000	+	110	NC_003070.9-2017000	NC_003070.9	Chr1	2017000	2018000	+	185	5517	5	0.853771	2.33048	-5.66857	1	2	3	2	AT1G06590	exon (AT1G06590.1, exon 5 of 20)	2162	AT1G06590.1	F12K11.7|F12K11_7	uncharacterized protein	AT1G06580	intron (AT1G06590.1, intron 17 of 19)	-1446	AT1G06580.1	F12K11.8|F12K11_8	pentatricopeptide repeat-containing protein
595	NC_003070.9-2022000	NC_003070.9	Chr1	2022000	2023000	+	110	NC_003070.9-2007000	NC_003070.9	Chr1	2007000	2008000	+	321	15053	4	0.833242	1.69399	-3.99378	1	2	3	3	AT1G06590	exon (AT1G06590.1, exon 5 of 20)	2162	AT1G06590.1	F12K11.7|F12K11_7	uncharacterized protein	AT1G06560	promoter-TSS (AT1G06550.1)	-115	AT1G06560.1	F12K11.10|F12K11_10	putative methyltransferase
596	NC_003070.9-2022000	NC_003070.9	Chr1	2022000	2023000	+	110	NC_003070.9-2016000	NC_003070.9	Chr1	2016000	2017000	+	547	6297	6	2.55721	1.23593	-3.12518	1	2	3	4	AT1G06590	exon (AT1G06590.1, exon 5 of 20)	2162	AT1G06590.1	F12K11.7|F12K11_7	uncharacterized protein	AT1G06580	promoter-TSS (AT1G06580.1)	-446	AT1G06580.1	F12K11.8|F12K11_8	pentatricopeptide repeat-containing protein
597	NC_003070.9-2023000	NC_003070.9	Chr1	2023000	2024000	+	213	NC_003070.9-2019000	NC_003070.9	Chr1	2019000	2020000	+	180	3227	5	1.62335	1.54358	-3.71401	1	2	2	2	AT1G06590	intron (AT1G06590.1, intron 3 of 19)	1162	AT1G06590.1	F12K11.7|F12K11_7	uncharacterized protein	AT1G06580	intron (AT1G06590.1, intron 12 of 19)	-3446	AT1G06580.1	F12K11.8|F12K11_8	pentatricopeptide repeat-containing protein
598	NC_003070.9-2023000	NC_003070.9	Chr1	2023000	2024000	+	213	NC_003070.9-2020000	NC_003070.9	Chr1	2020000	2021000	+	419	2905	8	3.82396	1.01029	-3.22257	1	2	2	3	AT1G06590	intron (AT1G06590.1, intron 3 of 19)	1162	AT1G06590.1	F12K11.7|F12K11_7	uncharacterized protein	AT1G06590	intron (AT1G06590.1, intron 10 of 19)	4162	AT1G06590.1	F12K11.7|F12K11_7	uncharacterized protein
599	NC_003070.9-2039000	NC_003070.9	Chr1	2039000	2040000	+	187	NC_003070.9-2036000	NC_003070.9	Chr1	2036000	2037000	+	95	2887	5	0.800114	2.15587	-5.67797	1	2	1	1	AT1G06660	promoter-TSS (AT1G06670.1)	746	AT1G06660.1	F12K11.5|F12K11_5	protein JASON	AT1G06650	TTS (AT1G06660.1)	616	AT1G06650.1	F12K11.26|F12K11_26	2-oxoglutarate-dependent dioxygenase-like protein
600	NC_003070.9-2045000	NC_003070.9	Chr1	2045000	2046000	+	329	NC_003070.9-2031000	NC_003070.9	Chr1	2031000	2032000	+	390	14117	9	3.49129	1.21143	-4.67443	1	2	1	1	PSBP-1	exon (AT1G06670.1, exon 13 of 14)	-2325	AT1G06680.1	F12K11.3|F12K11_3|OE23|OEE2|OXYGEN EVOLVING COMPLEX SUBUNIT 23 KDA|OXYGEN-EVOLVING ENHANCER PROTEIN 2|PHOTOSYSTEM II SUBUNIT P|PSII-P|photosystem II subunit P-1	photosystem II subunit P-1	AT1G06640	promoter-TSS (AT1G06640.2)	-838	AT1G06640.2	F12K11.27|F12K11_27	2-oxoglutarate-dependent dioxygenase-like protein
601	NC_003070.9-2057000	NC_003070.9	Chr1	2057000	2058000	+	474	NC_003070.9-2001000	NC_003070.9	Chr1	2001000	2002000	+	486	55924	4	1.3322	1.40225	-3.07625	1	2	5	2	AT1G06700	exon (AT1G06710.1, exon 1 of 2)	-1952	AT1G06700.2	F4H5.21|F4H5_21	PTI1-like tyrosine-protein kinase 1	AT1G06530	promoter-TSS (AT1G06530.1)	-94	AT1G06530.1	F12K11.14|F12K11_14	peroxisomal and mitochondrial division factor2
602	NC_003070.9-2059000	NC_003070.9	Chr1	2059000	2060000	+	275	NC_003070.9-2057000	NC_003070.9	Chr1	2057000	2058000	+	474	1784	24	6.33358	1.70082	-17.0997	0.361991	6	2	5	AT1G06710	TTS (AT1G06720.1)	742	AT1G06710.1	F4H5.20|F4H5_20	pentatricopeptide repeat-containing protein	AT1G06700	exon (AT1G06710.1, exon 1 of 2)	-1952	AT1G06700.2	F4H5.21|F4H5_21	PTI1-like tyrosine-protein kinase 1
603	NC_003070.9-2061000	NC_003070.9	Chr1	2061000	2062000	+	253	NC_003070.9-2057000	NC_003070.9	Chr1	2057000	2058000	+	474	3869	11	5.83489	0.967058	-3.36982	1	2	1	5	AT1G06710	intron (AT1G06720.1, intron 15 of 17)	-1258	AT1G06710.1	F4H5.20|F4H5_20	pentatricopeptide repeat-containing protein	AT1G06700	exon (AT1G06710.1, exon 1 of 2)	-1952	AT1G06700.2	F4H5.21|F4H5_21	PTI1-like tyrosine-protein kinase 1
604	NC_003070.9-2065000	NC_003070.9	Chr1	2065000	2066000	+	297	NC_003070.9-2057000	NC_003070.9	Chr1	2057000	2058000	+	474	7765	14	6.46127	1.12817	-5.08954	1	2	2	5	AT1G06720	intron (AT1G06720.1, intron 6 of 17)	1823	AT1G06720.1	F4H5.19|F4H5_19	BMS1 domain-containing protein	AT1G06700	exon (AT1G06710.1, exon 1 of 2)	-1952	AT1G06700.2	F4H5.21|F4H5_21	PTI1-like tyrosine-protein kinase 1
605	NC_003070.9-2065000	NC_003070.9	Chr1	2065000	2066000	+	297	NC_003070.9-2058000	NC_003070.9	Chr1	2058000	2059000	+	319	6996	11	4.58993	1.28895	-4.93664	1	2	2	1	AT1G06720	intron (AT1G06720.1, intron 6 of 17)	1823	AT1G06720.1	F4H5.19|F4H5_19	BMS1 domain-containing protein	AT1G06710	exon (AT1G06710.1, exon 1 of 2)	1742	AT1G06710.1	F4H5.20|F4H5_20	pentatricopeptide repeat-containing protein
606	NC_003070.9-2072000	NC_003070.9	Chr1	2072000	2073000	+	607	NC_003070.9-2059000	NC_003070.9	Chr1	2059000	2060000	+	275	13275	12	5.35201	1.07272	-4.7839	1	2	3	2	AT1G06750	promoter-TSS (AT1G06750.1)	-479	AT1G06750.1	F4H5.16|F4H5_16	P-loop containing nucleoside triphosphate hydrolases superfamily protein	AT1G06710	TTS (AT1G06720.1)	742	AT1G06710.1	F4H5.20|F4H5_20	pentatricopeptide repeat-containing protein
607	NC_003070.9-2072000	NC_003070.9	Chr1	2072000	2073000	+	607	NC_003070.9-2057000	NC_003070.9	Chr1	2057000	2058000	+	474	14878	15	8.2079	0.802959	-3.90833	1	2	3	5	AT1G06750	promoter-TSS (AT1G06750.1)	-479	AT1G06750.1	F4H5.16|F4H5_16	P-loop containing nucleoside triphosphate hydrolases superfamily protein	AT1G06700	exon (AT1G06710.1, exon 1 of 2)	-1952	AT1G06700.2	F4H5.21|F4H5_21	PTI1-like tyrosine-protein kinase 1
608	NC_003070.9-2074000	NC_003070.9	Chr1	2074000	2075000	+	448	NC_003070.9-2072000	NC_003070.9	Chr1	2072000	2073000	+	607	1896	47	14.4407	1.54073	-26.6273	0.000121	10	4	3	AT1G06750	TTS (AT1G06740.1)	799	AT1G06750.2	F4H5.16|F4H5_16	P-loop containing nucleoside triphosphate hydrolases superfamily protein	AT1G06750	promoter-TSS (AT1G06750.1)	-479	AT1G06750.1	F4H5.16|F4H5_16	P-loop containing nucleoside triphosphate hydrolases superfamily protein
609	NC_003070.9-2074000	NC_003070.9	Chr1	2074000	2075000	+	448	NC_003070.9-2032000	NC_003070.9	Chr1	2032000	2033000	+	204	41737	4	0.79968	1.781	-3.97991	1	10	4	1	AT1G06750	TTS (AT1G06740.1)	799	AT1G06750.2	F4H5.16|F4H5_16	P-loop containing nucleoside triphosphate hydrolases superfamily protein	AT1G06640	exon (AT1G06640.2, exon 1 of 2)	162	AT1G06640.1	F12K11.27|F12K11_27	2-oxoglutarate-dependent dioxygenase-like protein
610	NC_003070.9-2074000	NC_003070.9	Chr1	2074000	2075000	+	448	NC_003070.9-2071000	NC_003070.9	Chr1	2071000	2072000	+	110	2439	6	2.54048	1.13569	-3.15147	1	10	4	1	AT1G06750	TTS (AT1G06740.1)	799	AT1G06750.2	F4H5.16|F4H5_16	P-loop containing nucleoside triphosphate hydrolases superfamily protein	AT1G06740	exon (AT1G06740.1, exon 2 of 2)	763	AT1G06740.1	F4H5.17|F4H5_17	pseudo
611	NC_003070.9-2077000	NC_003070.9	Chr1	2077000	2078000	+	171	NC_003070.9-2074000	NC_003070.9	Chr1	2074000	2075000	+	448	2898	12	4.02609	1.51847	-7.11937	1	2	1	4	AT1G06760	TTS (AT1G06750.2)	198	AT1G06760.1	F4H5.15|F4H5_15	histone H1.1	AT1G06750	TTS (AT1G06740.1)	799	AT1G06750.2	F4H5.16|F4H5_16	P-loop containing nucleoside triphosphate hydrolases superfamily protein
612	NC_003070.9-2099000	NC_003070.9	Chr1	2099000	2100000	+	177	NC_003070.9-2094000	NC_003070.9	Chr1	2094000	2095000	+	123	5135	4	1.18569	1.63235	-3.44843	1	2	1	1	AT1G06830	exon (AT1G06840.1, exon 15 of 20)	2349	AT1G06830.1	F4H5.9|F4H5_9	monothiol glutaredoxin-S11	CRTISO	exon (AT1G06820.1, exon 7 of 13)	1732	AT1G06820.1	CAROTENOID AND CHLOROPLAST REGULATION 2|CAROTENOID ISOMERASE|CCR2|F4H5.10|F4H5_10|carotenoid isomerase	carotenoid isomerase
613	NC_003070.9-2101000	NC_003070.9	Chr1	2101000	2102000	+	101	NC_003070.9-2096000	NC_003070.9	Chr1	2096000	2097000	+	378	4657	7	2.08947	1.76791	-5.27045	1	2	1	1	AT1G06840	intron (AT1G06840.1, intron 8 of 19)	1979	AT1G06840.1	F4H5.8|F4H5_8	probable LRR receptor-like serine/threonine-protein kinase	CRTISO	promoter-TSS (AT1G06820.1)	-268	AT1G06820.1	CAROTENOID AND CHLOROPLAST REGULATION 2|CAROTENOID ISOMERASE|CCR2|F4H5.10|F4H5_10|carotenoid isomerase	carotenoid isomerase
614	NC_003070.9-2106000	NC_003070.9	Chr1	2106000	2107000	+	343	NC_003070.9-1966000	NC_003070.9	Chr1	1966000	1967000	+	614	140007	4	0.446594	3.53578	-3.9734	1	2	1	4	AT1G06860	TTS (AT1G06860.1)	968	AT1G06860.1	52131.TRNA-GLY-2	tRNA	AT1G06450	TTS (AT1G06460.1)	660	AT1G06450.1	F12K11.20|F12K11_20	putative CCR4-associated factor 1-1
615	NC_003070.9-2114000	NC_003070.9	Chr1	2114000	2115000	+	323	NC_003070.9-2111000	NC_003070.9	Chr1	2111000	2112000	+	142	2569	9	2.36877	1.78982	-7.28833	1	2	1	3	AT1G06890	promoter-TSS (AT1G06890.2)	101	AT1G06890.3	F4H5.5|F4H5_5	nucleotide/sugar transporter family protein	AT1G06880	promoter-TSS (AT1G06880.1)	-282	AT1G06880.1	52131.TRNA-GLY-1	tRNA
616	NC_003070.9-2117000	NC_003070.9	Chr1	2117000	2118000	+	250	NC_003070.9-2111000	NC_003070.9	Chr1	2111000	2112000	+	142	5603	7	1.82084	1.92194	-5.98334	1	2	1	3	AT1G06890	intron (AT1G06900.1, intron 11 of 18)	-2899	AT1G06890.1	F4H5.5|F4H5_5	nucleotide/sugar transporter family protein	AT1G06880	promoter-TSS (AT1G06880.1)	-282	AT1G06880.1	52131.TRNA-GLY-1	tRNA
617	NC_003070.9-2120000	NC_003070.9	Chr1	2120000	2121000	+	210	NC_003070.9-2111000	NC_003070.9	Chr1	2111000	2112000	+	142	8499	4	1.304	1.37006	-3.15331	1	2	1	3	AT1G06900	promoter-TSS (AT1G06910.1)	245	AT1G06900.1	F4H5.4|F4H5_4	Insulinase (peptidase family M16) family protein	AT1G06880	promoter-TSS (AT1G06880.1)	-282	AT1G06880.1	52131.TRNA-GLY-1	tRNA
618	NC_003070.9-2127000	NC_003070.9	Chr1	2127000	2128000	+	125	NC_003070.9-2124000	NC_003070.9	Chr1	2124000	2125000	+	159	2349	4	0.973721	1.66857	-3.99015	1	2	1	1	AT1G06923	TTS (AT1G06925.1)	751	AT1G06923.1	0	uncharacterized protein	OFP4	TTS (AT1G06910.1)	1301	AT1G06920.1	ARABIDOPSIS THALIANA OVATE FAMILY PROTEIN 4|ATOFP4|F4H5.2|F4H5_2|ovate family protein 4	ovate family protein 4
619	NC_003070.9-2138000	NC_003070.9	Chr1	2138000	2139000	+	179	NC_003070.9-2132000	NC_003070.9	Chr1	2132000	2133000	+	491	6247	9	4.23886	1.13958	-3.58657	1	2	1	1	CHX14	TTS (AT1G06960.3)	391	AT1G06970.1	ATCHX14|F10K1.31|F10K1_31|cation/hydrogen exchanger 14	cation/H(+) antiporter 14	TIC110	exon (AT1G06950.1, exon 11 of 15)	3165	AT1G06950.1	ARABIDOPSIS THALIANA TRANSLOCON AT THE INNER ENVELOPE MEMBRANE OF CHLOROPLASTS 110|ATTIC110|translocon at the inner envelope membrane of chloroplasts 110	protein TIC110
620	NC_003070.9-2139000	NC_003070.9	Chr1	2139000	2140000	+	458	NC_003070.9-2137000	NC_003070.9	Chr1	2137000	2138000	+	243	1883	17	5.33162	1.46382	-10.3167	1	2	2	1	CHX14	intron (AT1G06970.1, intron 2 of 2)	1391	AT1G06970.1	ATCHX14|F10K1.31|F10K1_31|cation/hydrogen exchanger 14	cation/H(+) antiporter 14	CHX14	promoter-TSS (AT1G06970.1)	-609	AT1G06970.1	ATCHX14|F10K1.31|F10K1_31|cation/hydrogen exchanger 14	cation/H(+) antiporter 14
621	NC_003070.9-2139000	NC_003070.9	Chr1	2139000	2140000	+	458	NC_003070.9-2136000	NC_003070.9	Chr1	2136000	2137000	+	443	2730	23	9.84474	1.22647	-8.53619	1	2	2	1	CHX14	intron (AT1G06970.1, intron 2 of 2)	1391	AT1G06970.1	ATCHX14|F10K1.31|F10K1_31|cation/hydrogen exchanger 14	cation/H(+) antiporter 14	AT1G06960	promoter-TSS (AT1G06950.1)	648	AT1G06960.3	F10K1.32|F10K1_32	U2 small nuclear ribonucleoprotein B'' 2
622	NC_003070.9-2146000	NC_003070.9	Chr1	2146000	2147000	+	494	NC_003070.9-2145000	NC_003070.9	Chr1	2145000	2146000	+	341	1227	14	8.04325	0.552954	-3.39034	1	2	1	1	AT1G06990	Intergenic	-1887	AT1G06990.1	F10K1.29|F10K1_29	GDSL esterase/lipase	AT1G06980	Intergenic	-1679	AT1G06980.1	F10K1.30|F10K1_30	uncharacterized protein
623	NC_003070.9-2159000	NC_003070.9	Chr1	2159000	2160000	+	330	NC_003070.9-2156000	NC_003070.9	Chr1	2156000	2157000	+	368	3247	14	5.63782	1.28501	-6.26581	1	2	1	1	AT1G07030	intron (AT1G07030.1, intron 1 of 1)	1309	AT1G07030.1	F10K1.26|F10K1_26	mitochondrial substrate carrier family protein	AT1G07020	promoter-TSS (AT1G07020.1)	-492	AT1G07020.1	F10K1.34|F10K1_34	uncharacterized protein
624	NC_003070.9-2169000	NC_003070.9	Chr1	2169000	2170000	+	83	NC_003070.9-2166000	NC_003070.9	Chr1	2166000	2167000	+	377	2443	4	1.36826	1.31399	-3.02136	1	2	2	1	AT1G07080	promoter-TSS (AT1G07080.1)	-482	AT1G07080.1	F10K1.21|F10K1_21	GILT domain-containing protein	MIR847A	TTS (AT1G07060.1)	983	AT1G07051.1	microRNA847A	ncRNA
625	NC_003070.9-2170000	NC_003070.9	Chr1	2170000	2171000	+	682	NC_003070.9-2169000	NC_003070.9	Chr1	2169000	2170000	+	83	1446	6	2.49881	0.808605	-3.23388	1	2	5	2	AT1G07080	TTS (AT1G07070.1)	518	AT1G07080.1	F10K1.21|F10K1_21	GILT domain-containing protein	AT1G07080	promoter-TSS (AT1G07080.1)	-482	AT1G07080.1	F10K1.21|F10K1_21	GILT domain-containing protein
626	NC_003070.9-2170000	NC_003070.9	Chr1	2170000	2171000	+	682	NC_003070.9-2168000	NC_003070.9	Chr1	2168000	2169000	+	385	1741	24	11.7621	0.922003	-6.9776	1	2	5	3	AT1G07080	TTS (AT1G07070.1)	518	AT1G07080.1	F10K1.21|F10K1_21	GILT domain-containing protein	AT1G07070	promoter-TSS (AT1G07060.1)	-64	AT1G07070.1	F10K1.22|F10K1_22	60S ribosomal protein L35a-1
627	NC_003070.9-2172000	NC_003070.9	Chr1	2172000	2173000	+	496	NC_003070.9-2170000	NC_003070.9	Chr1	2170000	2171000	+	682	2124	26	15.1304	0.703234	-5.10504	1	2	3	5	LSH6	TTS (AT1G07080.1)	2394	AT1G07090.1	F10K1.20|F10K1_20|LIGHT SENSITIVE HYPOCOTYLS 6	protein LIGHT SENSITIVE HYPOCOTYLS 6	AT1G07080	TTS (AT1G07070.1)	518	AT1G07080.1	F10K1.21|F10K1_21	GILT domain-containing protein
628	NC_003070.9-2174000	NC_003070.9	Chr1	2174000	2175000	+	286	NC_003070.9-2170000	NC_003070.9	Chr1	2170000	2171000	+	682	4124	20	8.60881	1.3156	-7.6081	1	2	1	5	LSH6	exon (AT1G07090.1, exon 1 of 1)	394	AT1G07090.1	F10K1.20|F10K1_20|LIGHT SENSITIVE HYPOCOTYLS 6	protein LIGHT SENSITIVE HYPOCOTYLS 6	AT1G07080	TTS (AT1G07070.1)	518	AT1G07080.1	F10K1.21|F10K1_21	GILT domain-containing protein
629	NC_003070.9-2176000	NC_003070.9	Chr1	2176000	2177000	+	26	NC_003070.9-2172000	NC_003070.9	Chr1	2172000	2173000	+	496	4219	5	0.555797	2.67675	-5.87365	1	2	1	3	AT1G07100	Intergenic	-1385	AT1G07100.1	61269.TRNA-ILE-1	tRNA	LSH6	TTS (AT1G07080.1)	2394	AT1G07090.1	F10K1.20|F10K1_20|LIGHT SENSITIVE HYPOCOTYLS 6	protein LIGHT SENSITIVE HYPOCOTYLS 6
630	NC_003070.9-2177000	NC_003070.9	Chr1	2177000	2178000	+	41	NC_003070.9-2170000	NC_003070.9	Chr1	2170000	2171000	+	682	6701	4	1.22285	1.51828	-3.39994	1	2	1	5	AT1G07100	promoter-TSS (AT1G07100.1)	-385	AT1G07100.1	61269.TRNA-ILE-1	tRNA	AT1G07080	TTS (AT1G07070.1)	518	AT1G07080.1	F10K1.21|F10K1_21	GILT domain-containing protein
631	NC_003070.9-2180000	NC_003070.9	Chr1	2180000	2181000	+	227	NC_003070.9-2172000	NC_003070.9	Chr1	2172000	2173000	+	496	8120	9	4.66428	0.937124	-3.06711	1	2	4	3	AT1G07100	intron (AT1G07110.1, intron 15 of 22)	2615	AT1G07100.1	61269.TRNA-ILE-1	tRNA	LSH6	TTS (AT1G07080.1)	2394	AT1G07090.1	F10K1.20|F10K1_20|LIGHT SENSITIVE HYPOCOTYLS 6	protein LIGHT SENSITIVE HYPOCOTYLS 6
632	NC_003070.9-2180000	NC_003070.9	Chr1	2180000	2181000	+	227	NC_003070.9-2168000	NC_003070.9	Chr1	2168000	2169000	+	385	12037	6	2.60919	1.05386	-3.02224	1	2	4	3	AT1G07100	intron (AT1G07110.1, intron 15 of 22)	2615	AT1G07100.1	61269.TRNA-ILE-1	tRNA	AT1G07070	promoter-TSS (AT1G07060.1)	-64	AT1G07070.1	F10K1.22|F10K1_22	60S ribosomal protein L35a-1
633	NC_003070.9-2180000	NC_003070.9	Chr1	2180000	2181000	+	227	NC_003070.9-2178000	NC_003070.9	Chr1	2178000	2179000	+	519	2185	14	5.19077	1.24589	-7.08164	1	2	4	3	AT1G07100	intron (AT1G07110.1, intron 15 of 22)	2615	AT1G07100.1	61269.TRNA-ILE-1	tRNA	AT1G07100	TTS (AT1G07100.1)	615	AT1G07100.1	61269.TRNA-ILE-1	tRNA
634	NC_003070.9-2181000	NC_003070.9	Chr1	2181000	2182000	+	483	NC_003070.9-2178000	NC_003070.9	Chr1	2178000	2179000	+	519	2678	29	11.2199	1.37981	-12.2362	1	4	3	3	F2KP	intron (AT1G07110.1, intron 10 of 22)	2648	AT1G07110.1	6-BISPHOSPHATASE|6-bisphosphatase|ATF2KP|F10K1.19|F10K1_19|FKFBP|FRUCTOSE-2|FRUCTOSE-6-PHOSPHATE 2-KINASE|fructose-2	6-phosphofructo-2-kinase/fructose-2,6-bisphosphatase	AT1G07100	TTS (AT1G07100.1)	615	AT1G07100.1	61269.TRNA-ILE-1	tRNA
635	NC_003070.9-2181000	NC_003070.9	Chr1	2181000	2182000	+	483	NC_003070.9-2168000	NC_003070.9	Chr1	2168000	2169000	+	385	12564	11	5.26559	0.975893	-3.99372	1	4	3	3	F2KP	intron (AT1G07110.1, intron 10 of 22)	2648	AT1G07110.1	6-BISPHOSPHATASE|6-bisphosphatase|ATF2KP|F10K1.19|F10K1_19|FKFBP|FRUCTOSE-2|FRUCTOSE-6-PHOSPHATE 2-KINASE|fructose-2	6-phosphofructo-2-kinase/fructose-2,6-bisphosphatase	AT1G07070	promoter-TSS (AT1G07060.1)	-64	AT1G07070.1	F10K1.22|F10K1_22	60S ribosomal protein L35a-1
636	NC_003070.9-2183000	NC_003070.9	Chr1	2183000	2184000	+	699	NC_003070.9-2178000	NC_003070.9	Chr1	2178000	2179000	+	519	4971	40	16.5303	1.44018	-14.6842	1	4	4	3	F2KP	promoter-TSS (AT1G07119.1)	648	AT1G07110.1	6-BISPHOSPHATASE|6-bisphosphatase|ATF2KP|F10K1.19|F10K1_19|FKFBP|FRUCTOSE-2|FRUCTOSE-6-PHOSPHATE 2-KINASE|fructose-2	6-phosphofructo-2-kinase/fructose-2,6-bisphosphatase	AT1G07100	TTS (AT1G07100.1)	615	AT1G07100.1	61269.TRNA-ILE-1	tRNA
637	NC_003070.9-2183000	NC_003070.9	Chr1	2183000	2184000	+	699	NC_003070.9-2181000	NC_003070.9	Chr1	2181000	2182000	+	483	2348	38	15.5346	1.16677	-14.3065	1	4	4	3	F2KP	promoter-TSS (AT1G07119.1)	648	AT1G07110.1	6-BISPHOSPHATASE|6-bisphosphatase|ATF2KP|F10K1.19|F10K1_19|FKFBP|FRUCTOSE-2|FRUCTOSE-6-PHOSPHATE 2-KINASE|fructose-2	6-phosphofructo-2-kinase/fructose-2,6-bisphosphatase	F2KP	intron (AT1G07110.1, intron 10 of 22)	2648	AT1G07110.1	6-BISPHOSPHATASE|6-bisphosphatase|ATF2KP|F10K1.19|F10K1_19|FKFBP|FRUCTOSE-2|FRUCTOSE-6-PHOSPHATE 2-KINASE|fructose-2	6-phosphofructo-2-kinase/fructose-2,6-bisphosphatase
638	NC_003070.9-2183000	NC_003070.9	Chr1	2183000	2184000	+	699	NC_003070.9-2180000	NC_003070.9	Chr1	2180000	2181000	+	227	2882	15	7.18695	1.04829	-5.07082	1	4	4	4	F2KP	promoter-TSS (AT1G07119.1)	648	AT1G07110.1	6-BISPHOSPHATASE|6-bisphosphatase|ATF2KP|F10K1.19|F10K1_19|FKFBP|FRUCTOSE-2|FRUCTOSE-6-PHOSPHATE 2-KINASE|fructose-2	6-phosphofructo-2-kinase/fructose-2,6-bisphosphatase	AT1G07100	intron (AT1G07110.1, intron 15 of 22)	2615	AT1G07100.1	61269.TRNA-ILE-1	tRNA
639	NC_003070.9-2187000	NC_003070.9	Chr1	2187000	2188000	+	163	NC_003070.9-2183000	NC_003070.9	Chr1	2183000	2184000	+	699	3613	13	5.25473	1.38288	-5.96762	1	2	1	4	STN1	promoter-TSS (AT1G07120.1)	-276	AT1G07130.1	ATSTN1|F10K1.17|F10K1_17	STN1-like protein	F2KP	promoter-TSS (AT1G07119.1)	648	AT1G07110.1	6-BISPHOSPHATASE|6-bisphosphatase|ATF2KP|F10K1.19|F10K1_19|FKFBP|FRUCTOSE-2|FRUCTOSE-6-PHOSPHATE 2-KINASE|fructose-2	6-phosphofructo-2-kinase/fructose-2,6-bisphosphatase
640	NC_003070.9-2205000	NC_003070.9	Chr1	2205000	2206000	+	446	NC_003070.9-2204000	NC_003070.9	Chr1	2204000	2205000	+	143	1746	13	3.14539	1.36849	-10.8789	1	4	4	1	NDA1	exon (AT1G07180.1, exon 3 of 8)	1180	AT1G07180.1	ARABIDOPSIS THALIANA INTERNAL NON-PHOSPHORYLATING NAD ( P ) H DEHYDROGENASE|ATNDI1|F10K1.11|F10K1_11|NADH-DEHYDROGENASE|alternative NAD(P)H dehydrogenase 1	internal alternative NAD(P)H-ubiquinone oxidoreductase A1	NDA1	exon (AT1G07180.1, exon 1 of 8)	180	AT1G07180.1	ARABIDOPSIS THALIANA INTERNAL NON-PHOSPHORYLATING NAD ( P ) H DEHYDROGENASE|ATNDI1|F10K1.11|F10K1_11|NADH-DEHYDROGENASE|alternative NAD(P)H dehydrogenase 1	internal alternative NAD(P)H-ubiquinone oxidoreductase A1
641	NC_003070.9-2208000	NC_003070.9	Chr1	2208000	2209000	+	53	NC_003070.9-2205000	NC_003070.9	Chr1	2205000	2206000	+	446	3141	4	1.16713	1.48425	-3.52986	1	2	1	4	AT1G07190	TTS (AT1G07190.1)	487	AT1G07190.1	F10K1.10|F10K1_10	uncharacterized protein	NDA1	exon (AT1G07180.1, exon 3 of 8)	1180	AT1G07180.1	ARABIDOPSIS THALIANA INTERNAL NON-PHOSPHORYLATING NAD ( P ) H DEHYDROGENASE|ATNDI1|F10K1.11|F10K1_11|NADH-DEHYDROGENASE|alternative NAD(P)H dehydrogenase 1	internal alternative NAD(P)H-ubiquinone oxidoreductase A1
642	NC_003070.9-2209000	NC_003070.9	Chr1	2209000	2210000	+	121	NC_003070.9-2205000	NC_003070.9	Chr1	2205000	2206000	+	446	3586	8	2.67149	1.59891	-5.18376	1	2	1	4	AT1G07200	exon (AT1G07200.1, exon 2 of 2)	1344	AT1G07200.1	F10K1.9|F10K1_9	protein SMAX1-like 6	NDA1	exon (AT1G07180.1, exon 3 of 8)	1180	AT1G07180.1	ARABIDOPSIS THALIANA INTERNAL NON-PHOSPHORYLATING NAD ( P ) H DEHYDROGENASE|ATNDI1|F10K1.11|F10K1_11|NADH-DEHYDROGENASE|alternative NAD(P)H dehydrogenase 1	internal alternative NAD(P)H-ubiquinone oxidoreductase A1
643	NC_003070.9-2211000	NC_003070.9	Chr1	2211000	2212000	+	562	NC_003070.9-2205000	NC_003070.9	Chr1	2205000	2206000	+	446	5700	31	12.6514	1.43118	-11.9661	1	4	2	4	AT1G07200	promoter-TSS (AT1G07200.1)	-656	AT1G07200.1	F10K1.9|F10K1_9	protein SMAX1-like 6	NDA1	exon (AT1G07180.1, exon 3 of 8)	1180	AT1G07180.1	ARABIDOPSIS THALIANA INTERNAL NON-PHOSPHORYLATING NAD ( P ) H DEHYDROGENASE|ATNDI1|F10K1.11|F10K1_11|NADH-DEHYDROGENASE|alternative NAD(P)H dehydrogenase 1	internal alternative NAD(P)H-ubiquinone oxidoreductase A1
644	NC_003070.9-2241000	NC_003070.9	Chr1	2241000	2242000	+	223	NC_003070.9-2211000	NC_003070.9	Chr1	2211000	2212000	+	562	30204	6	1.7304	1.45797	-4.78112	1	2	1	2	GONST2	TTS (AT1G07290.1)	2928	AT1G07290.1	F22G5.37|F22G5_37|golgi nucleotide sugar transporter 2	GDP-mannose transporter	AT1G07200	promoter-TSS (AT1G07200.1)	-656	AT1G07200.1	F10K1.9|F10K1_9	protein SMAX1-like 6
645	NC_003070.9-2249000	NC_003070.9	Chr1	2249000	2250000	+	240	NC_003070.9-2229000	NC_003070.9	Chr1	2229000	2230000	+	319	20502	5	1.59806	1.31229	-3.76639	1	2	2	1	RPL4	promoter-TSS (AT1G07310.1)	366	AT1G07320.3	F22G5.34|F22G5_34|RIBOSOMAL PROTEIN L4|ribosomal protein L4	50S ribosomal protein L4	UGT71C3	promoter-TSS (AT1G07260.1)	-181	AT1G07260.1	F10K1.3|F10K1_3|UDP-glucosyl transferase 71C3	UDP-glucosyl transferase 71C3
646	NC_003070.9-2251000	NC_003070.9	Chr1	2251000	2252000	+	220	NC_003070.9-2249000	NC_003070.9	Chr1	2249000	2250000	+	240	1634	6	2.55369	1.00631	-3.10777	1	2	2	2	AT1G07330	TTS (AT1G07320.1)	369	AT1G07330.1	F22G5.33|F22G5_33	uncharacterized protein	RPL4	promoter-TSS (AT1G07310.1)	366	AT1G07320.3	F22G5.34|F22G5_34|RIBOSOMAL PROTEIN L4|ribosomal protein L4	50S ribosomal protein L4
647	NC_003070.9-2259000	NC_003070.9	Chr1	2259000	2260000	+	288	NC_003070.9-2250000	NC_003070.9	Chr1	2250000	2251000	+	581	9259	15	6.91611	1.10493	-5.38064	1	2	1	2	AT1G07350	TTS (AT1G07360.1)	589	AT1G07350.2	F22G5.31|F22G5_31	serine/arginine rich-like protein SR45a	AT1G07330	promoter-TSS (AT1G07330.1)	-631	AT1G07330.1	F22G5.33|F22G5_33	uncharacterized protein
648	NC_003070.9-2260000	NC_003070.9	Chr1	2260000	2261000	+	202	NC_003070.9-2250000	NC_003070.9	Chr1	2250000	2251000	+	581	9713	10	4.45249	1.10453	-4.20518	1	2	3	2	AT1G07350	promoter-TSS (AT1G07350.2)	-399	AT1G07350.1	F22G5.31|F22G5_31	serine/arginine rich-like protein SR45a	AT1G07330	promoter-TSS (AT1G07330.1)	-631	AT1G07330.1	F22G5.33|F22G5_33	uncharacterized protein
649	NC_003070.9-2260000	NC_003070.9	Chr1	2260000	2261000	+	202	NC_003070.9-2251000	NC_003070.9	Chr1	2251000	2252000	+	220	8811	8	1.79473	1.96268	-7.58824	1	2	3	2	AT1G07350	promoter-TSS (AT1G07350.2)	-399	AT1G07350.1	F22G5.31|F22G5_31	serine/arginine rich-like protein SR45a	AT1G07330	TTS (AT1G07320.1)	369	AT1G07330.1	F22G5.33|F22G5_33	uncharacterized protein
650	NC_003070.9-2261000	NC_003070.9	Chr1	2261000	2262000	+	472	NC_003070.9-2260000	NC_003070.9	Chr1	2260000	2261000	+	202	1443	10	4.46651	0.782549	-4.18556	1	2	2	3	AT1G07360	intron (AT1G07360.1, intron 3 of 3)	1365	AT1G07360.1	F22G5.30|F22G5_30	MOS4-associated complex subunit 5A	AT1G07350	promoter-TSS (AT1G07350.2)	-399	AT1G07350.1	F22G5.31|F22G5_31	serine/arginine rich-like protein SR45a
651	NC_003070.9-2265000	NC_003070.9	Chr1	2265000	2266000	+	623	NC_003070.9-2252000	NC_003070.9	Chr1	2252000	2253000	+	86	13426	5	1.61346	1.35184	-3.76495	1	6	3	1	PCNA1	TTS (AT1G07370.1)	2360	AT1G07370.1	ATPCNA1|F22G5.29|F22G5_29|PROLIFERATING CELLULAR NUCLEAR ANTIGEN|PROLIFERATING CELLULAR NUCLEAR ANTIGEN 1|proliferating cellular nuclear antigen 1	proliferating cellular nuclear antigen 1	AT1G07330	exon (AT1G07330.1, exon 3 of 4)	1369	AT1G07330.1	F22G5.33|F22G5_33	uncharacterized protein
652	NC_003070.9-2265000	NC_003070.9	Chr1	2265000	2266000	+	623	NC_003070.9-2263000	NC_003070.9	Chr1	2263000	2264000	+	545	2025	41	16.3333	1.20197	-15.9364	0.939327	6	3	2	PCNA1	TTS (AT1G07370.1)	2360	AT1G07370.1	ATPCNA1|F22G5.29|F22G5_29|PROLIFERATING CELLULAR NUCLEAR ANTIGEN|PROLIFERATING CELLULAR NUCLEAR ANTIGEN 1|proliferating cellular nuclear antigen 1	proliferating cellular nuclear antigen 1	PCNA1	promoter-TSS (AT1G07360.1)	360	AT1G07370.1	ATPCNA1|F22G5.29|F22G5_29|PROLIFERATING CELLULAR NUCLEAR ANTIGEN|PROLIFERATING CELLULAR NUCLEAR ANTIGEN 1|proliferating cellular nuclear antigen 1	proliferating cellular nuclear antigen 1
653	NC_003070.9-2266000	NC_003070.9	Chr1	2266000	2267000	+	102	NC_003070.9-2263000	NC_003070.9	Chr1	2263000	2264000	+	545	2650	6	2.60388	1.10484	-3.05671	1	2	1	2	AT1G07380	exon (AT1G07380.1, exon 5 of 10)	1806	AT1G07380.1	F22G5.28|F22G5_28	Neutral/alkaline non-lysosomal ceramidase	PCNA1	promoter-TSS (AT1G07360.1)	360	AT1G07370.1	ATPCNA1|F22G5.29|F22G5_29|PROLIFERATING CELLULAR NUCLEAR ANTIGEN|PROLIFERATING CELLULAR NUCLEAR ANTIGEN 1|proliferating cellular nuclear antigen 1	proliferating cellular nuclear antigen 1
654	NC_003070.9-2273000	NC_003070.9	Chr1	2273000	2274000	+	136	NC_003070.9-2262000	NC_003070.9	Chr1	2262000	2263000	+	262	10651	4	1.21094	1.3998	-3.38079	1	2	3	1	AT1G07400	exon (AT1G07390.1, exon 9 of 9)	-1443	AT1G07400.1	F22G5.25|F22G5_25	class I heat shock protein	AT1G07360	promoter-TSS (AT1G07370.1)	365	AT1G07360.1	F22G5.30|F22G5_30	MOS4-associated complex subunit 5A
655	NC_003070.9-2275000	NC_003070.9	Chr1	2275000	2276000	+	195	NC_003070.9-2272000	NC_003070.9	Chr1	2272000	2273000	+	128	2491	4	1.16624	1.48504	-3.49911	1	2	2	1	RABA2b	promoter-TSS (AT1G07410.1)	-553	AT1G07410.1	ARABIDOPSIS RAB GTPASE HOMOLOG A2B|ATRAB-A2B|ATRABA2B|F22G5.24|F22G5_24|RAB GTPASE HOMOLOG A2B|RAB GTPase homolog A2B|RAB-A2B	RAB GTPase homolog A2B	RLP1	exon (AT1G07390.1, exon 9 of 9)	2164	AT1G07390.2	AtRLP1|F22G5.26|F22G5_26|receptor like protein 1	receptor like protein 1
656	NC_003070.9-2275000	NC_003070.9	Chr1	2275000	2276000	+	195	NC_003070.9-2273000	NC_003070.9	Chr1	2273000	2274000	+	136	2133	4	1.2425	1.26381	-3.30145	1	2	2	3	RABA2b	promoter-TSS (AT1G07410.1)	-553	AT1G07410.1	ARABIDOPSIS RAB GTPASE HOMOLOG A2B|ATRAB-A2B|ATRABA2B|F22G5.24|F22G5_24|RAB GTPASE HOMOLOG A2B|RAB GTPase homolog A2B|RAB-A2B	RAB GTPase homolog A2B	AT1G07400	exon (AT1G07390.1, exon 9 of 9)	-1443	AT1G07400.1	F22G5.25|F22G5_25	class I heat shock protein
657	NC_003070.9-2288000	NC_003070.9	Chr1	2288000	2289000	+	507	NC_003070.9-2273000	NC_003070.9	Chr1	2273000	2274000	+	136	15204	5	1.83399	1.19365	-3.27519	1	2	2	3	AT1G07440	promoter-TSS (AT1G07440.1)	-770	AT1G07440.2	F22G5.39|F22G5_39	NAD(P)-binding Rossmann-fold superfamily protein	AT1G07400	exon (AT1G07390.1, exon 9 of 9)	-1443	AT1G07400.1	F22G5.25|F22G5_25	class I heat shock protein
658	NC_003070.9-2289000	NC_003070.9	Chr1	2289000	2290000	+	535	NC_003070.9-2287000	NC_003070.9	Chr1	2287000	2288000	+	194	1518	12	4.97788	1.09897	-5.36704	1	2	2	1	AT1G07450	promoter-TSS (AT1G07450.1)	-164	AT1G07450.1	F22G5.20|F22G5_20	NAD(P)-binding Rossmann-fold superfamily protein	AT1G07440	TTS (AT1G07450.1)	230	AT1G07440.1	F22G5.39|F22G5_39	NAD(P)-binding Rossmann-fold superfamily protein
659	NC_003070.9-2290000	NC_003070.9	Chr1	2290000	2291000	+	458	NC_003070.9-2288000	NC_003070.9	Chr1	2288000	2289000	+	507	2146	22	11.2763	0.862422	-5.93264	1	2	2	2	AT1G07460	promoter-TSS (AT1G07470.1)	299	AT1G07460.1	F22G5.19|F22G5_19	Concanavalin A-like lectin family protein	AT1G07440	promoter-TSS (AT1G07440.1)	-770	AT1G07440.2	F22G5.39|F22G5_39	NAD(P)-binding Rossmann-fold superfamily protein
660	NC_003070.9-2304000	NC_003070.9	Chr1	2304000	2305000	+	192	NC_003070.9-2301000	NC_003070.9	Chr1	2301000	2302000	+	254	2475	6	2.34949	1.23266	-3.44864	1	2	1	1	AT1G07500	promoter-TSS (AT1G07510.1)	531	AT1G07500.1	F22G5.11|F22G5_11	uncharacterized protein	AT1G07485	3' UTR (AT1G07490.1, exon 1 of 1)	125	AT1G07485.1	0	uncharacterized protein
661	NC_003070.9-2305000	NC_003070.9	Chr1	2305000	2306000	+	194	NC_003070.9-2289000	NC_003070.9	Chr1	2289000	2290000	+	535	16329	7	2.64207	1.20039	-4.02968	1	2	4	2	ftsh10	promoter-TSS (AT1G07500.1)	122	AT1G07510.1	F22G5.10|F22G5_10|FTSH protease 10	FTSH protease 10	AT1G07450	promoter-TSS (AT1G07450.1)	-164	AT1G07450.1	F22G5.20|F22G5_20	NAD(P)-binding Rossmann-fold superfamily protein
662	NC_003070.9-2305000	NC_003070.9	Chr1	2305000	2306000	+	194	NC_003070.9-2261000	NC_003070.9	Chr1	2261000	2262000	+	472	44118	4	0.746593	1.86382	-3.98074	1	2	4	2	ftsh10	promoter-TSS (AT1G07500.1)	122	AT1G07510.1	F22G5.10|F22G5_10|FTSH protease 10	FTSH protease 10	AT1G07360	intron (AT1G07360.1, intron 3 of 3)	1365	AT1G07360.1	F22G5.30|F22G5_30	MOS4-associated complex subunit 5A
663	NC_003070.9-2307000	NC_003070.9	Chr1	2307000	2308000	+	242	NC_003070.9-2305000	NC_003070.9	Chr1	2305000	2306000	+	194	2038	7	2.24521	1.33879	-4.8441	1	2	3	4	ftsh10	exon (AT1G07510.1, exon 6 of 8)	2122	AT1G07510.1	F22G5.10|F22G5_10|FTSH protease 10	FTSH protease 10	ftsh10	promoter-TSS (AT1G07500.1)	122	AT1G07510.1	F22G5.10|F22G5_10|FTSH protease 10	FTSH protease 10
664	NC_003070.9-2309000	NC_003070.9	Chr1	2309000	2310000	+	148	NC_003070.9-2307000	NC_003070.9	Chr1	2307000	2308000	+	242	1801	5	1.70065	1.22017	-3.54693	1	2	2	3	AT1G07520	TTS (AT1G07520.1)	2305	AT1G07520.1	F22G5.41|F22G5_41	GRAS family transcription factor	ftsh10	exon (AT1G07510.1, exon 6 of 8)	2122	AT1G07510.1	F22G5.10|F22G5_10|FTSH protease 10	FTSH protease 10
665	NC_003070.9-2309000	NC_003070.9	Chr1	2309000	2310000	+	148	NC_003070.9-2305000	NC_003070.9	Chr1	2305000	2306000	+	194	3621	4	1.36431	1.42914	-3.0167	1	2	2	4	AT1G07520	TTS (AT1G07520.1)	2305	AT1G07520.1	F22G5.41|F22G5_41	GRAS family transcription factor	ftsh10	promoter-TSS (AT1G07500.1)	122	AT1G07510.1	F22G5.10|F22G5_10|FTSH protease 10	FTSH protease 10
666	NC_003070.9-2310000	NC_003070.9	Chr1	2310000	2311000	+	76	NC_003070.9-2307000	NC_003070.9	Chr1	2307000	2308000	+	242	2473	4	0.869535	1.77816	-4.00745	1	2	1	3	AT1G07520	TTS (AT1G07510.1)	1305	AT1G07520.1	F22G5.41|F22G5_41	GRAS family transcription factor	ftsh10	exon (AT1G07510.1, exon 6 of 8)	2122	AT1G07510.1	F22G5.10|F22G5_10|FTSH protease 10	FTSH protease 10
667	NC_003070.9-2312000	NC_003070.9	Chr1	2312000	2313000	+	379	NC_003070.9-2290000	NC_003070.9	Chr1	2290000	2291000	+	458	21887	8	3.23082	1.11579	-4.06053	1	2	1	2	AT1G07520	promoter-TSS (AT1G07520.1)	-695	AT1G07520.1	F22G5.41|F22G5_41	GRAS family transcription factor	AT1G07460	promoter-TSS (AT1G07470.1)	299	AT1G07460.1	F22G5.19|F22G5_19	Concanavalin A-like lectin family protein
668	NC_003070.9-2331000	NC_003070.9	Chr1	2331000	2332000	+	319	NC_003070.9-2320000	NC_003070.9	Chr1	2320000	2321000	+	349	11078	8	3.93113	0.94293	-3.07767	1	2	1	2	APK1A	TTS (AT1G07560.1)	1895	AT1G07570.1	APK1|F22G5.5|F22G5_5	protein kinase APK1A	TRFL2	exon (AT1G07540.1, exon 2 of 9)	548	AT1G07540.1	F22G5.8|F22G5_8|TRF-like 2	putative telomere repeat-binding protein TRFL2
669	NC_003070.9-2332000	NC_003070.9	Chr1	2332000	2333000	+	456	NC_003070.9-2330000	NC_003070.9	Chr1	2330000	2331000	+	478	1808	22	10.6727	0.932508	-6.59866	1	2	1	1	APK1A	exon (AT1G07570.1, exon 3 of 6)	895	AT1G07570.1	APK1|F22G5.5|F22G5_5	protein kinase APK1A	APK1A	TTS (AT1G07570.1)	2895	AT1G07570.1	APK1|F22G5.5|F22G5_5	protein kinase APK1A
670	NC_003070.9-2338000	NC_003070.9	Chr1	2338000	2339000	+	613	NC_003070.9-2336000	NC_003070.9	Chr1	2336000	2337000	+	315	1620	19	9.55156	0.882745	-5.54013	1	2	3	1	MT1A	TTS (AT1G07600.1)	821	AT1G07600.1	ARABIDOPSIS METALLOTHIONEIN 1|ATMT-2|ATMT-Q|ATMT1|F22G5.2|LIGHT STRESS-REGULATED 4|LSR4|METALLOTHIONEIN 1|METALLOTHIONEIN 2|METALLOTHIONEIN Q|MT-Q|MT1|metallothionein 1A	metallothionein 1A	AT1G07580	TTS (AT1G07590.1)	1678	AT1G07580.1	51945.TRNA-ALA-1	tRNA
671	NC_003070.9-2338000	NC_003070.9	Chr1	2338000	2339000	+	613	NC_003070.9-2265000	NC_003070.9	Chr1	2265000	2266000	+	623	72942	5	1.71087	1.56019	-3.50307	1	2	3	3	MT1A	TTS (AT1G07600.1)	821	AT1G07600.1	ARABIDOPSIS METALLOTHIONEIN 1|ATMT-2|ATMT-Q|ATMT1|F22G5.2|LIGHT STRESS-REGULATED 4|LSR4|METALLOTHIONEIN 1|METALLOTHIONEIN 2|METALLOTHIONEIN Q|MT-Q|MT1|metallothionein 1A	metallothionein 1A	PCNA1	TTS (AT1G07370.1)	2360	AT1G07370.1	ATPCNA1|F22G5.29|F22G5_29|PROLIFERATING CELLULAR NUCLEAR ANTIGEN|PROLIFERATING CELLULAR NUCLEAR ANTIGEN 1|proliferating cellular nuclear antigen 1	proliferating cellular nuclear antigen 1
672	NC_003070.9-2359000	NC_003070.9	Chr1	2359000	2360000	+	393	NC_003070.9-2320000	NC_003070.9	Chr1	2320000	2321000	+	349	39485	4	1.33207	1.2705	-3.07843	1	2	4	2	OBP2	TTS (AT1G07650.2)	-3273	AT1G07640.3	F24B9.30|F24B9_30|ZINC FINGER PROTEIN OBP2	DOF transcription factor OBP2	TRFL2	exon (AT1G07540.1, exon 2 of 9)	548	AT1G07540.1	F22G5.8|F22G5_8|TRF-like 2	putative telomere repeat-binding protein TRFL2
673	NC_003070.9-2362000	NC_003070.9	Chr1	2362000	2363000	+	416	NC_003070.9-2337000	NC_003070.9	Chr1	2337000	2338000	+	354	24855	6	2.4114	1.08791	-3.32911	1	6	3	1	AT1G07650	intron (AT1G07650.1, intron 15 of 23)	3947	AT1G07650.2	F24B9.29|F24B9_29	leucine-rich repeat transmembrane protein kinase	MT1A	exon (AT1G07590.1, exon 3 of 3)	1821	AT1G07600.1	ARABIDOPSIS METALLOTHIONEIN 1|ATMT-2|ATMT-Q|ATMT1|F22G5.2|LIGHT STRESS-REGULATED 4|LSR4|METALLOTHIONEIN 1|METALLOTHIONEIN 2|METALLOTHIONEIN Q|MT-Q|MT1|metallothionein 1A	metallothionein 1A
674	NC_003070.9-2362000	NC_003070.9	Chr1	2362000	2363000	+	416	NC_003070.9-2359000	NC_003070.9	Chr1	2359000	2360000	+	393	2753	29	7.9897	1.86176	-19.2397	0.063723	6	3	4	AT1G07650	intron (AT1G07650.1, intron 15 of 23)	3947	AT1G07650.2	F24B9.29|F24B9_29	leucine-rich repeat transmembrane protein kinase	OBP2	TTS (AT1G07650.2)	-3273	AT1G07640.3	F24B9.30|F24B9_30|ZINC FINGER PROTEIN OBP2	DOF transcription factor OBP2
675	NC_003070.9-2362000	NC_003070.9	Chr1	2362000	2363000	+	416	NC_003070.9-2360000	NC_003070.9	Chr1	2360000	2361000	+	336	2403	26	6.79709	1.71793	-18.4939	0.113128	6	3	3	AT1G07650	intron (AT1G07650.1, intron 15 of 23)	3947	AT1G07650.2	F24B9.29|F24B9_29	leucine-rich repeat transmembrane protein kinase	OBP2	intron (AT1G07650.1, intron 22 of 23)	-4273	AT1G07640.3	F24B9.30|F24B9_30|ZINC FINGER PROTEIN OBP2	DOF transcription factor OBP2
676	NC_003070.9-2363000	NC_003070.9	Chr1	2363000	2364000	+	305	NC_003070.9-2357000	NC_003070.9	Chr1	2357000	2358000	+	131	6366	7	1.91851	1.8544	-5.70424	1	2	4	1	AT1G07650	intron (AT1G07650.1, intron 9 of 23)	2947	AT1G07650.2	F24B9.29|F24B9_29	leucine-rich repeat transmembrane protein kinase	OBP2	Intergenic	-1273	AT1G07640.3	F24B9.30|F24B9_30|ZINC FINGER PROTEIN OBP2	DOF transcription factor OBP2
677	NC_003070.9-2363000	NC_003070.9	Chr1	2363000	2364000	+	305	NC_003070.9-2360000	NC_003070.9	Chr1	2360000	2361000	+	336	3272	15	4.9431	1.56424	-8.67315	1	2	4	3	AT1G07650	intron (AT1G07650.1, intron 9 of 23)	2947	AT1G07650.2	F24B9.29|F24B9_29	leucine-rich repeat transmembrane protein kinase	OBP2	intron (AT1G07650.1, intron 22 of 23)	-4273	AT1G07640.3	F24B9.30|F24B9_30|ZINC FINGER PROTEIN OBP2	DOF transcription factor OBP2
678	NC_003070.9-2363000	NC_003070.9	Chr1	2363000	2364000	+	305	NC_003070.9-2359000	NC_003070.9	Chr1	2359000	2360000	+	393	3871	16	5.81041	1.55884	-8.08839	1	2	4	4	AT1G07650	intron (AT1G07650.1, intron 9 of 23)	2947	AT1G07650.2	F24B9.29|F24B9_29	leucine-rich repeat transmembrane protein kinase	OBP2	TTS (AT1G07650.2)	-3273	AT1G07640.3	F24B9.30|F24B9_30|ZINC FINGER PROTEIN OBP2	DOF transcription factor OBP2
679	NC_003070.9-2364000	NC_003070.9	Chr1	2364000	2365000	+	303	NC_003070.9-2360000	NC_003070.9	Chr1	2360000	2361000	+	336	4391	12	4.89943	1.36142	-5.4447	1	2	3	3	AT1G07650	exon (AT1G07650.2, exon 4 of 24)	1947	AT1G07650.2	F24B9.29|F24B9_29	leucine-rich repeat transmembrane protein kinase	OBP2	intron (AT1G07650.1, intron 22 of 23)	-4273	AT1G07640.3	F24B9.30|F24B9_30|ZINC FINGER PROTEIN OBP2	DOF transcription factor OBP2
680	NC_003070.9-2364000	NC_003070.9	Chr1	2364000	2365000	+	303	NC_003070.9-2359000	NC_003070.9	Chr1	2359000	2360000	+	393	4808	11	5.75908	1.01128	-3.44065	1	2	3	4	AT1G07650	exon (AT1G07650.2, exon 4 of 24)	1947	AT1G07650.2	F24B9.29|F24B9_29	leucine-rich repeat transmembrane protein kinase	OBP2	TTS (AT1G07650.2)	-3273	AT1G07640.3	F24B9.30|F24B9_30|ZINC FINGER PROTEIN OBP2	DOF transcription factor OBP2
681	NC_003070.9-2364000	NC_003070.9	Chr1	2364000	2365000	+	303	NC_003070.9-2363000	NC_003070.9	Chr1	2363000	2364000	+	305	1244	9	4.40174	0.691656	-3.35943	1	2	3	4	AT1G07650	exon (AT1G07650.2, exon 4 of 24)	1947	AT1G07650.2	F24B9.29|F24B9_29	leucine-rich repeat transmembrane protein kinase	AT1G07650	intron (AT1G07650.1, intron 9 of 23)	2947	AT1G07650.2	F24B9.29|F24B9_29	leucine-rich repeat transmembrane protein kinase
682	NC_003070.9-2371000	NC_003070.9	Chr1	2371000	2372000	+	204	NC_003070.9-2369000	NC_003070.9	Chr1	2369000	2370000	+	381	1994	20	3.71001	2.10861	-20.2793	0.027049	6	2	2	AT1G07660	exon (AT1G07670.1, exon 6 of 9)	2663	AT1G07660.1	F24B9.25	histone H4	AT1G07660	TTS (AT1G07670.1)	663	AT1G07660.1	F24B9.25	histone H4
683	NC_003070.9-2372000	NC_003070.9	Chr1	2372000	2373000	+	213	NC_003070.9-2369000	NC_003070.9	Chr1	2369000	2370000	+	381	2777	17	3.88712	2.06803	-14.4676	1	4	1	2	ECA4	exon (AT1G07670.1, exon 4 of 9)	2045	AT1G07670.1	ATECA4|F24B9.24|F24B9_24|endomembrane-type CA-ATPase 4	calcium-transporting ATPase 4	AT1G07660	TTS (AT1G07670.1)	663	AT1G07660.1	F24B9.25	histone H4
684	NC_003070.9-2373000	NC_003070.9	Chr1	2373000	2374000	+	64	NC_003070.9-2371000	NC_003070.9	Chr1	2371000	2372000	+	204	2100	4	0.620472	1.85201	-4.01584	1	2	1	2	ECA4	exon (AT1G07670.1, exon 2 of 9)	1045	AT1G07670.1	ATECA4|F24B9.24|F24B9_24|endomembrane-type CA-ATPase 4	calcium-transporting ATPase 4	AT1G07660	exon (AT1G07670.1, exon 6 of 9)	2663	AT1G07660.1	F24B9.25	histone H4
685	NC_003070.9-2374000	NC_003070.9	Chr1	2374000	2375000	+	194	NC_003070.9-2338000	NC_003070.9	Chr1	2338000	2339000	+	613	36206	4	1.2882	1.28454	-3.18527	1	2	1	3	ECA4	promoter-TSS (AT1G07670.1)	45	AT1G07670.1	ATECA4|F24B9.24|F24B9_24|endomembrane-type CA-ATPase 4	calcium-transporting ATPase 4	MT1A	TTS (AT1G07600.1)	821	AT1G07600.1	ARABIDOPSIS METALLOTHIONEIN 1|ATMT-2|ATMT-Q|ATMT1|F22G5.2|LIGHT STRESS-REGULATED 4|LSR4|METALLOTHIONEIN 1|METALLOTHIONEIN 2|METALLOTHIONEIN Q|MT-Q|MT1|metallothionein 1A	metallothionein 1A
686	NC_003070.9-2388000	NC_003070.9	Chr1	2388000	2389000	+	302	NC_003070.9-2314000	NC_003070.9	Chr1	2314000	2315000	+	553	74334	4	0.739809	2.21741	-3.9747	1	2	3	1	AT1G07710	promoter-TSS (AT1G07710.1)	-514	AT1G07710.1	F24B9.19|F24B9_19	ankyrin repeats-containing protein	SCL14	exon (AT1G07530.1, exon 2 of 2)	1969	AT1G07530.1	ARABIDOPSIS THALIANA GRAS (GAI|ATGRAS2|F22G5.9|F22G5_9|GRAS (GAI|GRAS2|RGA|SCARECROW-like 14|SCR) 2	GRAS family transcription factor SCL14
687	NC_003070.9-2388000	NC_003070.9	Chr1	2388000	2389000	+	302	NC_003070.9-2376000	NC_003070.9	Chr1	2376000	2377000	+	128	11731	4	1.2833	1.32277	-3.20393	1	2	3	1	AT1G07710	promoter-TSS (AT1G07710.1)	-514	AT1G07710.1	F24B9.19|F24B9_19	ankyrin repeats-containing protein	AT1G07680	exon (AT1G07680.1, exon 2 of 3)	488	AT1G07680.1	F24B9.23|F24B9_23	uncharacterized protein
688	NC_003070.9-2390000	NC_003070.9	Chr1	2390000	2391000	+	328	NC_003070.9-2389000	NC_003070.9	Chr1	2389000	2390000	+	426	1293	14	6.97969	0.691923	-4.45322	1	2	1	2	KCS3	TTS (AT1G07720.1)	1953	AT1G07720.1	3-ketoacyl-CoA synthase 3|F24B9.18|F24B9_18	3-ketoacyl-CoA synthase 3	AT1G07710	Intergenic	-1514	AT1G07710.1	F24B9.19|F24B9_19	ankyrin repeats-containing protein
689	NC_003070.9-2391000	NC_003070.9	Chr1	2391000	2392000	+	395	NC_003070.9-2388000	NC_003070.9	Chr1	2388000	2389000	+	302	3278	13	5.93631	1.10721	-4.89133	1	2	2	3	KCS3	exon (AT1G07720.1, exon 1 of 1)	953	AT1G07720.1	3-ketoacyl-CoA synthase 3|F24B9.18|F24B9_18	3-ketoacyl-CoA synthase 3	AT1G07710	promoter-TSS (AT1G07710.1)	-514	AT1G07710.1	F24B9.19|F24B9_19	ankyrin repeats-containing protein
690	NC_003070.9-2391000	NC_003070.9	Chr1	2391000	2392000	+	395	NC_003070.9-2389000	NC_003070.9	Chr1	2389000	2390000	+	426	2228	14	8.42492	0.646456	-3.06523	1	2	2	2	KCS3	exon (AT1G07720.1, exon 1 of 1)	953	AT1G07720.1	3-ketoacyl-CoA synthase 3|F24B9.18|F24B9_18	3-ketoacyl-CoA synthase 3	AT1G07710	Intergenic	-1514	AT1G07710.1	F24B9.19|F24B9_19	ankyrin repeats-containing protein
691	NC_003070.9-2400000	NC_003070.9	Chr1	2400000	2401000	+	238	NC_003070.9-2380000	NC_003070.9	Chr1	2380000	2381000	+	186	19758	5	0.921102	1.84278	-5.6445	1	2	1	1	AT1G07740	promoter-TSS (AT1G07740.1)	8	AT1G07740.1	AT1G07730|F24B9.15|F24B9_15	pentatricopeptide repeat-containing protein	AT1G07700	exon (AT1G07700.2, exon 2 of 3)	839	AT1G07700.1	F24B9.21|F24B9_21	thioredoxin family protein
692	NC_003070.9-2405000	NC_003070.9	Chr1	2405000	2406000	+	502	NC_003070.9-2399000	NC_003070.9	Chr1	2399000	2400000	+	333	5680	14	8.47096	0.786744	-3.03618	1	2	2	1	AT1G07750	intron (AT1G07750.1, intron 1 of 2)	443	AT1G07750.1	F24B9.13|F24B9_13	cupin domain-containing protein	AT1G07730	promoter-TSS (AT1G07730.2)	-804	AT1G07730.2	0	dirigent protein 25
693	NC_003070.9-2411000	NC_003070.9	Chr1	2411000	2412000	+	234	NC_003070.9-2405000	NC_003070.9	Chr1	2405000	2406000	+	502	5919	13	5.99397	1.19909	-4.83931	1	2	1	2	PAI1	exon (AT1G07780.2, exon 3 of 6)	1173	AT1G07780.2	F24B9.11|F24B9_11|PHOSPHORIBOSYLANTHRANILATE ISOMERASE|TRANSIENT RECEPTOR POTENTIAL 6|TRP6|phosphoribosylanthranilate isomerase 1	phosphoribosylanthranilate isomerase	AT1G07750	intron (AT1G07750.1, intron 1 of 2)	443	AT1G07750.1	F24B9.13|F24B9_13	cupin domain-containing protein
694	NC_003070.9-2418000	NC_003070.9	Chr1	2418000	2419000	+	211	NC_003070.9-2416000	NC_003070.9	Chr1	2416000	2417000	+	296	1762	10	3.14292	1.41012	-6.5738	1	2	2	1	ECA1	intron (AT1G07810.1, intron 4 of 8)	2235	AT1G07810.1	ACA3|ARABIDOPSIS THALIANA ER-TYPE CA2+-ATPASE 1|ATECA1|ER-TYPE CA2+-ATPASE|ER-type Ca2+-ATPase 1|F24B9.9|F24B9_9	calcium-transporting ATPase 1	ECA1	TTS (AT1G07800.1)	235	AT1G07810.1	ACA3|ARABIDOPSIS THALIANA ER-TYPE CA2+-ATPASE 1|ATECA1|ER-TYPE CA2+-ATPASE|ER-type Ca2+-ATPase 1|F24B9.9|F24B9_9	calcium-transporting ATPase 1
695	NC_003070.9-2421000	NC_003070.9	Chr1	2421000	2422000	+	119	NC_003070.9-2418000	NC_003070.9	Chr1	2418000	2419000	+	211	2775	5	1.24703	1.71422	-4.75341	1	2	1	2	AT1G07820	promoter-TSS (AT1G07830.1)	443	AT1G07820.1	F24B9.8	histone H4	ECA1	intron (AT1G07810.1, intron 4 of 8)	2235	AT1G07810.1	ACA3|ARABIDOPSIS THALIANA ER-TYPE CA2+-ATPASE 1|ATECA1|ER-TYPE CA2+-ATPASE|ER-type Ca2+-ATPase 1|F24B9.9|F24B9_9	calcium-transporting ATPase 1
696	NC_003070.9-2426000	NC_003070.9	Chr1	2426000	2427000	+	434	NC_003070.9-2423000	NC_003070.9	Chr1	2423000	2424000	+	86	3545	6	1.8731	1.50612	-4.47343	1	2	2	2	AT1G07850	promoter-TSS (AT1G07850.1)	-245	AT1G07850.1	F24B9.5|F24B9_5	uncharacterized protein	AT1G07840	promoter-TSS (AT1G07840.3)	-554	AT1G07840.1	F24B9.6|F24B9_6	Sas10/Utp3/C1D family protein
697	NC_003070.9-2427000	NC_003070.9	Chr1	2427000	2428000	+	514	NC_003070.9-2423000	NC_003070.9	Chr1	2423000	2424000	+	86	4448	7	2.23236	1.63762	-4.94002	1	2	4	2	AT1G07850	TTS (AT1G07840.3)	755	AT1G07850.1	F24B9.5|F24B9_5	uncharacterized protein	AT1G07840	promoter-TSS (AT1G07840.3)	-554	AT1G07840.1	F24B9.6|F24B9_6	Sas10/Utp3/C1D family protein
698	NC_003070.9-2427000	NC_003070.9	Chr1	2427000	2428000	+	514	NC_003070.9-2426000	NC_003070.9	Chr1	2426000	2427000	+	434	1394	18	11.5083	0.451737	-3.12916	1	2	4	2	AT1G07850	TTS (AT1G07840.3)	755	AT1G07850.1	F24B9.5|F24B9_5	uncharacterized protein	AT1G07850	promoter-TSS (AT1G07850.1)	-245	AT1G07850.1	F24B9.5|F24B9_5	uncharacterized protein
699	NC_003070.9-2430000	NC_003070.9	Chr1	2430000	2431000	+	235	NC_003070.9-2427000	NC_003070.9	Chr1	2427000	2428000	+	514	3299	15	6.21296	1.25081	-6.40234	1	2	1	4	AT1G07860	exon (AT1G07870.2, exon 4 of 7)	-1069	AT1G07860.1	F24B9.36|F24B9_36	putative protein kinase	AT1G07850	TTS (AT1G07840.3)	755	AT1G07850.1	F24B9.5|F24B9_5	uncharacterized protein
700	NC_003070.9-2450000	NC_003070.9	Chr1	2450000	2451000	+	499	NC_003070.9-2449000	NC_003070.9	Chr1	2449000	2450000	+	532	1486	38	14.9217	0.956301	-15.2576	1	4	1	1	AT1G07920	exon (AT1G07910.2, exon 15 of 27)	-4346	AT1G07920.1	T6D22.2|T6D22_2	elongation factor 1-alpha 3	RNL	intron (AT1G07910.1, intron 11 of 26)	3414	AT1G07910.2	ARABIDOPSIS THALIANA RNA LIGASE|ATRNL|RNAligase|T6D22.1|T6D22_1|TRNA LIGASE	tRNA ligase
701	NC_003070.9-2462000	NC_003070.9	Chr1	2462000	2463000	+	410	NC_003070.9-2461000	NC_003070.9	Chr1	2461000	2462000	+	222	1419	10	5.05338	0.665803	-3.43884	1	2	3	1	AT1G07940	TTS (AT1G07940.1)	2967	AT1G07940.2	T6D22.3	elongation factor 1-alpha 1	AT1G07930	TTS (AT1G07930.1)	3256	AT1G07930.2	T6D22.31	elongation factor 1-alpha 2
702	NC_003070.9-2462000	NC_003070.9	Chr1	2462000	2463000	+	410	NC_003070.9-2422000	NC_003070.9	Chr1	2422000	2423000	+	309	39788	4	1.29364	1.30557	-3.16748	1	2	3	1	AT1G07940	TTS (AT1G07940.1)	2967	AT1G07940.2	T6D22.3	elongation factor 1-alpha 1	AT1G07830	promoter-TSS (AT1G07820.1)	259	AT1G07830.1	F24B9.7|F24B9_7	ribosomal protein L29 family protein
703	NC_003070.9-2462000	NC_003070.9	Chr1	2462000	2463000	+	410	NC_003070.9-2427000	NC_003070.9	Chr1	2427000	2428000	+	514	35284	6	2.5927	1.02921	-3.03771	1	2	3	4	AT1G07940	TTS (AT1G07940.1)	2967	AT1G07940.2	T6D22.3	elongation factor 1-alpha 1	AT1G07850	TTS (AT1G07840.3)	755	AT1G07850.1	F24B9.5|F24B9_5	uncharacterized protein
704	NC_003070.9-2474000	NC_003070.9	Chr1	2474000	2475000	+	409	NC_003070.9-2470000	NC_003070.9	Chr1	2470000	2471000	+	155	3432	9	3.48882	1.40742	-4.72703	1	2	3	1	NF-YC10	promoter-TSS (AT1G07985.1)	427	AT1G07980.1	T6D22.7|T6D22_7|nuclear factor Y|subunit C10	nuclear factor Y, subunit C10	AT1G07970	intron (AT1G07970.1, intron 4 of 6)	2128	AT1G07970.1	T6D22.6|T6D22_6	uncharacterized protein
705	NC_003070.9-2475000	NC_003070.9	Chr1	2475000	2476000	+	210	NC_003070.9-2473000	NC_003070.9	Chr1	2473000	2474000	+	161	1732	7	1.85037	1.54564	-5.88511	1	2	2	1	AT1G07985	promoter-TSS (AT1G07980.1)	95	AT1G07985.1	0	uncharacterized protein	AT1G07970	promoter-TSS (AT1G07970.1)	-872	AT1G07970.1	T6D22.6|T6D22_6	uncharacterized protein
706	NC_003070.9-2475000	NC_003070.9	Chr1	2475000	2476000	+	210	NC_003070.9-2474000	NC_003070.9	Chr1	2474000	2475000	+	409	1488	14	4.77205	1.05753	-7.9098	1	2	2	3	AT1G07985	promoter-TSS (AT1G07980.1)	95	AT1G07985.1	0	uncharacterized protein	NF-YC10	promoter-TSS (AT1G07985.1)	427	AT1G07980.1	T6D22.7|T6D22_7|nuclear factor Y|subunit C10	nuclear factor Y, subunit C10
707	NC_003070.9-2487000	NC_003070.9	Chr1	2487000	2488000	+	109	NC_003070.9-2474000	NC_003070.9	Chr1	2474000	2475000	+	409	13489	5	1.55507	1.39144	-3.89274	1	2	1	3	GATA11	intron (AT1G08010.1, intron 1 of 2)	336	AT1G08010.2	GATA transcription factor 11|T6D22.28|T6D22_28	GATA transcription factor 11	NF-YC10	promoter-TSS (AT1G07985.1)	427	AT1G07980.1	T6D22.7|T6D22_7|nuclear factor Y|subunit C10	nuclear factor Y, subunit C10
708	NC_003070.9-2498000	NC_003070.9	Chr1	2498000	2499000	+	226	NC_003070.9-2495000	NC_003070.9	Chr1	2495000	2496000	+	267	3006	7	3.27384	1.02661	-3.03721	1	2	2	1	AT1G08040	TTS (AT1G08050.1)	141	AT1G08040.2	T6D22.12|T6D22_12	uncharacterized protein	AT1G08035	TTS (AT1G08035.1)	1098	AT1G08035.1	0	uncharacterized protein
709	NC_003070.9-2509000	NC_003070.9	Chr1	2509000	2510000	+	305	NC_003070.9-2505000	NC_003070.9	Chr1	2505000	2506000	+	255	4395	9	4.1277	1.16647	-3.71493	1	2	2	1	MOM	exon (AT1G08060.2, exon 1 of 15)	1029	AT1G08060.2	MAINTENANCE OF METHYLATION|MOM1|MORPHEUS MOLECULE|MORPHEUS MOLECULE 1|T6D22.14|T6D22_14	helicase protein MOM1	AT1G08050	exon (AT1G08060.2, exon 8 of 15)	-4073	AT1G08050.1	T6D22.13|T6D22_13	C3HC4-type RING finger-containing protein
710	NC_003070.9-2509000	NC_003070.9	Chr1	2509000	2510000	+	305	NC_003070.9-2502000	NC_003070.9	Chr1	2502000	2503000	+	138	7440	6	2.22904	1.3724	-3.6805	1	2	2	2	MOM	exon (AT1G08060.2, exon 1 of 15)	1029	AT1G08060.2	MAINTENANCE OF METHYLATION|MOM1|MORPHEUS MOLECULE|MORPHEUS MOLECULE 1|T6D22.14|T6D22_14	helicase protein MOM1	AT1G08050	exon (AT1G08060.2, exon 15 of 15)	-1073	AT1G08050.1	T6D22.13|T6D22_13	C3HC4-type RING finger-containing protein
711	NC_003070.9-2513000	NC_003070.9	Chr1	2513000	2514000	+	127	NC_003070.9-2498000	NC_003070.9	Chr1	2498000	2499000	+	226	14639	4	0.859004	1.66734	-3.98973	1	2	2	2	ACA5	promoter-TSS (AT1G08065.1)	-46	AT1G08065.1	ALPHA CARBONIC ANHYDRASE 5|ATACA5|T6D22.30|T6D22_30|alpha carbonic anhydrase 5	alpha carbonic anhydrase 5	AT1G08040	TTS (AT1G08050.1)	141	AT1G08040.2	T6D22.12|T6D22_12	uncharacterized protein
712	NC_003070.9-2514000	NC_003070.9	Chr1	2514000	2515000	+	377	NC_003070.9-2502000	NC_003070.9	Chr1	2502000	2503000	+	138	12327	6	1.8955	1.42652	-4.38764	1	2	3	2	ACA5	exon (AT1G08070.1, exon 1 of 1)	-1046	AT1G08065.1	ALPHA CARBONIC ANHYDRASE 5|ATACA5|T6D22.30|T6D22_30|alpha carbonic anhydrase 5	alpha carbonic anhydrase 5	AT1G08050	exon (AT1G08060.2, exon 15 of 15)	-1073	AT1G08050.1	T6D22.13|T6D22_13	C3HC4-type RING finger-containing protein
713	NC_003070.9-2514000	NC_003070.9	Chr1	2514000	2515000	+	377	NC_003070.9-2501000	NC_003070.9	Chr1	2501000	2502000	+	132	12711	5	1.69565	1.29792	-3.56134	1	2	3	1	ACA5	exon (AT1G08070.1, exon 1 of 1)	-1046	AT1G08065.1	ALPHA CARBONIC ANHYDRASE 5|ATACA5|T6D22.30|T6D22_30|alpha carbonic anhydrase 5	alpha carbonic anhydrase 5	AT1G08050	promoter-TSS (AT1G08050.1)	-73	AT1G08050.1	T6D22.13|T6D22_13	C3HC4-type RING finger-containing protein
714	NC_003070.9-2516000	NC_003070.9	Chr1	2516000	2517000	+	468	NC_003070.9-2515000	NC_003070.9	Chr1	2515000	2516000	+	393	1324	18	10.1647	0.575769	-4.18312	1	2	3	1	OTP82	TTS (AT1G08080.1)	105	AT1G08070.1	ORGANELLE TRANSCRIPT PROCESSING 82|T6D22.15|T6D22_15	chloroplast RNA editing factor	OTP82	exon (AT1G08070.1, exon 1 of 1)	1105	AT1G08070.1	ORGANELLE TRANSCRIPT PROCESSING 82|T6D22.15|T6D22_15	chloroplast RNA editing factor
715	NC_003070.9-2516000	NC_003070.9	Chr1	2516000	2517000	+	468	NC_003070.9-2514000	NC_003070.9	Chr1	2514000	2515000	+	377	1789	17	9.73045	0.715099	-3.90339	1	2	3	3	OTP82	TTS (AT1G08080.1)	105	AT1G08070.1	ORGANELLE TRANSCRIPT PROCESSING 82|T6D22.15|T6D22_15	chloroplast RNA editing factor	ACA5	exon (AT1G08070.1, exon 1 of 1)	-1046	AT1G08065.1	ALPHA CARBONIC ANHYDRASE 5|ATACA5|T6D22.30|T6D22_30|alpha carbonic anhydrase 5	alpha carbonic anhydrase 5
716	NC_003070.9-2516000	NC_003070.9	Chr1	2516000	2517000	+	468	NC_003070.9-2513000	NC_003070.9	Chr1	2513000	2514000	+	127	3333	12	3.22691	1.80887	-9.16915	1	2	3	2	OTP82	TTS (AT1G08080.1)	105	AT1G08070.1	ORGANELLE TRANSCRIPT PROCESSING 82|T6D22.15|T6D22_15	chloroplast RNA editing factor	ACA5	promoter-TSS (AT1G08065.1)	-46	AT1G08065.1	ALPHA CARBONIC ANHYDRASE 5|ATACA5|T6D22.30|T6D22_30|alpha carbonic anhydrase 5	alpha carbonic anhydrase 5
717	NC_003070.9-2529000	NC_003070.9	Chr1	2529000	2530000	+	413	NC_003070.9-2524000	NC_003070.9	Chr1	2524000	2525000	+	81	5304	5	1.89533	1.38186	-3.17741	1	2	1	1	NRT2.2	promoter-TSS (AT1G08100.1)	-380	AT1G08100.1	ACH2|ATNRT2.2|NITRATE TRANSPORTER 2|NITRATE TRANSPORTER 2.2|NRT2;2AT|T6D22.18|T6D22_18|nitrate transporter 2.2	nitrate transporter 2.2	NRT2:1	exon (AT1G08090.1, exon 1 of 3)	424	AT1G08090.1	ACH1|ATNRT2.1|ATNRT2:1|LATERAL ROOT INITIATION 1|LIN1|NITRATE TRANSPORTER 1|NITRATE TRANSPORTER 2|NITRATE TRANSPORTER 2.1|NRT2|NRT2.1|NRT2;1AT|T6D22.17|T6D22_17|TRANS-MEMBRANE NITRATE TRANSPORTER PROTEIN ATNRT2:1|nitrate transporter 2:1	nitrate transporter 2:1
718	NC_003070.9-2557000	NC_003070.9	Chr1	2557000	2558000	+	456	NC_003070.9-2552000	NC_003070.9	Chr1	2552000	2553000	+	137	4517	9	3.60014	1.39689	-4.54867	1	2	1	2	ATCHX5	exon (AT1G08150.1, exon 3 of 4)	1574	AT1G08150.1	CATION/H+ EXCHANGER 5|CHX5|T6D22.24	cation/H(+) antiporter 5	CHX6B	exon (AT1G08140.1, exon 4 of 4)	-1027	AT1G08135.1	ATCHX6B|cation/H+ exchanger 6B	cation/H+ exchanger 6B
719	NC_003070.9-2573000	NC_003070.9	Chr1	2573000	2574000	+	117	NC_003070.9-2565000	NC_003070.9	Chr1	2565000	2566000	+	326	8268	5	1.88916	1.28194	-3.17414	1	2	2	1	AXS2	TTS (AT1G08200.1)	3214	AT1G08200.1	T23G18.6|T23G18_6|UDP-D-apiose/UDP-D-xylose synthase 2	UDP-D-apiose/UDP-D-xylose synthase 2	AT1G08180	promoter-TSS (AT1G08180.1)	-379	AT1G08180.1	T23G18.4|T23G18_4	uncharacterized protein
720	NC_003070.9-2574000	NC_003070.9	Chr1	2574000	2575000	+	244	NC_003070.9-2556000	NC_003070.9	Chr1	2556000	2557000	+	193	17889	4	1.19682	1.33269	-3.41094	1	2	4	1	AXS2	exon (AT1G08200.1, exon 8 of 9)	2214	AT1G08200.1	T23G18.6|T23G18_6|UDP-D-apiose/UDP-D-xylose synthase 2	UDP-D-apiose/UDP-D-xylose synthase 2	CHX6A	exon (AT1G08150.1, exon 4 of 4)	-1339	AT1G08140.1	ATCHX6A|cation/H+ exchanger 6A	cation/H+ exchanger 6A
721	NC_003070.9-2575000	NC_003070.9	Chr1	2575000	2576000	+	283	NC_003070.9-2573000	NC_003070.9	Chr1	2573000	2574000	+	117	1418	5	1.70387	1.21822	-3.54777	1	2	2	2	AXS2	intron (AT1G08200.1, intron 3 of 8)	1214	AT1G08200.1	T23G18.6|T23G18_6|UDP-D-apiose/UDP-D-xylose synthase 2	UDP-D-apiose/UDP-D-xylose synthase 2	AXS2	TTS (AT1G08200.1)	3214	AT1G08200.1	T23G18.6|T23G18_6|UDP-D-apiose/UDP-D-xylose synthase 2	UDP-D-apiose/UDP-D-xylose synthase 2
722	NC_003070.9-2576000	NC_003070.9	Chr1	2576000	2577000	+	447	NC_003070.9-2574000	NC_003070.9	Chr1	2574000	2575000	+	244	2120	12	5.69809	0.93443	-4.33933	1	2	4	4	AXS2	TTS (AT1G08210.1)	214	AT1G08200.1	T23G18.6|T23G18_6|UDP-D-apiose/UDP-D-xylose synthase 2	UDP-D-apiose/UDP-D-xylose synthase 2	AXS2	exon (AT1G08200.1, exon 8 of 9)	2214	AT1G08200.1	T23G18.6|T23G18_6|UDP-D-apiose/UDP-D-xylose synthase 2	UDP-D-apiose/UDP-D-xylose synthase 2
723	NC_003070.9-2576000	NC_003070.9	Chr1	2576000	2577000	+	447	NC_003070.9-2575000	NC_003070.9	Chr1	2575000	2576000	+	283	1393	13	6.6206	0.668656	-4.0712	1	2	4	2	AXS2	TTS (AT1G08210.1)	214	AT1G08200.1	T23G18.6|T23G18_6|UDP-D-apiose/UDP-D-xylose synthase 2	UDP-D-apiose/UDP-D-xylose synthase 2	AXS2	intron (AT1G08200.1, intron 3 of 8)	1214	AT1G08200.1	T23G18.6|T23G18_6|UDP-D-apiose/UDP-D-xylose synthase 2	UDP-D-apiose/UDP-D-xylose synthase 2
724	NC_003070.9-2576000	NC_003070.9	Chr1	2576000	2577000	+	447	NC_003070.9-2552000	NC_003070.9	Chr1	2552000	2553000	+	137	24003	6	1.18461	1.82828	-6.63779	1	2	4	2	AXS2	TTS (AT1G08210.1)	214	AT1G08200.1	T23G18.6|T23G18_6|UDP-D-apiose/UDP-D-xylose synthase 2	UDP-D-apiose/UDP-D-xylose synthase 2	CHX6B	exon (AT1G08140.1, exon 4 of 4)	-1027	AT1G08135.1	ATCHX6B|cation/H+ exchanger 6B	cation/H+ exchanger 6B
725	NC_003070.9-2578000	NC_003070.9	Chr1	2578000	2579000	+	329	NC_003070.9-2576000	NC_003070.9	Chr1	2576000	2577000	+	447	1765	14	7.69734	0.759732	-3.70768	1	2	5	4	AXS2	intron (AT1G08210.1, intron 4 of 9)	-1786	AT1G08200.1	T23G18.6|T23G18_6|UDP-D-apiose/UDP-D-xylose synthase 2	UDP-D-apiose/UDP-D-xylose synthase 2	AXS2	TTS (AT1G08210.1)	214	AT1G08200.1	T23G18.6|T23G18_6|UDP-D-apiose/UDP-D-xylose synthase 2	UDP-D-apiose/UDP-D-xylose synthase 2
726	NC_003070.9-2578000	NC_003070.9	Chr1	2578000	2579000	+	329	NC_003070.9-2574000	NC_003070.9	Chr1	2574000	2575000	+	244	3838	9	4.15892	1.15557	-3.67519	1	2	5	4	AXS2	intron (AT1G08210.1, intron 4 of 9)	-1786	AT1G08200.1	T23G18.6|T23G18_6|UDP-D-apiose/UDP-D-xylose synthase 2	UDP-D-apiose/UDP-D-xylose synthase 2	AXS2	exon (AT1G08200.1, exon 8 of 9)	2214	AT1G08200.1	T23G18.6|T23G18_6|UDP-D-apiose/UDP-D-xylose synthase 2	UDP-D-apiose/UDP-D-xylose synthase 2
727	NC_003070.9-2582000	NC_003070.9	Chr1	2582000	2583000	+	150	NC_003070.9-2577000	NC_003070.9	Chr1	2577000	2578000	+	405	5179	7	3.10718	1.21686	-3.28287	1	2	1	1	AT1G08220	exon (AT1G08220.1, exon 4 of 8)	821	AT1G08220.2	T23G18.8|T23G18_8	uncharacterized protein	AXS2	promoter-TSS (AT1G08200.1)	-786	AT1G08200.1	T23G18.6|T23G18_6|UDP-D-apiose/UDP-D-xylose synthase 2	UDP-D-apiose/UDP-D-xylose synthase 2
728	NC_003070.9-2590000	NC_003070.9	Chr1	2590000	2591000	+	187	NC_003070.9-2578000	NC_003070.9	Chr1	2578000	2579000	+	329	12100	7	2.13254	1.49618	-5.11387	1	2	1	5	ADT6	promoter-TSS (AT1G08250.1)	-199	AT1G08250.1	T23G18.10|T23G18_10|arogenate dehydratase 6	arogenate dehydratase 6	AXS2	intron (AT1G08210.1, intron 4 of 9)	-1786	AT1G08200.1	T23G18.6|T23G18_6|UDP-D-apiose/UDP-D-xylose synthase 2	UDP-D-apiose/UDP-D-xylose synthase 2
729	NC_003070.9-2597000	NC_003070.9	Chr1	2597000	2598000	+	204	NC_003070.9-2578000	NC_003070.9	Chr1	2578000	2579000	+	329	18839	5	1.49776	1.38047	-4.01518	1	2	1	5	TIL1	intron (AT1G08260.1, intron 21 of 48)	6556	AT1G08260.1	ABA OVERLY SENSITIVE 4|ABO4|EARLY IN SHORT DAYS 7|EMB142|EMB2284|EMB529|EMBRYO DEFECTIVE 142|EMBRYO DEFECTIVE 2284|EMBRYO DEFECTIVE 529|ESD7|POL2A|T23G18.21|T23G18_21|TILTED 1	DNA polymerase epsilon catalytic subunit A	AXS2	intron (AT1G08210.1, intron 4 of 9)	-1786	AT1G08200.1	T23G18.6|T23G18_6|UDP-D-apiose/UDP-D-xylose synthase 2	UDP-D-apiose/UDP-D-xylose synthase 2
730	NC_003070.9-2600000	NC_003070.9	Chr1	2600000	2601000	+	222	NC_003070.9-2592000	NC_003070.9	Chr1	2592000	2593000	+	151	7979	5	1.53505	1.52859	-3.92971	1	2	2	2	AT1G08270	intron (AT1G08260.1, intron 29 of 48)	6837	AT1G08270.1	T23G18.12|T23G18_12	uncharacterized protein	TIL1	exon (AT1G08260.1, exon 6 of 49)	1556	AT1G08260.1	ABA OVERLY SENSITIVE 4|ABO4|EARLY IN SHORT DAYS 7|EMB142|EMB2284|EMB529|EMBRYO DEFECTIVE 142|EMBRYO DEFECTIVE 2284|EMBRYO DEFECTIVE 529|ESD7|POL2A|T23G18.21|T23G18_21|TILTED 1	DNA polymerase epsilon catalytic subunit A
731	NC_003070.9-2602000	NC_003070.9	Chr1	2602000	2603000	+	230	NC_003070.9-2592000	NC_003070.9	Chr1	2592000	2593000	+	151	9418	5	1.32327	1.62283	-4.50641	1	2	1	2	AT1G08270	intron (AT1G08260.1, intron 35 of 48)	4837	AT1G08270.1	T23G18.12|T23G18_12	uncharacterized protein	TIL1	exon (AT1G08260.1, exon 6 of 49)	1556	AT1G08260.1	ABA OVERLY SENSITIVE 4|ABO4|EARLY IN SHORT DAYS 7|EMB142|EMB2284|EMB529|EMBRYO DEFECTIVE 142|EMBRYO DEFECTIVE 2284|EMBRYO DEFECTIVE 529|ESD7|POL2A|T23G18.21|T23G18_21|TILTED 1	DNA polymerase epsilon catalytic subunit A
732	NC_003070.9-2606000	NC_003070.9	Chr1	2606000	2607000	+	183	NC_003070.9-2574000	NC_003070.9	Chr1	2574000	2575000	+	244	32019	4	0.55043	1.99593	-3.98176	1	2	2	4	AT1G08270	TTS (AT1G08270.1)	837	AT1G08270.1	T23G18.12|T23G18_12	uncharacterized protein	AXS2	exon (AT1G08200.1, exon 8 of 9)	2214	AT1G08200.1	T23G18.6|T23G18_6|UDP-D-apiose/UDP-D-xylose synthase 2	UDP-D-apiose/UDP-D-xylose synthase 2
733	NC_003070.9-2606000	NC_003070.9	Chr1	2606000	2607000	+	183	NC_003070.9-2600000	NC_003070.9	Chr1	2600000	2601000	+	222	6152	5	1.88756	1.3673	-3.16529	1	2	2	2	AT1G08270	TTS (AT1G08270.1)	837	AT1G08270.1	T23G18.12|T23G18_12	uncharacterized protein	AT1G08270	intron (AT1G08260.1, intron 29 of 48)	6837	AT1G08270.1	T23G18.12|T23G18_12	uncharacterized protein
734	NC_003070.9-2610000	NC_003070.9	Chr1	2610000	2611000	+	78	NC_003070.9-2609000	NC_003070.9	Chr1	2609000	2610000	+	532	1351	5	1.88703	0.872485	-3.19495	1	2	1	1	AT1G08280	TTS (AT1G08280.1)	2092	AT1G08280.1	T23G18.14|T23G18_14	putative sialyltransferase	AT1G08280	TTS (AT1G08290.1)	1092	AT1G08280.1	T23G18.14|T23G18_14	putative sialyltransferase
735	NC_003070.9-2613000	NC_003070.9	Chr1	2613000	2614000	+	294	NC_003070.9-2578000	NC_003070.9	Chr1	2578000	2579000	+	329	35369	4	1.07198	1.45735	-3.75179	1	2	1	5	WIP3	promoter-TSS (AT1G08290.1)	-258	AT1G08290.1	T23G18.15|T23G18_15|WIP domain protein 3	WIP domain protein 3	AXS2	intron (AT1G08210.1, intron 4 of 9)	-1786	AT1G08200.1	T23G18.6|T23G18_6|UDP-D-apiose/UDP-D-xylose synthase 2	UDP-D-apiose/UDP-D-xylose synthase 2
736	NC_003070.9-2617000	NC_003070.9	Chr1	2617000	2618000	+	254	NC_003070.9-2615000	NC_003070.9	Chr1	2615000	2616000	+	370	1995	13	4.30672	1.37559	-7.66233	1	2	2	1	AT1G08310	intron (AT1G08300.1, intron 5 of 7)	-1147	AT1G08310.1	T23G18.18|T23G18_18	alpha/beta-Hydrolases superfamily protein	NVL	intron (AT1G08300.1, intron 2 of 7)	726	AT1G08300.1	NO VEIN-LIKE|T23G18.16|T23G18_16	no vein-like protein
737	NC_003070.9-2618000	NC_003070.9	Chr1	2618000	2619000	+	99	NC_003070.9-2617000	NC_003070.9	Chr1	2617000	2618000	+	254	1639	5	1.1421	1.26349	-5.12129	1	2	1	2	AT1G08310	promoter-TSS (AT1G08310.1)	-147	AT1G08310.1	T23G18.18|T23G18_18	alpha/beta-Hydrolases superfamily protein	AT1G08310	intron (AT1G08300.1, intron 5 of 7)	-1147	AT1G08310.1	T23G18.18|T23G18_18	alpha/beta-Hydrolases superfamily protein
738	NC_003070.9-2631000	NC_003070.9	Chr1	2631000	2632000	+	129	NC_003070.9-2627000	NC_003070.9	Chr1	2627000	2628000	+	111	4046	5	0.641065	2.55079	-5.66803	1	2	2	1	AT1G08340	intron (AT1G08340.1, intron 1 of 3)	432	AT1G08340.1	T23G18.20|T23G18_20	Rho GTPase activating protein with PAK-box/P21-Rho-binding domain	AT1G08320	5' UTR (AT1G08320.3, exon 1 of 12)	221	AT1G08320.3	T23G18.22	bZIP transcription factor family protein
739	NC_003070.9-2632000	NC_003070.9	Chr1	2632000	2633000	+	458	NC_003070.9-2630000	NC_003070.9	Chr1	2630000	2631000	+	221	2005	10	4.61541	0.957916	-3.97707	1	2	2	2	AT1G08340	TTS (AT1G08350.1)	1432	AT1G08340.1	T23G18.20|T23G18_20	Rho GTPase activating protein with PAK-box/P21-Rho-binding domain	AT1G08340	promoter-TSS (AT1G08340.1)	-568	AT1G08340.1	T23G18.20|T23G18_20	Rho GTPase activating protein with PAK-box/P21-Rho-binding domain
740	NC_003070.9-2633000	NC_003070.9	Chr1	2633000	2634000	+	373	NC_003070.9-2601000	NC_003070.9	Chr1	2601000	2602000	+	323	31890	5	1.42513	1.44015	-4.19746	1	2	2	1	AT1G08350	TTS (AT1G08340.1)	2342	AT1G08350.1	T27G7.5|T27G7_5	endomembrane protein 70	AT1G08270	intron (AT1G08260.1, intron 32 of 48)	5837	AT1G08270.1	T23G18.12|T23G18_12	uncharacterized protein
741	NC_003070.9-2633000	NC_003070.9	Chr1	2633000	2634000	+	373	NC_003070.9-2630000	NC_003070.9	Chr1	2630000	2631000	+	221	3023	8	3.73903	1.03994	-3.33104	1	2	2	2	AT1G08350	TTS (AT1G08340.1)	2342	AT1G08350.1	T27G7.5|T27G7_5	endomembrane protein 70	AT1G08340	promoter-TSS (AT1G08340.1)	-568	AT1G08340.1	T23G18.20|T23G18_20	Rho GTPase activating protein with PAK-box/P21-Rho-binding domain
742	NC_003070.9-2634000	NC_003070.9	Chr1	2634000	2635000	+	382	NC_003070.9-2631000	NC_003070.9	Chr1	2631000	2632000	+	129	2390	11	2.22036	2.15481	-11.0295	1	4	2	2	AT1G08350	intron (AT1G08350.2, intron 4 of 7)	1342	AT1G08350.1	T27G7.5|T27G7_5	endomembrane protein 70	AT1G08340	intron (AT1G08340.1, intron 1 of 3)	432	AT1G08340.1	T23G18.20|T23G18_20	Rho GTPase activating protein with PAK-box/P21-Rho-binding domain
743	NC_003070.9-2634000	NC_003070.9	Chr1	2634000	2635000	+	382	NC_003070.9-2632000	NC_003070.9	Chr1	2632000	2633000	+	458	1716	20	7.99371	1.17369	-8.47906	1	4	2	2	AT1G08350	intron (AT1G08350.2, intron 4 of 7)	1342	AT1G08350.1	T27G7.5|T27G7_5	endomembrane protein 70	AT1G08340	TTS (AT1G08350.1)	1432	AT1G08340.1	T23G18.20|T23G18_20	Rho GTPase activating protein with PAK-box/P21-Rho-binding domain
744	NC_003070.9-2639000	NC_003070.9	Chr1	2639000	2640000	+	337	NC_003070.9-2636000	NC_003070.9	Chr1	2636000	2637000	+	325	2801	11	4.93044	1.12155	-4.43698	1	2	1	1	DCP1	exon (AT1G08370.1, exon 6 of 8)	1319	AT1G08370.1	ATDCP1|decapping 1	mRNA-decapping enzyme 1	AT1G08360	promoter-TSS (AT1G08350.1)	489	AT1G08360.1	T27G7.6|T27G7_6	60S ribosomal protein L10a-1
745	NC_003070.9-2644000	NC_003070.9	Chr1	2644000	2645000	+	321	NC_003070.9-2642000	NC_003070.9	Chr1	2642000	2643000	+	340	2025	10	5.0193	0.856687	-3.46141	1	2	1	2	AT1G08400	exon (AT1G08400.1, exon 4 of 4)	1535	AT1G08400.1	T27G7.8|T27G7_8	RINT-1 / TIP-1 family protein	AT1G08390	promoter-TSS (AT1G08380.1)	286	AT1G08390.1	T27G7.27	uncharacterized protein
746	NC_003070.9-2645000	NC_003070.9	Chr1	2645000	2646000	+	215	NC_003070.9-2642000	NC_003070.9	Chr1	2642000	2643000	+	340	2528	10	3.36112	1.49538	-6.08674	1	2	1	2	AT1G08400	promoter-TSS (AT1G08410.1)	535	AT1G08400.1	T27G7.8|T27G7_8	RINT-1 / TIP-1 family protein	AT1G08390	promoter-TSS (AT1G08380.1)	286	AT1G08390.1	T27G7.27	uncharacterized protein
747	NC_003070.9-2652000	NC_003070.9	Chr1	2652000	2653000	+	253	NC_003070.9-2650000	NC_003070.9	Chr1	2650000	2651000	+	210	1518	8	2.59983	1.34369	-5.29573	1	2	3	1	BSL2	exon (AT1G08420.1, exon 8 of 21)	2727	AT1G08420.1	BRI1 suppressor 1 (BSU1)-like 2|T27G7.10|T27G7_10	serine/threonine-protein phosphatase BSL2	BSL2	intron (AT1G08420.2, intron 1 of 20)	727	AT1G08420.1	BRI1 suppressor 1 (BSU1)-like 2|T27G7.10|T27G7_10	serine/threonine-protein phosphatase BSL2
748	NC_003070.9-2670000	NC_003070.9	Chr1	2670000	2671000	+	273	NC_003070.9-2669000	NC_003070.9	Chr1	2669000	2670000	+	352	1259	12	4.99181	0.859702	-5.30936	1	2	2	1	CRT3	intron (AT1G08450.3, intron 3 of 12)	1325	AT1G08450.2	A. thaliana calreticulin 3|AtCRT3|CALRETICULIN 3|EBS2|EMS-MUTAGENIZED BRI1 SUPPRESSOR 2|PRIORITY IN SWEET LIFE 1|PSL1|T27G7.13|T27G7_13|calreticulin 3	calreticulin-3	CRT3	intron (AT1G08450.3, intron 6 of 12)	2325	AT1G08450.2	A. thaliana calreticulin 3|AtCRT3|CALRETICULIN 3|EBS2|EMS-MUTAGENIZED BRI1 SUPPRESSOR 2|PRIORITY IN SWEET LIFE 1|PSL1|T27G7.13|T27G7_13|calreticulin 3	calreticulin-3
749	NC_003070.9-2670000	NC_003070.9	Chr1	2670000	2671000	+	273	NC_003070.9-2652000	NC_003070.9	Chr1	2652000	2653000	+	253	18021	5	1.63848	1.29078	-3.67227	1	2	2	3	CRT3	intron (AT1G08450.3, intron 3 of 12)	1325	AT1G08450.2	A. thaliana calreticulin 3|AtCRT3|CALRETICULIN 3|EBS2|EMS-MUTAGENIZED BRI1 SUPPRESSOR 2|PRIORITY IN SWEET LIFE 1|PSL1|T27G7.13|T27G7_13|calreticulin 3	calreticulin-3	BSL2	exon (AT1G08420.1, exon 8 of 21)	2727	AT1G08420.1	BRI1 suppressor 1 (BSU1)-like 2|T27G7.10|T27G7_10	serine/threonine-protein phosphatase BSL2
750	NC_003070.9-2674000	NC_003070.9	Chr1	2674000	2675000	+	122	NC_003070.9-2652000	NC_003070.9	Chr1	2652000	2653000	+	253	22399	4	0.591611	1.91931	-3.9908	1	2	2	3	YAB2	3' UTR (AT1G08460.1, exon 3 of 3)	-1313	AT1G08465.1	T27G7.15|YABBY2	transcription factor YABBY family protein	BSL2	exon (AT1G08420.1, exon 8 of 21)	2727	AT1G08420.1	BRI1 suppressor 1 (BSU1)-like 2|T27G7.10|T27G7_10	serine/threonine-protein phosphatase BSL2
751	NC_003070.9-2677000	NC_003070.9	Chr1	2677000	2678000	+	332	NC_003070.9-2674000	NC_003070.9	Chr1	2674000	2675000	+	122	2962	7	2.03148	1.62345	-5.4019	1	2	2	2	YAB2	intron (AT1G08465.1, intron 1 of 5)	1687	AT1G08465.1	T27G7.15|YABBY2	transcription factor YABBY family protein	YAB2	3' UTR (AT1G08460.1, exon 3 of 3)	-1313	AT1G08465.1	T27G7.15|YABBY2	transcription factor YABBY family protein
752	NC_003070.9-2677000	NC_003070.9	Chr1	2677000	2678000	+	332	NC_003070.9-2651000	NC_003070.9	Chr1	2651000	2652000	+	317	25955	5	1.68505	1.24983	-3.56523	1	2	2	3	YAB2	intron (AT1G08465.1, intron 1 of 5)	1687	AT1G08465.1	T27G7.15|YABBY2	transcription factor YABBY family protein	BSL2	exon (AT1G08420.1, exon 5 of 21)	1727	AT1G08420.1	BRI1 suppressor 1 (BSU1)-like 2|T27G7.10|T27G7_10	serine/threonine-protein phosphatase BSL2
753	NC_003070.9-2685000	NC_003070.9	Chr1	2685000	2686000	+	143	NC_003070.9-2651000	NC_003070.9	Chr1	2651000	2652000	+	317	33722	4	0.521374	2.04714	-3.98681	1	2	2	3	AT1G08480	TTS (AT1G08490.1)	1266	AT1G08480.1	T27G7.26	succinate dehydrogenase 6	BSL2	exon (AT1G08420.1, exon 5 of 21)	1727	AT1G08420.1	BRI1 suppressor 1 (BSU1)-like 2|T27G7.10|T27G7_10	serine/threonine-protein phosphatase BSL2
754	NC_003070.9-2687000	NC_003070.9	Chr1	2687000	2688000	+	477	NC_003070.9-2651000	NC_003070.9	Chr1	2651000	2652000	+	317	35800	6	1.63487	1.54974	-5.03372	1	2	4	3	CPNIFS	exon (AT1G08490.1, exon 4 of 9)	1095	AT1G08490.1	ATCPNIFS|ATNFS2|ATSUFS|CYSTEINE DESULFURASE|SUFS|T27G7.17|T27G7_17|chloroplastic NIFS-like cysteine desulfurase	cysteine desulfurase 2	BSL2	exon (AT1G08420.1, exon 5 of 21)	1727	AT1G08420.1	BRI1 suppressor 1 (BSU1)-like 2|T27G7.10|T27G7_10	serine/threonine-protein phosphatase BSL2
755	NC_003070.9-2687000	NC_003070.9	Chr1	2687000	2688000	+	477	NC_003070.9-2684000	NC_003070.9	Chr1	2684000	2685000	+	161	2556	8	3.73483	1.04143	-3.35067	1	2	4	2	CPNIFS	exon (AT1G08490.1, exon 4 of 9)	1095	AT1G08490.1	ATCPNIFS|ATNFS2|ATSUFS|CYSTEINE DESULFURASE|SUFS|T27G7.17|T27G7_17|chloroplastic NIFS-like cysteine desulfurase	cysteine desulfurase 2	AT1G08480	promoter-TSS (AT1G08470.1)	266	AT1G08480.1	T27G7.26	succinate dehydrogenase 6
756	NC_003070.9-2687000	NC_003070.9	Chr1	2687000	2688000	+	477	NC_003070.9-2685000	NC_003070.9	Chr1	2685000	2686000	+	143	2447	7	3.30895	0.902543	-3.00645	1	2	4	2	CPNIFS	exon (AT1G08490.1, exon 4 of 9)	1095	AT1G08490.1	ATCPNIFS|ATNFS2|ATSUFS|CYSTEINE DESULFURASE|SUFS|T27G7.17|T27G7_17|chloroplastic NIFS-like cysteine desulfurase	cysteine desulfurase 2	AT1G08480	TTS (AT1G08490.1)	1266	AT1G08480.1	T27G7.26	succinate dehydrogenase 6
757	NC_003070.9-2688000	NC_003070.9	Chr1	2688000	2689000	+	298	NC_003070.9-2684000	NC_003070.9	Chr1	2684000	2685000	+	161	3321	7	2.30697	1.59393	-4.71511	1	2	1	2	CPNIFS	promoter-TSS (AT1G08490.1)	95	AT1G08490.1	ATCPNIFS|ATNFS2|ATSUFS|CYSTEINE DESULFURASE|SUFS|T27G7.17|T27G7_17|chloroplastic NIFS-like cysteine desulfurase	cysteine desulfurase 2	AT1G08480	promoter-TSS (AT1G08470.1)	266	AT1G08480.1	T27G7.26	succinate dehydrogenase 6
758	NC_003070.9-2699000	NC_003070.9	Chr1	2699000	2700000	+	296	NC_003070.9-2697000	NC_003070.9	Chr1	2697000	2698000	+	83	2744	4	1.0912	1.3848	-3.72218	1	2	2	1	AT1G08530	exon (AT1G08520.1, exon 10 of 15)	-1726	AT1G08530.1	T27G7.21	uncharacterized protein	ALB1	exon (AT1G08520.1, exon 4 of 15)	1088	AT1G08520.1	ALB-1V|ALBINA 1|CHLD|PDE166|PIGMENT DEFECTIVE EMBRYO 166|T27G7.20|T27G7_20|V157	magnesium-chelatase subunit chlD
759	NC_003070.9-2701000	NC_003070.9	Chr1	2701000	2702000	+	382	NC_003070.9-2699000	NC_003070.9	Chr1	2699000	2700000	+	296	1775	12	5.05034	1.08147	-5.21341	1	2	4	2	AT1G08530	TTS (AT1G08520.1)	274	AT1G08530.1	T27G7.21	uncharacterized protein	AT1G08530	exon (AT1G08520.1, exon 10 of 15)	-1726	AT1G08530.1	T27G7.21	uncharacterized protein
760	NC_003070.9-2701000	NC_003070.9	Chr1	2701000	2702000	+	382	NC_003070.9-2696000	NC_003070.9	Chr1	2696000	2697000	+	70	4507	4	1.18625	1.63179	-3.46498	1	2	4	1	AT1G08530	TTS (AT1G08520.1)	274	AT1G08530.1	T27G7.21	uncharacterized protein	ALB1	promoter-TSS (AT1G08520.1)	88	AT1G08520.1	ALB-1V|ALBINA 1|CHLD|PDE166|PIGMENT DEFECTIVE EMBRYO 166|T27G7.20|T27G7_20|V157	magnesium-chelatase subunit chlD
761	NC_003070.9-2702000	NC_003070.9	Chr1	2702000	2703000	+	361	NC_003070.9-2701000	NC_003070.9	Chr1	2701000	2702000	+	382	1191	14	6.12539	0.818696	-5.52497	1	2	2	4	SIG2	promoter-TSS (AT1G08540.1)	-836	AT1G08540.1	ABC1|ATSIG1|ATSIG2|PUTATIVE PLASTID RNA POLYMERASE SIGMA-SUBUNIT|RNA POLYMERASE SIGMA SUBUNIT 1|RNApolymerase sigma subunit 2|SIG1|SIGA|SIGB|SIGMA FACTOR 1|SIGMA FACTOR 2|SIGMA FACTOR B|T27G7.22	RNA polymerase sigma subunit 2	AT1G08530	TTS (AT1G08520.1)	274	AT1G08530.1	T27G7.21	uncharacterized protein
762	NC_003070.9-2704000	NC_003070.9	Chr1	2704000	2705000	+	514	NC_003070.9-2701000	NC_003070.9	Chr1	2701000	2702000	+	382	2864	18	8.73664	1.03824	-5.64211	1	4	4	4	SIG2	exon (AT1G08540.1, exon 3 of 7)	1164	AT1G08540.1	ABC1|ATSIG1|ATSIG2|PUTATIVE PLASTID RNA POLYMERASE SIGMA-SUBUNIT|RNA POLYMERASE SIGMA SUBUNIT 1|RNApolymerase sigma subunit 2|SIG1|SIGA|SIGB|SIGMA FACTOR 1|SIGMA FACTOR 2|SIGMA FACTOR B|T27G7.22	RNA polymerase sigma subunit 2	AT1G08530	TTS (AT1G08520.1)	274	AT1G08530.1	T27G7.21	uncharacterized protein
763	NC_003070.9-2704000	NC_003070.9	Chr1	2704000	2705000	+	514	NC_003070.9-2702000	NC_003070.9	Chr1	2702000	2703000	+	361	1988	25	8.22827	1.42813	-13.56	1	4	4	2	SIG2	exon (AT1G08540.1, exon 3 of 7)	1164	AT1G08540.1	ABC1|ATSIG1|ATSIG2|PUTATIVE PLASTID RNA POLYMERASE SIGMA-SUBUNIT|RNA POLYMERASE SIGMA SUBUNIT 1|RNApolymerase sigma subunit 2|SIG1|SIGA|SIGB|SIGMA FACTOR 1|SIGMA FACTOR 2|SIGMA FACTOR B|T27G7.22	RNA polymerase sigma subunit 2	SIG2	promoter-TSS (AT1G08540.1)	-836	AT1G08540.1	ABC1|ATSIG1|ATSIG2|PUTATIVE PLASTID RNA POLYMERASE SIGMA-SUBUNIT|RNA POLYMERASE SIGMA SUBUNIT 1|RNApolymerase sigma subunit 2|SIG1|SIGA|SIGB|SIGMA FACTOR 1|SIGMA FACTOR 2|SIGMA FACTOR B|T27G7.22	RNA polymerase sigma subunit 2
764	NC_003070.9-2705000	NC_003070.9	Chr1	2705000	2706000	+	146	NC_003070.9-2703000	NC_003070.9	Chr1	2703000	2704000	+	355	1918	7	2.24734	1.33776	-4.85616	1	2	1	1	NPQ1	intron (AT1G08540.1, intron 3 of 6)	-1424	AT1G08550.1	ARABIDOPSIS VIOLAXANTHIN DE-EPOXIDASE 1|AVDE1|F22O13.3|F22O13_3|VIOLAXANTHIN DE-EPOXIDASE PRECURSOR|non-photochemical quenching 1	Violaxanthin de-epoxidase	SIG2	TTS (AT1G08530.1)	164	AT1G08540.1	ABC1|ATSIG1|ATSIG2|PUTATIVE PLASTID RNA POLYMERASE SIGMA-SUBUNIT|RNA POLYMERASE SIGMA SUBUNIT 1|RNApolymerase sigma subunit 2|SIG1|SIGA|SIGB|SIGMA FACTOR 1|SIGMA FACTOR 2|SIGMA FACTOR B|T27G7.22	RNA polymerase sigma subunit 2
765	NC_003070.9-2708000	NC_003070.9	Chr1	2708000	2709000	+	473	NC_003070.9-2704000	NC_003070.9	Chr1	2704000	2705000	+	514	4172	17	10.6634	0.72911	-3.15547	1	2	2	4	NPQ1	exon (AT1G08550.2, exon 5 of 6)	1315	AT1G08550.2	ARABIDOPSIS VIOLAXANTHIN DE-EPOXIDASE 1|AVDE1|F22O13.3|F22O13_3|VIOLAXANTHIN DE-EPOXIDASE PRECURSOR|non-photochemical quenching 1	Violaxanthin de-epoxidase	SIG2	exon (AT1G08540.1, exon 3 of 7)	1164	AT1G08540.1	ABC1|ATSIG1|ATSIG2|PUTATIVE PLASTID RNA POLYMERASE SIGMA-SUBUNIT|RNA POLYMERASE SIGMA SUBUNIT 1|RNApolymerase sigma subunit 2|SIG1|SIGA|SIGB|SIGMA FACTOR 1|SIGMA FACTOR 2|SIGMA FACTOR B|T27G7.22	RNA polymerase sigma subunit 2
766	NC_003070.9-2710000	NC_003070.9	Chr1	2710000	2711000	+	191	NC_003070.9-2708000	NC_003070.9	Chr1	2708000	2709000	+	473	2048	12	3.86588	1.40122	-7.44984	1	2	2	2	SYP111	TTS (AT1G08550.2)	412	AT1G08560.1	ATSYP111|F22O13.4|F22O13_4|KN|KNOLLE|syntaxin of plants 111	syntaxin-related protein KNOLLE	NPQ1	exon (AT1G08550.2, exon 5 of 6)	1315	AT1G08550.2	ARABIDOPSIS VIOLAXANTHIN DE-EPOXIDASE 1|AVDE1|F22O13.3|F22O13_3|VIOLAXANTHIN DE-EPOXIDASE PRECURSOR|non-photochemical quenching 1	Violaxanthin de-epoxidase
767	NC_003070.9-2710000	NC_003070.9	Chr1	2710000	2711000	+	191	NC_003070.9-2709000	NC_003070.9	Chr1	2709000	2710000	+	187	1611	7	1.50895	1.37692	-7.02037	1	2	2	2	SYP111	TTS (AT1G08550.2)	412	AT1G08560.1	ATSYP111|F22O13.4|F22O13_4|KN|KNOLLE|syntaxin of plants 111	syntaxin-related protein KNOLLE	SYP111	TTS (AT1G08550.2)	1412	AT1G08560.1	ATSYP111|F22O13.4|F22O13_4|KN|KNOLLE|syntaxin of plants 111	syntaxin-related protein KNOLLE
768	NC_003070.9-2711000	NC_003070.9	Chr1	2711000	2712000	+	99	NC_003070.9-2709000	NC_003070.9	Chr1	2709000	2710000	+	187	1896	4	0.78018	1.67451	-3.99715	1	2	1	2	SYP111	promoter-TSS (AT1G08560.1)	-588	AT1G08560.1	ATSYP111|F22O13.4|F22O13_4|KN|KNOLLE|syntaxin of plants 111	syntaxin-related protein KNOLLE	SYP111	TTS (AT1G08550.2)	1412	AT1G08560.1	ATSYP111|F22O13.4|F22O13_4|KN|KNOLLE|syntaxin of plants 111	syntaxin-related protein KNOLLE
769	NC_003070.9-2714000	NC_003070.9	Chr1	2714000	2715000	+	155	NC_003070.9-2713000	NC_003070.9	Chr1	2713000	2714000	+	604	1257	9	4.1183	0.753915	-3.75603	1	2	2	3	ACHT4	TTS (AT1G08580.1)	1570	AT1G08570.4	atypical CYS HIS rich thioredoxin 4	atypical CYS HIS rich thioredoxin 4	ACHT4	intron (AT1G08570.2, intron 2 of 4)	570	AT1G08570.4	atypical CYS HIS rich thioredoxin 4	atypical CYS HIS rich thioredoxin 4
770	NC_003070.9-2715000	NC_003070.9	Chr1	2715000	2716000	+	409	NC_003070.9-2713000	NC_003070.9	Chr1	2713000	2714000	+	604	1969	22	11.0182	0.89194	-6.22558	1	2	3	3	AT1G08580	TTS (AT1G08570.4)	904	AT1G08580.1	F22O13.6|F22O13_6	uncharacterized protein	ACHT4	intron (AT1G08570.2, intron 2 of 4)	570	AT1G08570.4	atypical CYS HIS rich thioredoxin 4	atypical CYS HIS rich thioredoxin 4
771	NC_003070.9-2715000	NC_003070.9	Chr1	2715000	2716000	+	409	NC_003070.9-2714000	NC_003070.9	Chr1	2714000	2715000	+	155	1352	8	2.78106	0.99499	-4.92884	1	2	3	2	AT1G08580	TTS (AT1G08570.4)	904	AT1G08580.1	F22O13.6|F22O13_6	uncharacterized protein	ACHT4	TTS (AT1G08580.1)	1570	AT1G08570.4	atypical CYS HIS rich thioredoxin 4	atypical CYS HIS rich thioredoxin 4
772	NC_003070.9-2715000	NC_003070.9	Chr1	2715000	2716000	+	409	NC_003070.9-2704000	NC_003070.9	Chr1	2704000	2705000	+	514	11007	13	6.81661	0.886668	-3.84043	1	2	3	4	AT1G08580	TTS (AT1G08570.4)	904	AT1G08580.1	F22O13.6|F22O13_6	uncharacterized protein	SIG2	exon (AT1G08540.1, exon 3 of 7)	1164	AT1G08540.1	ABC1|ATSIG1|ATSIG2|PUTATIVE PLASTID RNA POLYMERASE SIGMA-SUBUNIT|RNA POLYMERASE SIGMA SUBUNIT 1|RNApolymerase sigma subunit 2|SIG1|SIGA|SIGB|SIGMA FACTOR 1|SIGMA FACTOR 2|SIGMA FACTOR B|T27G7.22	RNA polymerase sigma subunit 2
773	NC_003070.9-2716000	NC_003070.9	Chr1	2716000	2717000	+	201	NC_003070.9-2713000	NC_003070.9	Chr1	2713000	2714000	+	604	2787	16	5.37798	1.5428	-9.03958	1	2	1	3	AT1G08580	promoter-TSS (AT1G08580.1)	-96	AT1G08580.1	F22O13.6|F22O13_6	uncharacterized protein	ACHT4	intron (AT1G08570.2, intron 2 of 4)	570	AT1G08570.4	atypical CYS HIS rich thioredoxin 4	atypical CYS HIS rich thioredoxin 4
774	NC_003070.9-2719000	NC_003070.9	Chr1	2719000	2720000	+	346	NC_003070.9-2687000	NC_003070.9	Chr1	2687000	2688000	+	477	32149	5	1.97533	1.09528	-2.99685	1	2	1	4	AT1G08590	exon (AT1G08592.1, exon 2 of 2)	722	AT1G08590.1	F22O13.7|F22O13_7	CLV1-like leucine rich repeat transmembrane receptor-like protein kinase	CPNIFS	exon (AT1G08490.1, exon 4 of 9)	1095	AT1G08490.1	ATCPNIFS|ATNFS2|ATSUFS|CYSTEINE DESULFURASE|SUFS|T27G7.17|T27G7_17|chloroplastic NIFS-like cysteine desulfurase	cysteine desulfurase 2
775	NC_003070.9-2733000	NC_003070.9	Chr1	2733000	2734000	+	269	NC_003070.9-2726000	NC_003070.9	Chr1	2726000	2727000	+	345	7094	10	4.44554	1.1906	-4.19679	1	2	2	1	AT1G08610	TTS (AT1G08610.1)	2319	AT1G08610.1	F22O13.9|F22O13_9	pentatricopeptide repeat-containing protein	ATRX	intron (AT1G08600.2, intron 9 of 27)	2676	AT1G08600.1	CHR20|F22O13.8|F22O13_8	protein ATRX
776	NC_003070.9-2733000	NC_003070.9	Chr1	2733000	2734000	+	269	NC_003070.9-2731000	NC_003070.9	Chr1	2731000	2732000	+	300	2147	8	3.9168	0.872042	-3.09945	1	2	2	1	AT1G08610	TTS (AT1G08610.1)	2319	AT1G08610.1	F22O13.9|F22O13_9	pentatricopeptide repeat-containing protein	AT1G08610	intron (AT1G08600.2, intron 22 of 27)	4319	AT1G08610.1	F22O13.9|F22O13_9	pentatricopeptide repeat-containing protein
777	NC_003070.9-2744000	NC_003070.9	Chr1	2744000	2745000	+	383	NC_003070.9-2741000	NC_003070.9	Chr1	2741000	2742000	+	314	3167	12	6.01359	0.974334	-3.94685	1	2	2	1	THA1	TTS (AT1G08620.1)	2195	AT1G08630.3	F22O13.11|F22O13_11|threonine aldolase 1	threonine aldolase	PKDM7D	exon (AT1G08620.1, exon 9 of 12)	4469	AT1G08620.1	F22O13.10|F22O13_10	transcription factor PKDM7D
778	NC_003070.9-2746000	NC_003070.9	Chr1	2746000	2747000	+	416	NC_003070.9-2744000	NC_003070.9	Chr1	2744000	2745000	+	383	1654	26	8.0942	1.49999	-15.0551	1	4	4	2	THA1	intron (AT1G08630.2, intron 1 of 9)	195	AT1G08630.3	F22O13.11|F22O13_11|threonine aldolase 1	threonine aldolase	THA1	TTS (AT1G08620.1)	2195	AT1G08630.3	F22O13.11|F22O13_11|threonine aldolase 1	threonine aldolase
779	NC_003070.9-2746000	NC_003070.9	Chr1	2746000	2747000	+	416	NC_003070.9-2738000	NC_003070.9	Chr1	2738000	2739000	+	188	8025	9	3.65333	1.27207	-4.43376	1	4	4	1	THA1	intron (AT1G08630.2, intron 1 of 9)	195	AT1G08630.3	F22O13.11|F22O13_11|threonine aldolase 1	threonine aldolase	PKDM7D	exon (AT1G08620.1, exon 5 of 12)	1469	AT1G08620.1	F22O13.10|F22O13_10	transcription factor PKDM7D
780	NC_003070.9-2746000	NC_003070.9	Chr1	2746000	2747000	+	416	NC_003070.9-2718000	NC_003070.9	Chr1	2718000	2719000	+	361	27754	6	2.1318	1.22498	-3.84272	1	4	4	1	THA1	intron (AT1G08630.2, intron 1 of 9)	195	AT1G08630.3	F22O13.11|F22O13_11|threonine aldolase 1	threonine aldolase	AT1G08590	promoter-TSS (AT1G08590.1)	-278	AT1G08590.1	F22O13.7|F22O13_7	CLV1-like leucine rich repeat transmembrane receptor-like protein kinase
781	NC_003070.9-2747000	NC_003070.9	Chr1	2747000	2748000	+	141	NC_003070.9-2745000	NC_003070.9	Chr1	2745000	2746000	+	182	2066	8	1.27587	2.08572	-9.92422	1	2	1	1	THA1	promoter-TSS (AT1G08630.3)	436	AT1G08630.4	F22O13.11|F22O13_11|threonine aldolase 1	threonine aldolase	THA1	exon (AT1G08630.4, exon 3 of 10)	1195	AT1G08630.3	F22O13.11|F22O13_11|threonine aldolase 1	threonine aldolase
782	NC_003070.9-2748000	NC_003070.9	Chr1	2748000	2749000	+	160	NC_003070.9-2746000	NC_003070.9	Chr1	2746000	2747000	+	416	2149	10	3.36133	1.33256	-6.11993	1	2	1	4	THA1	promoter-TSS (AT1G08630.4)	-533	AT1G08630.5	F22O13.11|F22O13_11|threonine aldolase 1	threonine aldolase	THA1	intron (AT1G08630.2, intron 1 of 9)	195	AT1G08630.3	F22O13.11|F22O13_11|threonine aldolase 1	threonine aldolase
783	NC_003070.9-2766000	NC_003070.9	Chr1	2766000	2767000	+	136	NC_003070.9-2761000	NC_003070.9	Chr1	2761000	2762000	+	434	5146	9	3.29983	1.52334	-5.08492	1	2	1	1	SCRL3	intron (AT1G08680.2, intron 7 of 12)	2983	AT1G08695.1	SCR-like 3	SCR-like 3	AT1G08670	promoter-TSS (AT1G08670.1)	73	AT1G08670.1	F22O13.15|F22O13_15	ENTH/VHS family protein
784	NC_003070.9-2782000	NC_003070.9	Chr1	2782000	2783000	+	246	NC_003070.9-2777000	NC_003070.9	Chr1	2777000	2778000	+	133	4631	5	1.89086	1.38496	-3.16699	1	2	4	2	XIC	exon (AT1G08730.1, exon 13 of 38)	2537	AT1G08730.1	ATXIC|F22O13.200|F22O13_200|MYOSIN XI C	myosin class XI	XIC	intron (AT1G08720.1, intron 5 of 12)	-2463	AT1G08730.1	ATXIC|F22O13.200|F22O13_200|MYOSIN XI C	myosin class XI
785	NC_003070.9-2783000	NC_003070.9	Chr1	2783000	2784000	+	166	NC_003070.9-2777000	NC_003070.9	Chr1	2777000	2778000	+	133	5395	5	1.27063	1.85712	-4.67312	1	2	5	2	XIC	intron (AT1G08730.1, intron 17 of 37)	3537	AT1G08730.1	ATXIC|F22O13.200|F22O13_200|MYOSIN XI C	myosin class XI	XIC	intron (AT1G08720.1, intron 5 of 12)	-2463	AT1G08730.1	ATXIC|F22O13.200|F22O13_200|MYOSIN XI C	myosin class XI
786	NC_003070.9-2784000	NC_003070.9	Chr1	2784000	2785000	+	126	NC_003070.9-2782000	NC_003070.9	Chr1	2782000	2783000	+	246	1890	8	1.79782	1.74249	-7.62951	1	2	1	4	XIC	intron (AT1G08730.1, intron 21 of 37)	4537	AT1G08730.1	ATXIC|F22O13.200|F22O13_200|MYOSIN XI C	myosin class XI	XIC	exon (AT1G08730.1, exon 13 of 38)	2537	AT1G08730.1	ATXIC|F22O13.200|F22O13_200|MYOSIN XI C	myosin class XI
787	NC_003070.9-2786000	NC_003070.9	Chr1	2786000	2787000	+	296	NC_003070.9-2783000	NC_003070.9	Chr1	2783000	2784000	+	166	3364	11	2.86831	1.83546	-8.70045	1	2	2	5	AT1G08735	exon (AT1G08730.1, exon 29 of 38)	-3790	AT1G08735.1	F22O13.21|F22O13_21	pseudo	XIC	intron (AT1G08730.1, intron 17 of 37)	3537	AT1G08730.1	ATXIC|F22O13.200|F22O13_200|MYOSIN XI C	myosin class XI
788	NC_003070.9-2804000	NC_003070.9	Chr1	2804000	2805000	+	211	NC_003070.9-2783000	NC_003070.9	Chr1	2783000	2784000	+	166	21162	4	0.781231	1.70788	-3.9836	1	2	2	5	AT1G08760	promoter-TSS (AT1G08760.1)	-871	AT1G08760.1	F22O13.25|F22O13_25	uncharacterized protein	XIC	intron (AT1G08730.1, intron 17 of 37)	3537	AT1G08730.1	ATXIC|F22O13.200|F22O13_200|MYOSIN XI C	myosin class XI
789	NC_003070.9-2804000	NC_003070.9	Chr1	2804000	2805000	+	211	NC_003070.9-2782000	NC_003070.9	Chr1	2782000	2783000	+	246	21717	4	1.10996	1.3928	-3.64545	1	2	2	4	AT1G08760	promoter-TSS (AT1G08760.1)	-871	AT1G08760.1	F22O13.25|F22O13_25	uncharacterized protein	XIC	exon (AT1G08730.1, exon 13 of 38)	2537	AT1G08730.1	ATXIC|F22O13.200|F22O13_200|MYOSIN XI C	myosin class XI
790	NC_003070.9-2805000	NC_003070.9	Chr1	2805000	2806000	+	270	NC_003070.9-2782000	NC_003070.9	Chr1	2782000	2783000	+	246	23081	4	1.35163	1.20312	-3.03786	1	2	3	4	AT1G08760	TTS (AT1G08750.3)	129	AT1G08760.1	F22O13.25|F22O13_25	uncharacterized protein	XIC	exon (AT1G08730.1, exon 13 of 38)	2537	AT1G08730.1	ATXIC|F22O13.200|F22O13_200|MYOSIN XI C	myosin class XI
791	NC_003070.9-2805000	NC_003070.9	Chr1	2805000	2806000	+	270	NC_003070.9-2786000	NC_003070.9	Chr1	2786000	2787000	+	296	18963	8	1.97787	1.68029	-6.94457	1	2	3	2	AT1G08760	TTS (AT1G08750.3)	129	AT1G08760.1	F22O13.25|F22O13_25	uncharacterized protein	AT1G08735	exon (AT1G08730.1, exon 29 of 38)	-3790	AT1G08735.1	F22O13.21|F22O13_21	pseudo
792	NC_003070.9-2808000	NC_003070.9	Chr1	2808000	2809000	+	245	NC_003070.9-2805000	NC_003070.9	Chr1	2805000	2806000	+	270	2827	9	3.39872	1.33129	-4.85273	1	2	2	3	PRA1.E	promoter-TSS (AT1G08770.1)	-383	AT1G08770.1	F22O13.26|F22O13_26|prenylated RAB acceptor 1.E	prenylated RAB acceptor 1.E	AT1G08760	TTS (AT1G08750.3)	129	AT1G08760.1	F22O13.25|F22O13_25	uncharacterized protein
793	NC_003070.9-2808000	NC_003070.9	Chr1	2808000	2809000	+	245	NC_003070.9-2806000	NC_003070.9	Chr1	2806000	2807000	+	361	2175	10	4.53784	0.97827	-4.07479	1	2	2	1	PRA1.E	promoter-TSS (AT1G08770.1)	-383	AT1G08770.1	F22O13.26|F22O13_26|prenylated RAB acceptor 1.E	prenylated RAB acceptor 1.E	AT1G08760	intron (AT1G08760.1, intron 1 of 3)	1129	AT1G08760.1	F22O13.25|F22O13_25	uncharacterized protein
794	NC_003070.9-2813000	NC_003070.9	Chr1	2813000	2814000	+	400	NC_003070.9-2783000	NC_003070.9	Chr1	2783000	2784000	+	166	30206	5	0.964211	1.80393	-5.64867	1	2	3	5	AT1G08790	TTS (AT1G08790.1)	1511	AT1G08790.1	F22O13.28|F22O13_28	uncharacterized protein	XIC	intron (AT1G08730.1, intron 17 of 37)	3537	AT1G08730.1	ATXIC|F22O13.200|F22O13_200|MYOSIN XI C	myosin class XI
795	NC_003070.9-2816000	NC_003070.9	Chr1	2816000	2817000	+	546	NC_003070.9-2783000	NC_003070.9	Chr1	2783000	2784000	+	166	33423	5	1.17532	1.63616	-4.9795	1	2	3	5	AT1G08800	exon (AT1G08800.2, exon 2 of 4)	1139	AT1G08800.1	F22O13.29|F22O13_29	uncharacterized protein	XIC	intron (AT1G08730.1, intron 17 of 37)	3537	AT1G08730.1	ATXIC|F22O13.200|F22O13_200|MYOSIN XI C	myosin class XI
796	NC_003070.9-2816000	NC_003070.9	Chr1	2816000	2817000	+	546	NC_003070.9-2813000	NC_003070.9	Chr1	2813000	2814000	+	400	3294	22	10.5671	1.06058	-6.74286	1	2	3	3	AT1G08800	exon (AT1G08800.2, exon 2 of 4)	1139	AT1G08800.1	F22O13.29|F22O13_29	uncharacterized protein	AT1G08790	TTS (AT1G08790.1)	1511	AT1G08790.1	F22O13.28|F22O13_28	uncharacterized protein
797	NC_003070.9-2817000	NC_003070.9	Chr1	2817000	2818000	+	275	NC_003070.9-2812000	NC_003070.9	Chr1	2812000	2813000	+	200	4813	8	2.60449	1.67443	-5.28844	1	2	2	1	AT1G08800	5' UTR (AT1G08800.1, exon 1 of 4)	139	AT1G08800.1	F22O13.29|F22O13_29	uncharacterized protein	AT1G08790	TTS (AT1G08800.2)	511	AT1G08790.1	F22O13.28|F22O13_28	uncharacterized protein
798	NC_003070.9-2818000	NC_003070.9	Chr1	2818000	2819000	+	194	NC_003070.9-2816000	NC_003070.9	Chr1	2816000	2817000	+	546	2042	12	4.99553	1.09469	-5.33966	1	2	1	3	AT1G08800	promoter-TSS (AT1G08800.2)	-492	AT1G08800.2	F22O13.29|F22O13_29	uncharacterized protein	AT1G08800	exon (AT1G08800.2, exon 2 of 4)	1139	AT1G08800.1	F22O13.29|F22O13_29	uncharacterized protein
799	NC_003070.9-2821000	NC_003070.9	Chr1	2821000	2822000	+	214	NC_003070.9-2817000	NC_003070.9	Chr1	2817000	2818000	+	275	4433	8	2.69557	1.58664	-5.08521	1	2	2	2	MYB60	TTS (AT1G08820.2)	-1105	AT1G08810.1	AtMYB60|F22O13.30|F22O13_30|myb domain protein 60	putative transcription factor MYB60	AT1G08800	5' UTR (AT1G08800.1, exon 1 of 4)	139	AT1G08800.1	F22O13.29|F22O13_29	uncharacterized protein
800	NC_003070.9-2822000	NC_003070.9	Chr1	2822000	2823000	+	297	NC_003070.9-2813000	NC_003070.9	Chr1	2813000	2814000	+	400	8846	11	4.7552	1.1738	-4.68969	1	2	1	3	MYB60	exon (AT1G08820.2, exon 7 of 9)	-2105	AT1G08810.1	AtMYB60|F22O13.30|F22O13_30|myb domain protein 60	putative transcription factor MYB60	AT1G08790	TTS (AT1G08790.1)	1511	AT1G08790.1	F22O13.28|F22O13_28	uncharacterized protein
801	NC_003070.9-2823000	NC_003070.9	Chr1	2823000	2824000	+	253	NC_003070.9-2821000	NC_003070.9	Chr1	2821000	2822000	+	214	1489	6	2.41827	1.06674	-3.32744	1	2	2	2	VAP27-2	intron (AT1G08820.1, intron 5 of 9)	1775	AT1G08820.2	F22O13.31|F22O13_31|vamp/synaptobrevin-associated protein 27-2	vamp/synaptobrevin-associated protein 27-2	MYB60	TTS (AT1G08820.2)	-1105	AT1G08810.1	AtMYB60|F22O13.30|F22O13_30|myb domain protein 60	putative transcription factor MYB60
802	NC_003070.9-2830000	NC_003070.9	Chr1	2830000	2831000	+	517	NC_003070.9-2827000	NC_003070.9	Chr1	2827000	2828000	+	433	3108	17	10.2169	0.732994	-3.49394	1	2	5	3	CSD1	intron (AT1G08840.1, intron 28 of 32)	3382	AT1G08830.2	F22O13.32|F22O13_32|copper/zinc superoxide dismutase 1	superoxide dismutase [Cu-Zn]	CSD1	intron (AT1G08830.2, intron 1 of 7)	382	AT1G08830.2	F22O13.32|F22O13_32|copper/zinc superoxide dismutase 1	superoxide dismutase [Cu-Zn]
803	NC_003070.9-2830000	NC_003070.9	Chr1	2830000	2831000	+	517	NC_003070.9-2828000	NC_003070.9	Chr1	2828000	2829000	+	552	2215	28	13.1166	0.983888	-8.57293	1	2	5	4	CSD1	intron (AT1G08840.1, intron 28 of 32)	3382	AT1G08830.2	F22O13.32|F22O13_32|copper/zinc superoxide dismutase 1	superoxide dismutase [Cu-Zn]	CSD1	TTS (AT1G08840.2)	1382	AT1G08830.2	F22O13.32|F22O13_32|copper/zinc superoxide dismutase 1	superoxide dismutase [Cu-Zn]
804	NC_003070.9-2831000	NC_003070.9	Chr1	2831000	2832000	+	284	NC_003070.9-2823000	NC_003070.9	Chr1	2823000	2824000	+	253	7938	7	3.0311	1.15816	-3.37629	1	2	3	2	CSD1	exon (AT1G08840.2, exon 26 of 35)	4382	AT1G08830.2	F22O13.32|F22O13_32|copper/zinc superoxide dismutase 1	superoxide dismutase [Cu-Zn]	VAP27-2	intron (AT1G08820.1, intron 5 of 9)	1775	AT1G08820.2	F22O13.31|F22O13_31|vamp/synaptobrevin-associated protein 27-2	vamp/synaptobrevin-associated protein 27-2
805	NC_003070.9-2833000	NC_003070.9	Chr1	2833000	2834000	+	442	NC_003070.9-2827000	NC_003070.9	Chr1	2827000	2828000	+	433	6111	17	8.74875	1.0449	-4.83197	1	2	2	3	emb2411	exon (AT1G08840.2, exon 18 of 35)	4869	AT1G08840.1	embryo defective 2411	embryo defective protein 2411	CSD1	intron (AT1G08830.2, intron 1 of 7)	382	AT1G08830.2	F22O13.32|F22O13_32|copper/zinc superoxide dismutase 1	superoxide dismutase [Cu-Zn]
806	NC_003070.9-2833000	NC_003070.9	Chr1	2833000	2834000	+	442	NC_003070.9-2828000	NC_003070.9	Chr1	2828000	2829000	+	552	5432	24	11.2318	1.22417	-7.57819	1	2	2	4	emb2411	exon (AT1G08840.2, exon 18 of 35)	4869	AT1G08840.1	embryo defective 2411	embryo defective protein 2411	CSD1	TTS (AT1G08840.2)	1382	AT1G08830.2	F22O13.32|F22O13_32|copper/zinc superoxide dismutase 1	superoxide dismutase [Cu-Zn]
807	NC_003070.9-2834000	NC_003070.9	Chr1	2834000	2835000	+	423	NC_003070.9-2831000	NC_003070.9	Chr1	2831000	2832000	+	284	3037	19	5.48759	1.76489	-12.4822	1	4	3	3	emb2411	exon (AT1G08840.2, exon 14 of 35)	3869	AT1G08840.1	embryo defective 2411	embryo defective protein 2411	CSD1	exon (AT1G08840.2, exon 26 of 35)	4382	AT1G08830.2	F22O13.32|F22O13_32|copper/zinc superoxide dismutase 1	superoxide dismutase [Cu-Zn]
808	NC_003070.9-2834000	NC_003070.9	Chr1	2834000	2835000	+	423	NC_003070.9-2832000	NC_003070.9	Chr1	2832000	2833000	+	61	2099	7	1.16873	2.00189	-8.69691	1	4	3	1	emb2411	exon (AT1G08840.2, exon 14 of 35)	3869	AT1G08840.1	embryo defective 2411	embryo defective protein 2411	CSD1	exon (AT1G08840.2, exon 22 of 35)	5382	AT1G08830.2	F22O13.32|F22O13_32|copper/zinc superoxide dismutase 1	superoxide dismutase [Cu-Zn]
809	NC_003070.9-2834000	NC_003070.9	Chr1	2834000	2835000	+	423	NC_003070.9-2830000	NC_003070.9	Chr1	2830000	2831000	+	517	3919	22	10.0844	1.22307	-7.32672	1	4	3	5	emb2411	exon (AT1G08840.2, exon 14 of 35)	3869	AT1G08840.1	embryo defective 2411	embryo defective protein 2411	CSD1	intron (AT1G08840.1, intron 28 of 32)	3382	AT1G08830.2	F22O13.32|F22O13_32|copper/zinc superoxide dismutase 1	superoxide dismutase [Cu-Zn]
810	NC_003070.9-2837000	NC_003070.9	Chr1	2837000	2838000	+	68	NC_003070.9-2830000	NC_003070.9	Chr1	2830000	2831000	+	517	6956	6	1.61127	1.77828	-5.1978	1	2	1	5	emb2411	exon (AT1G08840.2, exon 3 of 35)	869	AT1G08840.1	embryo defective 2411	embryo defective protein 2411	CSD1	intron (AT1G08840.1, intron 28 of 32)	3382	AT1G08830.2	F22O13.32|F22O13_32|copper/zinc superoxide dismutase 1	superoxide dismutase [Cu-Zn]
811	NC_003070.9-2838000	NC_003070.9	Chr1	2838000	2839000	+	215	NC_003070.9-2831000	NC_003070.9	Chr1	2831000	2832000	+	284	7188	9	2.8053	1.66956	-6.0872	1	2	1	3	emb2411	promoter-TSS (AT1G08845.2)	-31	AT1G08840.2	embryo defective 2411	embryo defective protein 2411	CSD1	exon (AT1G08840.2, exon 26 of 35)	4382	AT1G08830.2	F22O13.32|F22O13_32|copper/zinc superoxide dismutase 1	superoxide dismutase [Cu-Zn]
812	NC_003070.9-2839000	NC_003070.9	Chr1	2839000	2840000	+	311	NC_003070.9-2828000	NC_003070.9	Chr1	2828000	2829000	+	552	11306	14	5.86326	1.19219	-5.92115	1	2	2	4	AT1G08845	intron (AT1G08845.1, intron 1 of 2)	356	AT1G08845.1	0	ribosomal L18p/L5e family protein	CSD1	TTS (AT1G08840.2)	1382	AT1G08830.2	F22O13.32|F22O13_32|copper/zinc superoxide dismutase 1	superoxide dismutase [Cu-Zn]
813	NC_003070.9-2839000	NC_003070.9	Chr1	2839000	2840000	+	311	NC_003070.9-2827000	NC_003070.9	Chr1	2827000	2828000	+	433	11997	9	4.24221	0.992906	-3.55708	1	2	2	3	AT1G08845	intron (AT1G08845.1, intron 1 of 2)	356	AT1G08845.1	0	ribosomal L18p/L5e family protein	CSD1	intron (AT1G08830.2, intron 1 of 7)	382	AT1G08830.2	F22O13.32|F22O13_32|copper/zinc superoxide dismutase 1	superoxide dismutase [Cu-Zn]
814	NC_003070.9-2844000	NC_003070.9	Chr1	2844000	2845000	+	117	NC_003070.9-2840000	NC_003070.9	Chr1	2840000	2841000	+	307	3629	6	1.75376	1.71785	-4.75078	1	2	1	1	AT1G08870	intron (AT1G08860.1, intron 9 of 15)	2108	AT1G08870.1	50888.TRNA-ALA-1	tRNA	AT1G08845	intron (AT1G08845.1, intron 2 of 2)	1356	AT1G08845.1	0	ribosomal L18p/L5e family protein
815	NC_003070.9-2847000	NC_003070.9	Chr1	2847000	2848000	+	118	NC_003070.9-2830000	NC_003070.9	Chr1	2830000	2831000	+	517	17692	5	1.47033	1.40982	-4.10388	1	2	1	5	H2AXA	promoter-TSS (AT1G08890.1)	300	AT1G08880.1	F7G19.24|F7G19_24|G-H2AX|GAMMA H2AX|GAMMA-H2AX|HTA5|gamma histone variant H2AX|histone H2A 5	putative histone H2AXa	CSD1	intron (AT1G08840.1, intron 28 of 32)	3382	AT1G08830.2	F22O13.32|F22O13_32|copper/zinc superoxide dismutase 1	superoxide dismutase [Cu-Zn]
816	NC_003070.9-2848000	NC_003070.9	Chr1	2848000	2849000	+	251	NC_003070.9-2828000	NC_003070.9	Chr1	2828000	2829000	+	552	20164	7	2.88194	1.08451	-3.60804	1	2	1	4	AT1G08890	promoter-TSS (AT1G08880.1)	152	AT1G08890.1	F7G19.23|F7G19_23	sugar transporter ERD6-like 1	CSD1	TTS (AT1G08840.2)	1382	AT1G08830.2	F22O13.32|F22O13_32|copper/zinc superoxide dismutase 1	superoxide dismutase [Cu-Zn]
817	NC_003070.9-2892000	NC_003070.9	Chr1	2892000	2893000	+	286	NC_003070.9-2852000	NC_003070.9	Chr1	2852000	2853000	+	393	39760	4	1.19938	1.38219	-3.39957	1	2	4	1	NP1	intron (AT1G09000.1, intron 7 of 16)	1463	AT1G09000.1	ANP1|F7G19.13|F7G19_13|MAP KINASE KINASE KINASE 1|MAPKKK1|NPK1-related protein kinase 1	mitogen-activated protein kinase kinase kinase ANP1	AT1G08900	promoter-TSS (AT1G08900.1)	40	AT1G08900.3	F7G19.22|F7G19_22	sugar transporter ERD6-like 2
818	NC_003070.9-2892000	NC_003070.9	Chr1	2892000	2893000	+	286	NC_003070.9-2889000	NC_003070.9	Chr1	2889000	2890000	+	251	2703	8	3.98716	0.954914	-3.01687	1	2	4	2	NP1	intron (AT1G09000.1, intron 7 of 16)	1463	AT1G09000.1	ANP1|F7G19.13|F7G19_13|MAP KINASE KINASE KINASE 1|MAPKKK1|NPK1-related protein kinase 1	mitogen-activated protein kinase kinase kinase ANP1	PGSIP5	exon (AT1G08990.1, exon 1 of 3)	747	AT1G08990.1	F7G19.14|F7G19_14|plant glycogenin-like starch initiation protein 5	plant glycogenin-like starch initiation protein 5
819	NC_003070.9-2894000	NC_003070.9	Chr1	2894000	2895000	+	427	NC_003070.9-2892000	NC_003070.9	Chr1	2892000	2893000	+	286	2123	20	6.77756	1.37953	-10.7642	1	8	3	4	NP1	TTS (AT1G09010.1)	3463	AT1G09000.1	ANP1|F7G19.13|F7G19_13|MAP KINASE KINASE KINASE 1|MAPKKK1|NPK1-related protein kinase 1	mitogen-activated protein kinase kinase kinase ANP1	NP1	intron (AT1G09000.1, intron 7 of 16)	1463	AT1G09000.1	ANP1|F7G19.13|F7G19_13|MAP KINASE KINASE KINASE 1|MAPKKK1|NPK1-related protein kinase 1	mitogen-activated protein kinase kinase kinase ANP1
820	NC_003070.9-2894000	NC_003070.9	Chr1	2894000	2895000	+	427	NC_003070.9-2891000	NC_003070.9	Chr1	2891000	2892000	+	477	2792	38	11.4535	1.74831	-22.2687	0.004977	8	3	3	NP1	TTS (AT1G09010.1)	3463	AT1G09000.1	ANP1|F7G19.13|F7G19_13|MAP KINASE KINASE KINASE 1|MAPKKK1|NPK1-related protein kinase 1	mitogen-activated protein kinase kinase kinase ANP1	NP1	TTS (AT1G08990.1)	463	AT1G09000.1	ANP1|F7G19.13|F7G19_13|MAP KINASE KINASE KINASE 1|MAPKKK1|NPK1-related protein kinase 1	mitogen-activated protein kinase kinase kinase ANP1
821	NC_003070.9-2895000	NC_003070.9	Chr1	2895000	2896000	+	71	NC_003070.9-2892000	NC_003070.9	Chr1	2892000	2893000	+	286	2736	4	1.10102	1.54472	-3.70002	1	2	2	4	AT1G09010	TTS (AT1G09000.1)	3884	AT1G09010.1	F7G19.12|F7G19_12	mannosylglycoprotein endo-beta-mannosidase	NP1	intron (AT1G09000.1, intron 7 of 16)	1463	AT1G09000.1	ANP1|F7G19.13|F7G19_13|MAP KINASE KINASE KINASE 1|MAPKKK1|NPK1-related protein kinase 1	mitogen-activated protein kinase kinase kinase ANP1
822	NC_003070.9-2895000	NC_003070.9	Chr1	2895000	2896000	+	71	NC_003070.9-2891000	NC_003070.9	Chr1	2891000	2892000	+	477	3512	5	1.86064	1.37177	-3.25052	1	2	2	3	AT1G09010	TTS (AT1G09000.1)	3884	AT1G09010.1	F7G19.12|F7G19_12	mannosylglycoprotein endo-beta-mannosidase	NP1	TTS (AT1G08990.1)	463	AT1G09000.1	ANP1|F7G19.13|F7G19_13|MAP KINASE KINASE KINASE 1|MAPKKK1|NPK1-related protein kinase 1	mitogen-activated protein kinase kinase kinase ANP1
823	NC_003070.9-2907000	NC_003070.9	Chr1	2907000	2908000	+	140	NC_003070.9-2906000	NC_003070.9	Chr1	2906000	2907000	+	318	1420	6	2.37717	0.851887	-3.41117	1	2	1	2	AT1G09026	TTS (AT1G09026.1)	376	AT1G09026.1	0	uncharacterized protein	AT1G09026	promoter-TSS (AT1G09026.1)	-624	AT1G09026.1	0	uncharacterized protein
824	NC_003070.9-2908000	NC_003070.9	Chr1	2908000	2909000	+	387	NC_003070.9-2891000	NC_003070.9	Chr1	2891000	2892000	+	477	16878	11	5.09314	0.989927	-4.21143	1	2	2	3	NF-YB4	TTS (AT1G09030.1)	530	AT1G09030.1	F7G19.10|F7G19_10|nuclear factor Y|subunit B4	nuclear transcription factor Y subunit B-4	NP1	TTS (AT1G08990.1)	463	AT1G09000.1	ANP1|F7G19.13|F7G19_13|MAP KINASE KINASE KINASE 1|MAPKKK1|NPK1-related protein kinase 1	mitogen-activated protein kinase kinase kinase ANP1
825	NC_003070.9-2908000	NC_003070.9	Chr1	2908000	2909000	+	387	NC_003070.9-2906000	NC_003070.9	Chr1	2906000	2907000	+	318	1971	16	6.65472	1.11306	-6.65852	1	2	2	2	NF-YB4	TTS (AT1G09030.1)	530	AT1G09030.1	F7G19.10|F7G19_10|nuclear factor Y|subunit B4	nuclear transcription factor Y subunit B-4	AT1G09026	promoter-TSS (AT1G09026.1)	-624	AT1G09026.1	0	uncharacterized protein
826	NC_003070.9-2909000	NC_003070.9	Chr1	2909000	2910000	+	368	NC_003070.9-2893000	NC_003070.9	Chr1	2893000	2894000	+	94	15613	4	0.982656	1.53183	-3.99896	1	2	1	1	NF-YB4	promoter-TSS (AT1G09030.1)	-470	AT1G09030.1	F7G19.10|F7G19_10|nuclear factor Y|subunit B4	nuclear transcription factor Y subunit B-4	NP1	exon (AT1G09000.1, exon 13 of 17)	2463	AT1G09000.1	ANP1|F7G19.13|F7G19_13|MAP KINASE KINASE KINASE 1|MAPKKK1|NPK1-related protein kinase 1	mitogen-activated protein kinase kinase kinase ANP1
827	NC_003070.9-2923000	NC_003070.9	Chr1	2923000	2924000	+	219	NC_003070.9-2889000	NC_003070.9	Chr1	2889000	2890000	+	251	33880	6	0.687996	2.34616	-7.47597	1	2	1	2	AT1G09060	exon (AT1G09060.2, exon 7 of 14)	2223	AT1G09060.1	F7G19.7|F7G19_7	JmjC domain protein JMJ24	PGSIP5	exon (AT1G08990.1, exon 1 of 3)	747	AT1G08990.1	F7G19.14|F7G19_14|plant glycogenin-like starch initiation protein 5	plant glycogenin-like starch initiation protein 5
828	NC_003070.9-2931000	NC_003070.9	Chr1	2931000	2932000	+	257	NC_003070.9-2929000	NC_003070.9	Chr1	2929000	2930000	+	419	1982	21	5.20996	1.76611	-16.144	0.798562	6	3	3	BIP3	exon (AT1G09080.2, exon 2 of 6)	341	AT1G09080.2	F7G19.5|F7G19_5	protein BIP3	SRC2	TTS (AT1G09070.1)	1797	AT1G09070.1	(AT)SRC2|F7G19.6|F7G19_6|SOYBEAN GENE REGULATED BY COLD-2|soybean gene regulated by cold-2	protein SRC2
829	NC_003070.9-2934000	NC_003070.9	Chr1	2934000	2935000	+	395	NC_003070.9-2929000	NC_003070.9	Chr1	2929000	2930000	+	419	4669	20	8.00727	1.46211	-8.45103	1	2	2	3	RBOHB	intron (AT1G09090.1, intron 5 of 10)	1761	AT1G09090.2	ATRBOHB|ATRBOHB-BETA|F7G19.4|F7G19_4|respiratory burst oxidase homolog B	Respiratory burst oxidase-B	SRC2	TTS (AT1G09070.1)	1797	AT1G09070.1	(AT)SRC2|F7G19.6|F7G19_6|SOYBEAN GENE REGULATED BY COLD-2|soybean gene regulated by cold-2	protein SRC2
830	NC_003070.9-2936000	NC_003070.9	Chr1	2936000	2937000	+	366	NC_003070.9-2931000	NC_003070.9	Chr1	2931000	2932000	+	257	5223	10	4.45676	1.24786	-4.18364	1	2	1	3	RPT5B	TTS (AT1G09090.2)	2826	AT1G09100.1	26S proteasome AAA-ATPase subunit RPT5B|F7G19.2|F7G19_2	26S proteasome AAA-ATPase subunit RPT5B	BIP3	exon (AT1G09080.2, exon 2 of 6)	341	AT1G09080.2	F7G19.5|F7G19_5	protein BIP3
831	NC_003070.9-2938000	NC_003070.9	Chr1	2938000	2939000	+	559	NC_003070.9-2929000	NC_003070.9	Chr1	2929000	2930000	+	419	9302	16	9.75905	0.712257	-3.24434	1	2	3	3	RPT5B	promoter-TSS (AT1G09110.1)	826	AT1G09100.1	26S proteasome AAA-ATPase subunit RPT5B|F7G19.2|F7G19_2	26S proteasome AAA-ATPase subunit RPT5B	SRC2	TTS (AT1G09070.1)	1797	AT1G09070.1	(AT)SRC2|F7G19.6|F7G19_6|SOYBEAN GENE REGULATED BY COLD-2|soybean gene regulated by cold-2	protein SRC2
832	NC_003070.9-2938000	NC_003070.9	Chr1	2938000	2939000	+	559	NC_003070.9-2934000	NC_003070.9	Chr1	2934000	2935000	+	395	4403	17	10.5714	0.742532	-3.23089	1	2	3	2	RPT5B	promoter-TSS (AT1G09110.1)	826	AT1G09100.1	26S proteasome AAA-ATPase subunit RPT5B|F7G19.2|F7G19_2	26S proteasome AAA-ATPase subunit RPT5B	RBOHB	intron (AT1G09090.1, intron 5 of 10)	1761	AT1G09090.2	ATRBOHB|ATRBOHB-BETA|F7G19.4|F7G19_4|respiratory burst oxidase homolog B	Respiratory burst oxidase-B
833	NC_003070.9-2938000	NC_003070.9	Chr1	2938000	2939000	+	559	NC_003070.9-2920000	NC_003070.9	Chr1	2920000	2921000	+	245	17845	7	3.19843	0.966045	-3.13709	1	2	3	1	RPT5B	promoter-TSS (AT1G09110.1)	826	AT1G09100.1	26S proteasome AAA-ATPase subunit RPT5B|F7G19.2|F7G19_2	26S proteasome AAA-ATPase subunit RPT5B	AT1G09050	TTS (AT1G09060.2)	2469	AT1G09050.1	F7G19.8|F7G19_8	uncharacterized protein
834	NC_003070.9-2940000	NC_003070.9	Chr1	2940000	2941000	+	331	NC_003070.9-2931000	NC_003070.9	Chr1	2931000	2932000	+	257	8555	8	3.46359	1.1435	-3.71011	1	2	1	3	AT1G09110	intron (AT1G09130.2, intron 7 of 8)	1083	AT1G09110.1	50888.TRNA-GLU-1	tRNA	BIP3	exon (AT1G09080.2, exon 2 of 6)	341	AT1G09080.2	F7G19.5|F7G19_5	protein BIP3
835	NC_003070.9-2944000	NC_003070.9	Chr1	2944000	2945000	+	218	NC_003070.9-2942000	NC_003070.9	Chr1	2942000	2943000	+	248	1915	6	2.54828	1.00867	-3.1164	1	2	1	2	ATSRP30	intron (AT1G09140.1, intron 8 of 11)	1461	AT1G09140.2	ATSRP30.1|ATSRP30.2|SERINE-ARGININE PROTEIN 30|T12M4.19|T12M4_19	serine-arginine rich RNA binding protein	AT1G09130	promoter-TSS (AT1G09130.3)	-212	AT1G09130.3	F7G19.1|F7G19_1	ATP-dependent Clp protease proteolytic subunit-related protein 3
836	NC_003070.9-2945000	NC_003070.9	Chr1	2945000	2946000	+	100	NC_003070.9-2943000	NC_003070.9	Chr1	2943000	2944000	+	292	1208	5	1.37352	1.43454	-4.3774	1	2	1	1	ATSRP30	promoter-TSS (AT1G09150.1)	461	AT1G09140.2	ATSRP30.1|ATSRP30.2|SERINE-ARGININE PROTEIN 30|T12M4.19|T12M4_19	serine-arginine rich RNA binding protein	AT1G09130	3' UTR (AT1G09140.2, exon 11 of 12)	-1212	AT1G09130.3	F7G19.1|F7G19_1	ATP-dependent Clp protease proteolytic subunit-related protein 3
837	NC_003070.9-2959000	NC_003070.9	Chr1	2959000	2960000	+	425	NC_003070.9-2894000	NC_003070.9	Chr1	2894000	2895000	+	427	65264	5	1.00783	2.12574	-5.59249	1	2	3	3	AT1G09170	intron (AT1G09170.1, intron 10 of 18)	2707	AT1G09170.1	T12M4.14|T12M4_14	calponin homology and kinesin motor domain-containing protein	NP1	TTS (AT1G09010.1)	3463	AT1G09000.1	ANP1|F7G19.13|F7G19_13|MAP KINASE KINASE KINASE 1|MAPKKK1|NPK1-related protein kinase 1	mitogen-activated protein kinase kinase kinase ANP1
838	NC_003070.9-2970000	NC_003070.9	Chr1	2970000	2971000	+	454	NC_003070.9-2942000	NC_003070.9	Chr1	2942000	2943000	+	248	27997	6	1.58363	1.54143	-5.19007	1	2	4	2	AT1G09195	exon (AT1G09195.1, exon 2 of 11)	957	AT1G09195.1	0	uncharacterized protein	AT1G09130	promoter-TSS (AT1G09130.3)	-212	AT1G09130.3	F7G19.1|F7G19_1	ATP-dependent Clp protease proteolytic subunit-related protein 3
839	NC_003070.9-2971000	NC_003070.9	Chr1	2971000	2972000	+	584	NC_003070.9-2969000	NC_003070.9	Chr1	2969000	2970000	+	239	1607	15	6.64013	1.0325	-5.77475	1	2	5	2	AT1G09195	promoter-TSS (AT1G09195.1)	-2	AT1G09195.2	0	uncharacterized protein	AT1G09190	intron (AT1G09195.2, intron 4 of 8)	-1782	AT1G09190.1	T12M4.11|T12M4_11	pentatricopeptide repeat-containing protein
840	NC_003070.9-2971000	NC_003070.9	Chr1	2971000	2972000	+	584	NC_003070.9-2970000	NC_003070.9	Chr1	2970000	2971000	+	454	1342	23	12.7417	0.599599	-5.2186	1	2	5	4	AT1G09195	promoter-TSS (AT1G09195.1)	-2	AT1G09195.2	0	uncharacterized protein	AT1G09195	exon (AT1G09195.1, exon 2 of 11)	957	AT1G09195.1	0	uncharacterized protein
841	NC_003070.9-2971000	NC_003070.9	Chr1	2971000	2972000	+	584	NC_003070.9-2932000	NC_003070.9	Chr1	2932000	2933000	+	180	39179	4	0.996183	1.55684	-3.98206	1	2	5	1	AT1G09195	promoter-TSS (AT1G09195.1)	-2	AT1G09195.2	0	uncharacterized protein	RBOHB	promoter-TSS (AT1G09080.2)	-239	AT1G09090.1	ATRBOHB|ATRBOHB-BETA|F7G19.4|F7G19_4|respiratory burst oxidase homolog B	Respiratory burst oxidase-B
842	NC_003070.9-2971000	NC_003070.9	Chr1	2971000	2972000	+	584	NC_003070.9-2960000	NC_003070.9	Chr1	2960000	2961000	+	411	11271	21	8.56578	1.25	-8.55168	1	2	5	1	AT1G09195	promoter-TSS (AT1G09195.1)	-2	AT1G09195.2	0	uncharacterized protein	AT1G09170	intron (AT1G09170.1, intron 6 of 18)	1707	AT1G09170.1	T12M4.14|T12M4_14	calponin homology and kinesin motor domain-containing protein
843	NC_003070.9-2972000	NC_003070.9	Chr1	2972000	2973000	+	60	NC_003070.9-2970000	NC_003070.9	Chr1	2970000	2971000	+	454	1648	4	1.27494	1.23924	-3.2481	1	2	1	4	AT1G09200	promoter-TSS (AT1G09200.1)	-301	AT1G09200.1	T12M4.9	histone H3	AT1G09195	exon (AT1G09195.1, exon 2 of 11)	957	AT1G09195.1	0	uncharacterized protein
844	NC_003070.9-2975000	NC_003070.9	Chr1	2975000	2976000	+	479	NC_003070.9-2970000	NC_003070.9	Chr1	2970000	2971000	+	454	5293	17	10.3086	0.801058	-3.42032	1	2	2	4	CRT1b	intron (AT1G09210.1, intron 3 of 12)	1250	AT1G09210.1	AtCRT1b|T12M4.8|T12M4_8|calreticulin 1b	calreticulin 1b	AT1G09195	exon (AT1G09195.1, exon 2 of 11)	957	AT1G09195.1	0	uncharacterized protein
845	NC_003070.9-2980000	NC_003070.9	Chr1	2980000	2981000	+	74	NC_003070.9-2977000	NC_003070.9	Chr1	2977000	2978000	+	327	2390	4	1.091	1.55411	-3.72741	1	2	1	1	AT1G09220	intron (AT1G09230.1, intron 7 of 10)	-1034	AT1G09220.1	T12M4.7|T12M4_7	pentatricopeptide repeat-containing protein	CRT1b	promoter-TSS (AT1G09210.1)	-750	AT1G09210.1	AtCRT1b|T12M4.8|T12M4_8|calreticulin 1b	calreticulin 1b
846	NC_003070.9-2985000	NC_003070.9	Chr1	2985000	2986000	+	299	NC_003070.9-2959000	NC_003070.9	Chr1	2959000	2960000	+	425	25862	5	1.93701	1.10207	-3.06654	1	2	2	3	NAS3	exon (AT1G09240.1, exon 1 of 1)	619	AT1G09240.1	ARABIDOPSIS THALIANA NICOTIANAMINE SYNTHASE 3|ATNAS3|T12M4.5|T12M4_5|nicotianamine synthase 3	nicotianamine synthase 3	AT1G09170	intron (AT1G09170.1, intron 10 of 18)	2707	AT1G09170.1	T12M4.14|T12M4_14	calponin homology and kinesin motor domain-containing protein
847	NC_003070.9-2992000	NC_003070.9	Chr1	2992000	2993000	+	361	NC_003070.9-2986000	NC_003070.9	Chr1	2986000	2987000	+	281	6405	9	4.52746	1.04272	-3.21353	1	2	1	3	AT1G09260	promoter-TSS (AT1G09260.1)	-904	AT1G09260.1	T12M4.3|T12M4_3	Chaperone DnaJ-domain-containing protein	AT1G09245	TTS (AT1G09245.1)	893	AT1G09245.1	0	plant self-incompatibility protein S1 family
848	NC_003070.9-2995000	NC_003070.9	Chr1	2995000	2996000	+	481	NC_003070.9-2959000	NC_003070.9	Chr1	2959000	2960000	+	425	35958	6	2.11655	1.26656	-3.87085	1	2	2	3	IMPA-4	intron (AT1G09270.3, intron 3 of 9)	1086	AT1G09270.3	T12M4.2|T12M4_2|importin alpha isoform 4	importin alpha isoform 4	AT1G09170	intron (AT1G09170.1, intron 10 of 18)	2707	AT1G09170.1	T12M4.14|T12M4_14	calponin homology and kinesin motor domain-containing protein
849	NC_003070.9-2997000	NC_003070.9	Chr1	2997000	2998000	+	85	NC_003070.9-2995000	NC_003070.9	Chr1	2995000	2996000	+	481	1613	5	1.79363	1.16504	-3.37359	1	2	2	2	IMPA-4	TTS (AT1G09280.1)	3086	AT1G09270.3	T12M4.2|T12M4_2|importin alpha isoform 4	importin alpha isoform 4	IMPA-4	intron (AT1G09270.3, intron 3 of 9)	1086	AT1G09270.3	T12M4.2|T12M4_2|importin alpha isoform 4	importin alpha isoform 4
850	NC_003070.9-3000000	NC_003070.9	Chr1	3000000	3001000	+	674	NC_003070.9-2985000	NC_003070.9	Chr1	2985000	2986000	+	299	15158	10	5.10965	0.872973	-3.36204	1	2	6	2	AT1G09280	intron (AT1G09280.1, intron 2 of 8)	815	AT1G09280.1	T12M4.1|T12M4_1	uncharacterized protein	NAS3	exon (AT1G09240.1, exon 1 of 1)	619	AT1G09240.1	ARABIDOPSIS THALIANA NICOTIANAMINE SYNTHASE 3|ATNAS3|T12M4.5|T12M4_5|nicotianamine synthase 3	nicotianamine synthase 3
851	NC_003070.9-3000000	NC_003070.9	Chr1	3000000	3001000	+	674	NC_003070.9-2997000	NC_003070.9	Chr1	2997000	2998000	+	85	3543	6	2.54109	1.13539	-3.16444	1	2	6	2	AT1G09280	intron (AT1G09280.1, intron 2 of 8)	815	AT1G09280.1	T12M4.1|T12M4_1	uncharacterized protein	IMPA-4	TTS (AT1G09280.1)	3086	AT1G09270.3	T12M4.2|T12M4_2|importin alpha isoform 4	importin alpha isoform 4
852	NC_003070.9-3000000	NC_003070.9	Chr1	3000000	3001000	+	674	NC_003070.9-2986000	NC_003070.9	Chr1	2986000	2987000	+	281	14299	14	5.08439	1.33297	-7.24551	1	2	6	3	AT1G09280	intron (AT1G09280.1, intron 2 of 8)	815	AT1G09280.1	T12M4.1|T12M4_1	uncharacterized protein	AT1G09245	TTS (AT1G09245.1)	893	AT1G09245.1	0	plant self-incompatibility protein S1 family
853	NC_003070.9-3002000	NC_003070.9	Chr1	3002000	3003000	+	341	NC_003070.9-3000000	NC_003070.9	Chr1	3000000	3001000	+	674	1705	20	10.3109	0.852349	-5.4809	1	2	2	6	AT1G09300	promoter-TSS (AT1G09300.2)	-995	AT1G09300.2	T31J12.2|T31J12_2	Metallopeptidase M24 family protein	AT1G09280	intron (AT1G09280.1, intron 2 of 8)	815	AT1G09280.1	T12M4.1|T12M4_1	uncharacterized protein
854	NC_003070.9-3002000	NC_003070.9	Chr1	3002000	3003000	+	341	NC_003070.9-2986000	NC_003070.9	Chr1	2986000	2987000	+	281	15895	6	2.24783	1.18793	-3.62313	1	2	2	3	AT1G09300	promoter-TSS (AT1G09300.2)	-995	AT1G09300.2	T31J12.2|T31J12_2	Metallopeptidase M24 family protein	AT1G09245	TTS (AT1G09245.1)	893	AT1G09245.1	0	plant self-incompatibility protein S1 family
855	NC_003070.9-3003000	NC_003070.9	Chr1	3003000	3004000	+	204	NC_003070.9-2998000	NC_003070.9	Chr1	2998000	2999000	+	157	5331	5	1.3962	1.77031	-4.29397	1	2	4	1	AT1G09300	promoter-TSS (AT1G09300.2)	5	AT1G09300.2	T31J12.2|T31J12_2	Metallopeptidase M24 family protein	AT1G09280	TTS (AT1G09270.1)	2815	AT1G09280.1	T12M4.1|T12M4_1	uncharacterized protein
856	NC_003070.9-3003000	NC_003070.9	Chr1	3003000	3004000	+	204	NC_003070.9-2975000	NC_003070.9	Chr1	2975000	2976000	+	479	27995	4	1.31355	1.2313	-3.1257	1	2	4	2	AT1G09300	promoter-TSS (AT1G09300.2)	5	AT1G09300.2	T31J12.2|T31J12_2	Metallopeptidase M24 family protein	CRT1b	intron (AT1G09210.1, intron 3 of 12)	1250	AT1G09210.1	AtCRT1b|T12M4.8|T12M4_8|calreticulin 1b	calreticulin 1b
857	NC_003070.9-3007000	NC_003070.9	Chr1	3007000	3008000	+	109	NC_003070.9-3000000	NC_003070.9	Chr1	3000000	3001000	+	674	6377	9	3.28327	1.45598	-5.14519	1	2	2	6	AT1G09310	intron (AT1G09300.1, intron 11 of 12)	-1555	AT1G09310.1	T31J12.3|T31J12_3	uncharacterized protein	AT1G09280	intron (AT1G09280.1, intron 2 of 8)	815	AT1G09280.1	T12M4.1|T12M4_1	uncharacterized protein
858	NC_003070.9-3007000	NC_003070.9	Chr1	3007000	3008000	+	109	NC_003070.9-3003000	NC_003070.9	Chr1	3003000	3004000	+	204	3387	4	0.972894	1.81134	-3.99406	1	2	2	4	AT1G09310	intron (AT1G09300.1, intron 11 of 12)	-1555	AT1G09310.1	T31J12.3|T31J12_3	uncharacterized protein	AT1G09300	promoter-TSS (AT1G09300.2)	5	AT1G09300.2	T31J12.2|T31J12_2	Metallopeptidase M24 family protein
859	NC_003070.9-3009000	NC_003070.9	Chr1	3009000	3010000	+	404	NC_003070.9-2971000	NC_003070.9	Chr1	2971000	2972000	+	584	37840	7	2.26679	1.40239	-4.7687	1	2	3	5	AT1G09310	TTS (AT1G09320.1)	445	AT1G09310.1	T31J12.3|T31J12_3	uncharacterized protein	AT1G09195	promoter-TSS (AT1G09195.1)	-2	AT1G09195.2	0	uncharacterized protein
860	NC_003070.9-3009000	NC_003070.9	Chr1	3009000	3010000	+	404	NC_003070.9-2969000	NC_003070.9	Chr1	2969000	2970000	+	239	39520	4	0.856126	1.70244	-3.97755	1	2	3	2	AT1G09310	TTS (AT1G09320.1)	445	AT1G09310.1	T31J12.3|T31J12_3	uncharacterized protein	AT1G09190	intron (AT1G09195.2, intron 4 of 8)	-1782	AT1G09190.1	T12M4.11|T12M4_11	pentatricopeptide repeat-containing protein
861	NC_003070.9-3009000	NC_003070.9	Chr1	3009000	3010000	+	404	NC_003070.9-3000000	NC_003070.9	Chr1	3000000	3001000	+	674	8737	17	10.6312	0.678153	-3.18624	1	2	3	6	AT1G09310	TTS (AT1G09320.1)	445	AT1G09310.1	T31J12.3|T31J12_3	uncharacterized protein	AT1G09280	intron (AT1G09280.1, intron 2 of 8)	815	AT1G09280.1	T12M4.1|T12M4_1	uncharacterized protein
862	NC_003070.9-3010000	NC_003070.9	Chr1	3010000	3011000	+	228	NC_003070.9-3003000	NC_003070.9	Chr1	3003000	3004000	+	204	6513	7	2.06341	1.69771	-5.28293	1	2	1	4	AT1G09310	TTS (AT1G09310.1)	1445	AT1G09310.1	T31J12.3|T31J12_3	uncharacterized protein	AT1G09300	promoter-TSS (AT1G09300.2)	5	AT1G09300.2	T31J12.2|T31J12_2	Metallopeptidase M24 family protein
863	NC_003070.9-3017000	NC_003070.9	Chr1	3017000	3018000	+	205	NC_003070.9-3015000	NC_003070.9	Chr1	3015000	3016000	+	379	1857	10	3.60342	1.25155	-5.60135	1	2	1	2	CRB	exon (AT1G09340.1, exon 8 of 10)	2172	AT1G09340.1	CHLOROPLAST RNA BINDING|CHLOROPLAST STEM-LOOP BINDING PROTEIN OF 41 KDA|CRUCIFERIN B|CSP41B|chloroplast RNA binding	chloroplast stem-loop binding protein	CRB	promoter-TSS (AT1G09330.1)	172	AT1G09340.1	CHLOROPLAST RNA BINDING|CHLOROPLAST STEM-LOOP BINDING PROTEIN OF 41 KDA|CRUCIFERIN B|CSP41B|chloroplast RNA binding	chloroplast stem-loop binding protein
864	NC_003070.9-3031000	NC_003070.9	Chr1	3031000	3032000	+	276	NC_003070.9-3024000	NC_003070.9	Chr1	3024000	3025000	+	172	6577	7	2.21179	1.60872	-4.92827	1	2	1	1	AT1G09390	exon (AT1G09390.1, exon 1 of 5)	297	AT1G09390.1	F14J9.5|F14J9_5	GDSL esterase/lipase	AT1G09370	promoter-TSS (AT1G09370.1)	-396	AT1G09370.1	F14J9.3|F14J9_3	plant invertase/pectin methylesterase inhibitor domain-containing protein
865	NC_003070.9-3035000	NC_003070.9	Chr1	3035000	3036000	+	104	NC_003070.9-3032000	NC_003070.9	Chr1	3032000	3033000	+	451	3107	7	2.2008	1.52667	-4.9934	1	2	1	1	AT1G09410	promoter-TSS (AT1G09400.1)	57	AT1G09410.1	F14J9.7|F14J9_7	pentatricopeptide repeat-containing protein	AT1G09390	exon (AT1G09390.1, exon 3 of 5)	1297	AT1G09390.1	F14J9.5|F14J9_5	GDSL esterase/lipase
866	NC_003070.9-3042000	NC_003070.9	Chr1	3042000	3043000	+	241	NC_003070.9-3029000	NC_003070.9	Chr1	3029000	3030000	+	170	12803	5	1.21629	1.64607	-4.83968	1	2	3	1	ACLA-3	promoter-TSS (AT1G09420.2)	504	AT1G09430.1	ATP-citrate lyase A-3|F14J9.9|F14J9_9	ATP-citrate lyase A-3	AT1G09380	promoter-TSS (AT1G09380.1)	49	AT1G09380.1	F14J9.4|F14J9_4	nodulin MtN21-like transporter family protein
867	NC_003070.9-3043000	NC_003070.9	Chr1	3043000	3044000	+	98	NC_003070.9-3041000	NC_003070.9	Chr1	3041000	3042000	+	497	1545	9	2.30638	1.62433	-7.54416	1	2	1	3	ACLA-3	intron (AT1G09430.1, intron 5 of 11)	1504	AT1G09430.1	ATP-citrate lyase A-3|F14J9.9|F14J9_9	ATP-citrate lyase A-3	G6PD4	promoter-TSS (AT1G09430.1)	319	AT1G09420.1	F14J9.8|F14J9_8|glucose-6-phosphate dehydrogenase 4	glucose-6-phosphate dehydrogenase 4
868	NC_003070.9-3051000	NC_003070.9	Chr1	3051000	3052000	+	383	NC_003070.9-3015000	NC_003070.9	Chr1	3015000	3016000	+	379	35627	5	1.51183	1.39984	-3.96858	1	2	2	2	AT1G09460	intron (AT1G09450.1, intron 8 of 14)	-2401	AT1G09460.1	F14J9.12|F14J9_12	carbohydrate-binding X8 domain-containing protein	CRB	promoter-TSS (AT1G09330.1)	172	AT1G09340.1	CHLOROPLAST RNA BINDING|CHLOROPLAST STEM-LOOP BINDING PROTEIN OF 41 KDA|CRUCIFERIN B|CSP41B|chloroplast RNA binding	chloroplast stem-loop binding protein
869	NC_003070.9-3053000	NC_003070.9	Chr1	3053000	3054000	+	626	NC_003070.9-3051000	NC_003070.9	Chr1	3051000	3052000	+	383	2284	39	11.6985	1.56516	-23.0744	0.002532	8	2	2	AT1G09460	promoter-TSS (AT1G09460.1)	-401	AT1G09460.1	F14J9.12|F14J9_12	carbohydrate-binding X8 domain-containing protein	AT1G09460	intron (AT1G09450.1, intron 8 of 14)	-2401	AT1G09460.1	F14J9.12|F14J9_12	carbohydrate-binding X8 domain-containing protein
870	NC_003070.9-3053000	NC_003070.9	Chr1	3053000	3054000	+	626	NC_003070.9-3050000	NC_003070.9	Chr1	3050000	3051000	+	254	2744	18	7.6988	1.2164	-7.06415	1	8	2	1	AT1G09460	promoter-TSS (AT1G09460.1)	-401	AT1G09460.1	F14J9.12|F14J9_12	carbohydrate-binding X8 domain-containing protein	AT1G09450	exon (AT1G09450.1, exon 5 of 15)	1476	AT1G09450.1	F14J9.11|F14J9_11	protein kinase HASPIN
871	NC_003070.9-3061000	NC_003070.9	Chr1	3061000	3062000	+	118	NC_003070.9-3058000	NC_003070.9	Chr1	3058000	3059000	+	178	2422	5	0.997488	1.94461	-5.66455	1	2	1	1	AT1G09483	TTS (AT1G09486.1)	229	AT1G09483.1	0	uncharacterized protein	AT1G09480	intron (AT1G09480.1, intron 1 of 5)	525	AT1G09480.1	F14J9.14|F14J9_14	alcohol dehydrogenase-like protein
872	NC_003070.9-3069000	NC_003070.9	Chr1	3069000	3070000	+	294	NC_003070.9-3042000	NC_003070.9	Chr1	3042000	3043000	+	241	26589	4	1.05393	1.44125	-3.80834	1	2	2	3	AT1G09510	TTS (AT1G09500.2)	115	AT1G09510.1	F14J9.17|F14J9_17	alcohol dehydrogenase-like protein	ACLA-3	promoter-TSS (AT1G09420.2)	504	AT1G09430.1	ATP-citrate lyase A-3|F14J9.9|F14J9_9	ATP-citrate lyase A-3
873	NC_003070.9-3071000	NC_003070.9	Chr1	3071000	3072000	+	547	NC_003070.9-3064000	NC_003070.9	Chr1	3064000	3065000	+	141	7099	8	3.81178	1.0733	-3.25752	1	2	3	1	AT1G09520	TTS (AT1G09510.1)	550	AT1G09520.1	F14J9.18|F14J9_18	uncharacterized protein	AT1G09490	promoter-TSS (AT1G09486.1)	22	AT1G09490.2	F14J9.15|F14J9_15	alcohol dehydrogenase
874	NC_003070.9-3071000	NC_003070.9	Chr1	3071000	3072000	+	547	NC_003070.9-3042000	NC_003070.9	Chr1	3042000	3043000	+	241	28609	5	1.8382	1.16321	-3.25431	1	2	3	3	AT1G09520	TTS (AT1G09510.1)	550	AT1G09520.1	F14J9.18|F14J9_18	uncharacterized protein	ACLA-3	promoter-TSS (AT1G09420.2)	504	AT1G09430.1	ATP-citrate lyase A-3|F14J9.9|F14J9_9	ATP-citrate lyase A-3
875	NC_003070.9-3071000	NC_003070.9	Chr1	3071000	3072000	+	547	NC_003070.9-3069000	NC_003070.9	Chr1	3069000	3070000	+	294	2106	20	8.05933	1.16343	-8.43214	1	2	3	2	AT1G09520	TTS (AT1G09510.1)	550	AT1G09520.1	F14J9.18|F14J9_18	uncharacterized protein	AT1G09510	TTS (AT1G09500.2)	115	AT1G09510.1	F14J9.17|F14J9_17	alcohol dehydrogenase-like protein
876	NC_003070.9-3079000	NC_003070.9	Chr1	3079000	3080000	+	90	NC_003070.9-3077000	NC_003070.9	Chr1	3077000	3078000	+	286	1903	4	1.2674	1.24491	-3.25093	1	2	1	1	PIF3	TTS (AT1G09530.2)	2898	AT1G09530.2	F14J9.19|F14J9_19|PAP3|PHOTOCURRENT 1|PHYTOCHROME INTERACTING FACTOR 3|PHYTOCHROME-ASSOCIATED PROTEIN 3|POC1|phytochrome interacting factor 3|purple acid phosphatase 3	transcription factor PIF3	PIF3	exon (AT1G09530.2, exon 3 of 7)	898	AT1G09530.2	F14J9.19|F14J9_19|PAP3|PHOTOCURRENT 1|PHYTOCHROME INTERACTING FACTOR 3|PHYTOCHROME-ASSOCIATED PROTEIN 3|POC1|phytochrome interacting factor 3|purple acid phosphatase 3	transcription factor PIF3
877	NC_003070.9-3081000	NC_003070.9	Chr1	3081000	3082000	+	127	NC_003070.9-3060000	NC_003070.9	Chr1	3060000	3061000	+	269	21089	4	0.672544	1.82839	-3.98973	1	2	1	1	MYB61	Intergenic	-4659	AT1G09540.1	ARABIDOPSIS THALIANA MYB DOMAIN PROTEIN 61|ATMYB61|F14J9.20|F14J9_20|myb domain protein 61	myb domain protein 61	AT1G09483	TTS (AT1G09483.1)	1229	AT1G09483.1	0	uncharacterized protein
878	NC_003070.9-3082000	NC_003070.9	Chr1	3082000	3083000	+	172	NC_003070.9-3041000	NC_003070.9	Chr1	3041000	3042000	+	497	40626	4	0.780878	1.79194	-3.98291	1	2	1	3	MYB61	Intergenic	-3659	AT1G09540.1	ARABIDOPSIS THALIANA MYB DOMAIN PROTEIN 61|ATMYB61|F14J9.20|F14J9_20|myb domain protein 61	myb domain protein 61	G6PD4	promoter-TSS (AT1G09430.1)	319	AT1G09420.1	F14J9.8|F14J9_8|glucose-6-phosphate dehydrogenase 4	glucose-6-phosphate dehydrogenase 4
879	NC_003070.9-3086000	NC_003070.9	Chr1	3086000	3087000	+	345	NC_003070.9-3084000	NC_003070.9	Chr1	3084000	3085000	+	104	2057	7	1.80633	1.57084	-6.05866	1	2	3	1	MYB61	intron (AT1G09540.1, intron 1 of 2)	341	AT1G09540.1	ARABIDOPSIS THALIANA MYB DOMAIN PROTEIN 61|ATMYB61|F14J9.20|F14J9_20|myb domain protein 61	myb domain protein 61	MYB61	Intergenic	-1659	AT1G09540.1	ARABIDOPSIS THALIANA MYB DOMAIN PROTEIN 61|ATMYB61|F14J9.20|F14J9_20|myb domain protein 61	myb domain protein 61
880	NC_003070.9-3086000	NC_003070.9	Chr1	3086000	3087000	+	345	NC_003070.9-3066000	NC_003070.9	Chr1	3066000	3067000	+	114	20027	4	0.82706	1.66276	-3.99272	1	2	3	1	MYB61	intron (AT1G09540.1, intron 1 of 2)	341	AT1G09540.1	ARABIDOPSIS THALIANA MYB DOMAIN PROTEIN 61|ATMYB61|F14J9.20|F14J9_20|myb domain protein 61	myb domain protein 61	AT1G09500	promoter-TSS (AT1G09500.2)	-199	AT1G09500.2	F14J9.16|F14J9_16	alcohol dehydrogenase-like protein
881	NC_003070.9-3092000	NC_003070.9	Chr1	3092000	3093000	+	104	NC_003070.9-3086000	NC_003070.9	Chr1	3086000	3087000	+	345	6389	6	1.80923	1.69569	-4.61615	1	2	1	3	AT1G09550	promoter-TSS (AT1G09550.1)	-173	AT1G09550.1	F14J9.21|F14J9_21	pectinacetylesterase family protein	MYB61	intron (AT1G09540.1, intron 1 of 2)	341	AT1G09540.1	ARABIDOPSIS THALIANA MYB DOMAIN PROTEIN 61|ATMYB61|F14J9.20|F14J9_20|myb domain protein 61	myb domain protein 61
882	NC_003070.9-3100000	NC_003070.9	Chr1	3100000	3101000	+	160	NC_003070.9-3098000	NC_003070.9	Chr1	3098000	3099000	+	75	1940	5	0.596481	2.14815	-5.69654	1	2	1	1	PHYA	promoter-TSS (AT1G09570.1)	-143	AT1G09570.2	ELONGATED HYPOCOTYL 8|F14J9.23|F14J9_23|FAR RED ELONGATED 1|FAR RED ELONGATED HYPOCOTYL 2|FHY2|FRE1|HY8|phytochrome A	phytochrome A	PHYA	exon (AT1G09570.1, exon 2 of 5)	1857	AT1G09570.1	ELONGATED HYPOCOTYL 8|F14J9.23|F14J9_23|FAR RED ELONGATED 1|FAR RED ELONGATED HYPOCOTYL 2|FHY2|FRE1|HY8|phytochrome A	phytochrome A
883	NC_003070.9-3116000	NC_003070.9	Chr1	3116000	3117000	+	232	NC_003070.9-3114000	NC_003070.9	Chr1	3114000	3115000	+	125	1292	9	1.40548	2.14005	-11.2056	1	4	4	1	AT1G09620	TTS (AT1G09625.1)	199	AT1G09620.1	F21M12.1|F21M12_1	ATP binding/leucine-tRNA ligases/aminoacyl-tRNA ligases	AT1G09620	exon (AT1G09620.1, exon 2 of 3)	2199	AT1G09620.1	F21M12.1|F21M12_1	ATP binding/leucine-tRNA ligases/aminoacyl-tRNA ligases
884	NC_003070.9-3116000	NC_003070.9	Chr1	3116000	3117000	+	232	NC_003070.9-3113000	NC_003070.9	Chr1	3113000	3114000	+	153	2487	5	1.72336	1.35384	-3.49728	1	4	4	1	AT1G09620	TTS (AT1G09625.1)	199	AT1G09620.1	F21M12.1|F21M12_1	ATP binding/leucine-tRNA ligases/aminoacyl-tRNA ligases	AT1G09610	TTS (AT1G09610.1)	1806	AT1G09610.1	F14J9.29|F14J9_29	uncharacterized protein
885	NC_003070.9-3116000	NC_003070.9	Chr1	3116000	3117000	+	232	NC_003070.9-3106000	NC_003070.9	Chr1	3106000	3107000	+	134	9893	4	1.19534	1.43482	-3.42131	1	4	4	1	AT1G09620	TTS (AT1G09625.1)	199	AT1G09620.1	F21M12.1|F21M12_1	ATP binding/leucine-tRNA ligases/aminoacyl-tRNA ligases	AT1G09590	promoter-TSS (AT1G09590.1)	-2	AT1G09590.1	F14J9.25	60S ribosomal protein L21-1
886	NC_003070.9-3121000	NC_003070.9	Chr1	3121000	3122000	+	273	NC_003070.9-3116000	NC_003070.9	Chr1	3116000	3117000	+	232	5124	8	3.03284	1.45955	-4.41892	1	2	2	4	AT1G09645	exon (AT1G09640.1, exon 7 of 8)	-1456	AT1G09645.1	0	uncharacterized protein	AT1G09620	TTS (AT1G09625.1)	199	AT1G09620.1	F21M12.1|F21M12_1	ATP binding/leucine-tRNA ligases/aminoacyl-tRNA ligases
887	NC_003070.9-3121000	NC_003070.9	Chr1	3121000	3122000	+	273	NC_003070.9-3041000	NC_003070.9	Chr1	3041000	3042000	+	497	80058	4	0.529498	2.61679	-3.97585	1	2	2	3	AT1G09645	exon (AT1G09640.1, exon 7 of 8)	-1456	AT1G09645.1	0	uncharacterized protein	G6PD4	promoter-TSS (AT1G09430.1)	319	AT1G09420.1	F14J9.8|F14J9_8|glucose-6-phosphate dehydrogenase 4	glucose-6-phosphate dehydrogenase 4
888	NC_003070.9-3127000	NC_003070.9	Chr1	3127000	3128000	+	326	NC_003070.9-3115000	NC_003070.9	Chr1	3115000	3116000	+	252	11986	8	2.67121	1.409	-5.12846	1	2	4	1	AT1G09650	TTS (AT1G09650.1)	1693	AT1G09650.1	F21M12.4|F21M12_4	F-box and associated interaction domains-containing protein	AT1G09620	exon (AT1G09620.1, exon 2 of 3)	1199	AT1G09620.1	F21M12.1|F21M12_1	ATP binding/leucine-tRNA ligases/aminoacyl-tRNA ligases
889	NC_003070.9-3128000	NC_003070.9	Chr1	3128000	3129000	+	552	NC_003070.9-3127000	NC_003070.9	Chr1	3127000	3128000	+	326	1280	23	8.56045	0.996226	-10.6738	1	4	4	4	AT1G09660	intron (AT1G09660.2, intron 6 of 6)	2594	AT1G09660.2	F21M12.5|F21M12_5	RNA-binding KH domain-containing protein	AT1G09650	TTS (AT1G09650.1)	1693	AT1G09650.1	F21M12.4|F21M12_4	F-box and associated interaction domains-containing protein
890	NC_003070.9-3128000	NC_003070.9	Chr1	3128000	3129000	+	552	NC_003070.9-3126000	NC_003070.9	Chr1	3126000	3127000	+	99	1682	9	2.5738	1.50308	-6.77289	1	4	4	1	AT1G09660	intron (AT1G09660.2, intron 6 of 6)	2594	AT1G09660.2	F21M12.5|F21M12_5	RNA-binding KH domain-containing protein	AT1G09650	exon (AT1G09650.1, exon 1 of 1)	693	AT1G09650.1	F21M12.4|F21M12_4	F-box and associated interaction domains-containing protein
891	NC_003070.9-3129000	NC_003070.9	Chr1	3129000	3130000	+	371	NC_003070.9-3128000	NC_003070.9	Chr1	3128000	3129000	+	552	1300	17	9.73222	0.560953	-3.90304	1	2	2	4	AT1G09660	intron (AT1G09660.2, intron 3 of 6)	1594	AT1G09660.2	F21M12.5|F21M12_5	RNA-binding KH domain-containing protein	AT1G09660	intron (AT1G09660.2, intron 6 of 6)	2594	AT1G09660.2	F21M12.5|F21M12_5	RNA-binding KH domain-containing protein
892	NC_003070.9-3129000	NC_003070.9	Chr1	3129000	3130000	+	371	NC_003070.9-3127000	NC_003070.9	Chr1	3127000	3128000	+	326	2298	17	5.69333	1.38366	-9.45123	1	2	2	4	AT1G09660	intron (AT1G09660.2, intron 3 of 6)	1594	AT1G09660.2	F21M12.5|F21M12_5	RNA-binding KH domain-containing protein	AT1G09650	TTS (AT1G09650.1)	1693	AT1G09650.1	F21M12.4|F21M12_4	F-box and associated interaction domains-containing protein
893	NC_003070.9-3130000	NC_003070.9	Chr1	3130000	3131000	+	325	NC_003070.9-3128000	NC_003070.9	Chr1	3128000	3129000	+	552	1702	37	8.4904	1.90244	-29.7189	8e-06	10	3	4	AT1G09660	intron (AT1G09660.2, intron 2 of 6)	594	AT1G09660.2	F21M12.5|F21M12_5	RNA-binding KH domain-containing protein	AT1G09660	intron (AT1G09660.2, intron 6 of 6)	2594	AT1G09660.2	F21M12.5|F21M12_5	RNA-binding KH domain-containing protein
894	NC_003070.9-3130000	NC_003070.9	Chr1	3130000	3131000	+	325	NC_003070.9-3127000	NC_003070.9	Chr1	3127000	3128000	+	326	2871	11	4.96687	1.11156	-4.38733	1	10	3	4	AT1G09660	intron (AT1G09660.2, intron 2 of 6)	594	AT1G09660.2	F21M12.5|F21M12_5	RNA-binding KH domain-containing protein	AT1G09650	TTS (AT1G09650.1)	1693	AT1G09650.1	F21M12.4|F21M12_4	F-box and associated interaction domains-containing protein
895	NC_003070.9-3146000	NC_003070.9	Chr1	3146000	3147000	+	564	NC_003070.9-3142000	NC_003070.9	Chr1	3142000	3143000	+	260	3584	18	6.6457	1.54278	-8.77764	1	2	4	3	AT1G09720	exon (AT1G09720.1, exon 2 of 2)	803	AT1G09720.1	F21M12.11|F21M12_11	kinase interacting (KIP1-like) protein	AT1G09710	intron (AT1G09710.2, intron 5 of 6)	1628	AT1G09710.1	F21M12.10|F21M12_10	DNA binding protein
896	NC_003070.9-3146000	NC_003070.9	Chr1	3146000	3147000	+	564	NC_003070.9-3143000	NC_003070.9	Chr1	3143000	3144000	+	186	3184	9	4.73202	0.89161	-3.00189	1	2	4	2	AT1G09720	exon (AT1G09720.1, exon 2 of 2)	803	AT1G09720.1	F21M12.11|F21M12_11	kinase interacting (KIP1-like) protein	AT1G09710	TTS (AT1G09720.1)	2628	AT1G09710.1	F21M12.10|F21M12_10	DNA binding protein
897	NC_003070.9-3149000	NC_003070.9	Chr1	3149000	3150000	+	397	NC_003070.9-3146000	NC_003070.9	Chr1	3146000	3147000	+	564	3009	25	10.1783	1.30113	-9.97126	1	2	3	4	AT1G09720	exon (AT1G09730.2, exon 14 of 16)	-2197	AT1G09720.1	F21M12.11|F21M12_11	kinase interacting (KIP1-like) protein	AT1G09720	exon (AT1G09720.1, exon 2 of 2)	803	AT1G09720.1	F21M12.11|F21M12_11	kinase interacting (KIP1-like) protein
898	NC_003070.9-3151000	NC_003070.9	Chr1	3151000	3152000	+	386	NC_003070.9-3149000	NC_003070.9	Chr1	3149000	3150000	+	397	2458	19	6.92391	1.28639	-9.27158	1	2	4	3	AT1G09730	exon (AT1G09730.2, exon 8 of 16)	2880	AT1G09730.1	F21M12.29|F21M12_29	putative ubiquitin-like-specific protease 2B	AT1G09720	exon (AT1G09730.2, exon 14 of 16)	-2197	AT1G09720.1	F21M12.11|F21M12_11	kinase interacting (KIP1-like) protein
899	NC_003070.9-3151000	NC_003070.9	Chr1	3151000	3152000	+	386	NC_003070.9-3146000	NC_003070.9	Chr1	3146000	3147000	+	564	5286	23	9.89991	1.35522	-8.48732	1	2	4	4	AT1G09730	exon (AT1G09730.2, exon 8 of 16)	2880	AT1G09730.1	F21M12.29|F21M12_29	putative ubiquitin-like-specific protease 2B	AT1G09720	exon (AT1G09720.1, exon 2 of 2)	803	AT1G09720.1	F21M12.11|F21M12_11	kinase interacting (KIP1-like) protein
900	NC_003070.9-3152000	NC_003070.9	Chr1	3152000	3153000	+	276	NC_003070.9-3149000	NC_003070.9	Chr1	3149000	3150000	+	397	2952	12	4.92233	1.24842	-5.41647	1	2	3	3	AT1G09730	intron (AT1G09730.1, intron 5 of 14)	1880	AT1G09730.1	F21M12.29|F21M12_29	putative ubiquitin-like-specific protease 2B	AT1G09720	exon (AT1G09730.2, exon 14 of 16)	-2197	AT1G09720.1	F21M12.11|F21M12_11	kinase interacting (KIP1-like) protein
901	NC_003070.9-3152000	NC_003070.9	Chr1	3152000	3153000	+	276	NC_003070.9-3139000	NC_003070.9	Chr1	3139000	3140000	+	206	12661	5	1.60914	1.35473	-3.74366	1	2	3	1	AT1G09730	intron (AT1G09730.1, intron 5 of 14)	1880	AT1G09730.1	F21M12.29|F21M12_29	putative ubiquitin-like-specific protease 2B	HYL1	exon (AT1G09700.1, exon 2 of 3)	853	AT1G09700.1	DRB1|DSRNA-BINDING PROTEIN 1|F21M12.9|F21M12_9|HYPONASTIC LEAVES 1	double-stranded RNA-binding protein 1
902	NC_003070.9-3152000	NC_003070.9	Chr1	3152000	3153000	+	276	NC_003070.9-3142000	NC_003070.9	Chr1	3142000	3143000	+	260	9430	6	2.53317	1.12027	-3.13634	1	2	3	3	AT1G09730	intron (AT1G09730.1, intron 5 of 14)	1880	AT1G09730.1	F21M12.29|F21M12_29	putative ubiquitin-like-specific protease 2B	AT1G09710	intron (AT1G09710.2, intron 5 of 6)	1628	AT1G09710.1	F21M12.10|F21M12_10	DNA binding protein
903	NC_003070.9-3153000	NC_003070.9	Chr1	3153000	3154000	+	252	NC_003070.9-3130000	NC_003070.9	Chr1	3130000	3131000	+	325	23110	5	1.37158	1.46048	-4.35104	1	2	2	3	AT1G09730	exon (AT1G09730.2, exon 2 of 16)	880	AT1G09730.1	F21M12.29|F21M12_29	putative ubiquitin-like-specific protease 2B	AT1G09660	intron (AT1G09660.2, intron 2 of 6)	594	AT1G09660.2	F21M12.5|F21M12_5	RNA-binding KH domain-containing protein
904	NC_003070.9-3153000	NC_003070.9	Chr1	3153000	3154000	+	252	NC_003070.9-3151000	NC_003070.9	Chr1	3151000	3152000	+	386	1558	14	4.35959	1.45621	-8.78052	1	2	2	4	AT1G09730	exon (AT1G09730.2, exon 2 of 16)	880	AT1G09730.1	F21M12.29|F21M12_29	putative ubiquitin-like-specific protease 2B	AT1G09730	exon (AT1G09730.2, exon 8 of 16)	2880	AT1G09730.1	F21M12.29|F21M12_29	putative ubiquitin-like-specific protease 2B
905	NC_003070.9-3154000	NC_003070.9	Chr1	3154000	3155000	+	245	NC_003070.9-3142000	NC_003070.9	Chr1	3142000	3143000	+	260	11689	6	1.92581	1.40855	-4.29442	1	2	2	3	AT1G09740	promoter-TSS (AT1G09740.1)	-32	AT1G09740.1	F21M12.12|F21M12_12	adenine nucleotide alpha hydrolases-like protein	AT1G09710	intron (AT1G09710.2, intron 5 of 6)	1628	AT1G09710.1	F21M12.10|F21M12_10	DNA binding protein
906	NC_003070.9-3154000	NC_003070.9	Chr1	3154000	3155000	+	245	NC_003070.9-3151000	NC_003070.9	Chr1	3151000	3152000	+	386	3042	9	4.23391	1.04116	-3.57689	1	2	2	4	AT1G09740	promoter-TSS (AT1G09740.1)	-32	AT1G09740.1	F21M12.12|F21M12_12	adenine nucleotide alpha hydrolases-like protein	AT1G09730	exon (AT1G09730.2, exon 8 of 16)	2880	AT1G09730.1	F21M12.29|F21M12_29	putative ubiquitin-like-specific protease 2B
907	NC_003070.9-3165000	NC_003070.9	Chr1	3165000	3166000	+	408	NC_003070.9-3143000	NC_003070.9	Chr1	3143000	3144000	+	186	22282	6	1.31617	1.72778	-6.09405	1	2	5	2	AT1G09780	TTS (AT1G09770.1)	2369	AT1G09780.1	F21M12.16|F21M12_16	2,3-bisphosphoglycerate-independent phosphoglycerate mutase 1	AT1G09710	TTS (AT1G09720.1)	2628	AT1G09710.1	F21M12.10|F21M12_10	DNA binding protein
908	NC_003070.9-3165000	NC_003070.9	Chr1	3165000	3166000	+	408	NC_003070.9-3162000	NC_003070.9	Chr1	3162000	3163000	+	326	2930	15	5.98736	1.30191	-6.71181	1	2	5	1	AT1G09780	TTS (AT1G09770.1)	2369	AT1G09780.1	F21M12.16|F21M12_16	2,3-bisphosphoglycerate-independent phosphoglycerate mutase 1	CDC5	promoter-TSS (AT1G09760.1)	659	AT1G09770.1	ARABIDOPSIS THALIANA CELL DIVISION CYCLE 5|ARABIDOPSIS THALIANA MYB DOMAIN CELL DIVISION CYCLE 5|ATCDC5|ATMYBCDC5|F21M12.15|F21M12_15|cell division cycle 5	cell division cycle 5-like protein
909	NC_003070.9-3167000	NC_003070.9	Chr1	3167000	3168000	+	398	NC_003070.9-3165000	NC_003070.9	Chr1	3165000	3166000	+	408	1985	19	7.4151	1.20105	-8.4053	1	2	4	5	AT1G09780	TTS (AT1G09790.1)	369	AT1G09780.1	F21M12.16|F21M12_16	2,3-bisphosphoglycerate-independent phosphoglycerate mutase 1	AT1G09780	TTS (AT1G09770.1)	2369	AT1G09780.1	F21M12.16|F21M12_16	2,3-bisphosphoglycerate-independent phosphoglycerate mutase 1
910	NC_003070.9-3168000	NC_003070.9	Chr1	3168000	3169000	+	376	NC_003070.9-3165000	NC_003070.9	Chr1	3165000	3166000	+	408	2948	17	7.00303	1.26589	-7.07587	1	2	3	5	AT1G09780	promoter-TSS (AT1G09780.1)	-631	AT1G09780.1	F21M12.16|F21M12_16	2,3-bisphosphoglycerate-independent phosphoglycerate mutase 1	AT1G09780	TTS (AT1G09770.1)	2369	AT1G09780.1	F21M12.16|F21M12_16	2,3-bisphosphoglycerate-independent phosphoglycerate mutase 1
911	NC_003070.9-3169000	NC_003070.9	Chr1	3169000	3170000	+	347	NC_003070.9-3168000	NC_003070.9	Chr1	3168000	3169000	+	376	1487	12	5.96013	0.68996	-4.00256	1	2	2	3	COBL6	intron (AT1G09790.1, intron 3 of 5)	1319	AT1G09790.1	COBRA-like protein 6 precursor|F21M12.17|F21M12_17	COBRA-like protein 6 precursor	AT1G09780	promoter-TSS (AT1G09780.1)	-631	AT1G09780.1	F21M12.16|F21M12_16	2,3-bisphosphoglycerate-independent phosphoglycerate mutase 1
912	NC_003070.9-3169000	NC_003070.9	Chr1	3169000	3170000	+	347	NC_003070.9-3167000	NC_003070.9	Chr1	3167000	3168000	+	398	2390	16	6.31083	1.17868	-7.19073	1	2	2	4	COBL6	intron (AT1G09790.1, intron 3 of 5)	1319	AT1G09790.1	COBRA-like protein 6 precursor|F21M12.17|F21M12_17	COBRA-like protein 6 precursor	AT1G09780	TTS (AT1G09790.1)	369	AT1G09780.1	F21M12.16|F21M12_16	2,3-bisphosphoglycerate-independent phosphoglycerate mutase 1
913	NC_003070.9-3170000	NC_003070.9	Chr1	3170000	3171000	+	425	NC_003070.9-3168000	NC_003070.9	Chr1	3168000	3169000	+	376	1762	22	7.33259	1.40563	-11.8806	1	4	4	3	COBL6	intron (AT1G09790.1, intron 2 of 5)	319	AT1G09790.1	COBRA-like protein 6 precursor|F21M12.17|F21M12_17	COBRA-like protein 6 precursor	AT1G09780	promoter-TSS (AT1G09780.1)	-631	AT1G09780.1	F21M12.16|F21M12_16	2,3-bisphosphoglycerate-independent phosphoglycerate mutase 1
914	NC_003070.9-3170000	NC_003070.9	Chr1	3170000	3171000	+	425	NC_003070.9-3167000	NC_003070.9	Chr1	3167000	3168000	+	398	2785	15	7.76405	0.940085	-4.36191	1	4	4	4	COBL6	intron (AT1G09790.1, intron 2 of 5)	319	AT1G09790.1	COBRA-like protein 6 precursor|F21M12.17|F21M12_17	COBRA-like protein 6 precursor	AT1G09780	TTS (AT1G09790.1)	369	AT1G09780.1	F21M12.16|F21M12_16	2,3-bisphosphoglycerate-independent phosphoglycerate mutase 1
915	NC_003070.9-3170000	NC_003070.9	Chr1	3170000	3171000	+	425	NC_003070.9-3166000	NC_003070.9	Chr1	3166000	3167000	+	75	4266	5	1.44052	1.68961	-4.20838	1	4	4	1	COBL6	intron (AT1G09790.1, intron 2 of 5)	319	AT1G09790.1	COBRA-like protein 6 precursor|F21M12.17|F21M12_17	COBRA-like protein 6 precursor	AT1G09780	intron (AT1G09780.1, intron 3 of 6)	1369	AT1G09780.1	F21M12.16|F21M12_16	2,3-bisphosphoglycerate-independent phosphoglycerate mutase 1
916	NC_003070.9-3170000	NC_003070.9	Chr1	3170000	3171000	+	425	NC_003070.9-3165000	NC_003070.9	Chr1	3165000	3166000	+	408	4688	20	7.9447	1.47439	-8.54566	1	4	4	5	COBL6	intron (AT1G09790.1, intron 2 of 5)	319	AT1G09790.1	COBRA-like protein 6 precursor|F21M12.17|F21M12_17	COBRA-like protein 6 precursor	AT1G09780	TTS (AT1G09770.1)	2369	AT1G09780.1	F21M12.16|F21M12_16	2,3-bisphosphoglycerate-independent phosphoglycerate mutase 1
917	NC_003070.9-3178000	NC_003070.9	Chr1	3178000	3179000	+	145	NC_003070.9-3167000	NC_003070.9	Chr1	3167000	3168000	+	398	10744	5	1.92961	1.18265	-3.09306	1	2	1	4	AT1G09800	intron (AT1G09800.1, intron 6 of 9)	1921	AT1G09800.1	F21M12.18|F21M12_18	pseudouridine synthase family protein	AT1G09780	TTS (AT1G09790.1)	369	AT1G09780.1	F21M12.16|F21M12_16	2,3-bisphosphoglycerate-independent phosphoglycerate mutase 1
918	NC_003070.9-3193000	NC_003070.9	Chr1	3193000	3194000	+	705	NC_003070.9-3189000	NC_003070.9	Chr1	3189000	3190000	+	146	3688	11	4.63406	1.30793	-4.93846	1	6	3	1	AT1G09820	exon (AT1G09830.1, exon 3 of 4)	-1086	AT1G09820.1	F21M12.21|F21M12_21	pentatricopeptide repeat-containing protein	POLD4	TTS (AT1G09820.1)	131	AT1G09815.1	polymerase delta 4	DNA polymerase delta subunit 4
919	NC_003070.9-3193000	NC_003070.9	Chr1	3193000	3194000	+	705	NC_003070.9-3191000	NC_003070.9	Chr1	3191000	3192000	+	381	2113	27	12.1851	1.0307	-8.97785	1	6	3	1	AT1G09820	exon (AT1G09830.1, exon 3 of 4)	-1086	AT1G09820.1	F21M12.21|F21M12_21	pentatricopeptide repeat-containing protein	AT1G09820	exon (AT1G09820.1, exon 1 of 1)	914	AT1G09820.1	F21M12.21|F21M12_21	pentatricopeptide repeat-containing protein
920	NC_003070.9-3193000	NC_003070.9	Chr1	3193000	3194000	+	705	NC_003070.9-3190000	NC_003070.9	Chr1	3190000	3191000	+	558	3007	47	18.0283	1.4072	-19.2245	0.064435	6	3	3	AT1G09820	exon (AT1G09830.1, exon 3 of 4)	-1086	AT1G09820.1	F21M12.21|F21M12_21	pentatricopeptide repeat-containing protein	POLD4	TTS (AT1G09815.1)	1131	AT1G09815.1	polymerase delta 4	DNA polymerase delta subunit 4
921	NC_003070.9-3194000	NC_003070.9	Chr1	3194000	3195000	+	210	NC_003070.9-3190000	NC_003070.9	Chr1	3190000	3191000	+	558	3814	15	5.23593	1.61225	-8.13974	1	2	2	3	AT1G09830	exon (AT1G09830.1, exon 2 of 4)	525	AT1G09830.1	F21M12.22|F21M12_22	phosphoribosylamine--glycine ligase	POLD4	TTS (AT1G09815.1)	1131	AT1G09815.1	polymerase delta 4	DNA polymerase delta subunit 4
922	NC_003070.9-3195000	NC_003070.9	Chr1	3195000	3196000	+	168	NC_003070.9-3190000	NC_003070.9	Chr1	3190000	3191000	+	558	4862	9	4.16943	1.18075	-3.68167	1	2	1	3	AT1G09830	promoter-TSS (AT1G09830.1)	-475	AT1G09830.1	F21M12.22|F21M12_22	phosphoribosylamine--glycine ligase	POLD4	TTS (AT1G09815.1)	1131	AT1G09815.1	polymerase delta 4	DNA polymerase delta subunit 4
923	NC_003070.9-3209000	NC_003070.9	Chr1	3209000	3210000	+	255	NC_003070.9-3194000	NC_003070.9	Chr1	3194000	3195000	+	210	15278	4	1.29087	1.28306	-3.17796	1	2	2	2	AT1G09880	TTS (AT1G09870.1)	2153	AT1G09880.1	F21M12.27|F21M12_27	rhamnogalacturonate lyase-like protein	AT1G09830	exon (AT1G09830.1, exon 2 of 4)	525	AT1G09830.1	F21M12.22|F21M12_22	phosphoribosylamine--glycine ligase
924	NC_003070.9-3214000	NC_003070.9	Chr1	3214000	3215000	+	443	NC_003070.9-3205000	NC_003070.9	Chr1	3205000	3206000	+	194	8445	7	3.1694	1.0715	-3.18426	1	2	1	1	AT1G09880	intron (AT1G09890.1, intron 14 of 14)	-2847	AT1G09880.1	F21M12.27|F21M12_27	rhamnogalacturonate lyase-like protein	PUP16	promoter-TSS (AT1G09870.1)	-191	AT1G09860.1	ATPUP16|F21M12.25|F21M12_25|purine permease 16	purine permease 16
925	NC_003070.9-3217000	NC_003070.9	Chr1	3217000	3218000	+	385	NC_003070.9-3209000	NC_003070.9	Chr1	3209000	3210000	+	255	7858	8	3.94506	0.996695	-3.06671	1	2	2	2	AT1G09890	promoter-TSS (AT1G09900.1)	38	AT1G09890.1	F21M12.28|F21M12_28	rhamnogalacturonate lyase-like protein	AT1G09880	TTS (AT1G09870.1)	2153	AT1G09880.1	F21M12.27|F21M12_27	rhamnogalacturonate lyase-like protein
926	NC_003070.9-3219000	NC_003070.9	Chr1	3219000	3220000	+	344	NC_003070.9-3217000	NC_003070.9	Chr1	3217000	3218000	+	385	1988	11	5.65608	0.83242	-3.54598	1	2	2	2	AT1G09900	TTS (AT1G09910.1)	1367	AT1G09900.1	F21M12.38|F21M12_38	pentatricopeptide repeat-containing protein	AT1G09890	promoter-TSS (AT1G09900.1)	38	AT1G09890.1	F21M12.28|F21M12_28	rhamnogalacturonate lyase-like protein
927	NC_003070.9-3220000	NC_003070.9	Chr1	3220000	3221000	+	131	NC_003070.9-3218000	NC_003070.9	Chr1	3218000	3219000	+	556	2111	7	3.10877	0.974458	-3.28714	1	2	2	3	AT1G09900	TTS (AT1G09900.1)	2367	AT1G09900.1	F21M12.38|F21M12_38	pentatricopeptide repeat-containing protein	AT1G09900	promoter-TSS (AT1G09890.1)	367	AT1G09900.1	F21M12.38|F21M12_38	pentatricopeptide repeat-containing protein
928	NC_003070.9-3222000	NC_003070.9	Chr1	3222000	3223000	+	197	NC_003070.9-3219000	NC_003070.9	Chr1	3219000	3220000	+	344	2657	9	2.87209	1.5482	-5.93937	1	2	2	2	AT1G09910	intron (AT1G09910.1, intron 6 of 14)	2041	AT1G09910.1	F21M12.30|F21M12_30	rhamnogalacturonate lyase-like protein	AT1G09900	TTS (AT1G09910.1)	1367	AT1G09900.1	F21M12.38|F21M12_38	pentatricopeptide repeat-containing protein
929	NC_003070.9-3224000	NC_003070.9	Chr1	3224000	3225000	+	548	NC_003070.9-3218000	NC_003070.9	Chr1	3218000	3219000	+	556	5952	30	13.2255	1.30831	-10.1386	1	2	3	3	AT1G09910	promoter-TSS (AT1G09910.1)	41	AT1G09910.1	F21M12.30|F21M12_30	rhamnogalacturonate lyase-like protein	AT1G09900	promoter-TSS (AT1G09890.1)	367	AT1G09900.1	F21M12.38|F21M12_38	pentatricopeptide repeat-containing protein
930	NC_003070.9-3224000	NC_003070.9	Chr1	3224000	3225000	+	548	NC_003070.9-3222000	NC_003070.9	Chr1	3222000	3223000	+	197	2085	13	4.61063	1.29393	-7.08056	1	2	3	2	AT1G09910	promoter-TSS (AT1G09910.1)	41	AT1G09910.1	F21M12.30|F21M12_30	rhamnogalacturonate lyase-like protein	AT1G09910	intron (AT1G09910.1, intron 6 of 14)	2041	AT1G09910.1	F21M12.30|F21M12_30	rhamnogalacturonate lyase-like protein
931	NC_003070.9-3225000	NC_003070.9	Chr1	3225000	3226000	+	327	NC_003070.9-3220000	NC_003070.9	Chr1	3220000	3221000	+	131	5043	6	1.80974	1.72006	-4.59985	1	2	2	2	AT1G09910	promoter-TSS (AT1G09910.1)	-959	AT1G09910.1	F21M12.30|F21M12_30	rhamnogalacturonate lyase-like protein	AT1G09900	TTS (AT1G09900.1)	2367	AT1G09900.1	F21M12.38|F21M12_38	pentatricopeptide repeat-containing protein
932	NC_003070.9-3225000	NC_003070.9	Chr1	3225000	3226000	+	327	NC_003070.9-3224000	NC_003070.9	Chr1	3224000	3225000	+	548	1341	18	7.69911	0.850582	-7.01553	1	2	2	3	AT1G09910	promoter-TSS (AT1G09910.1)	-959	AT1G09910.1	F21M12.30|F21M12_30	rhamnogalacturonate lyase-like protein	AT1G09910	promoter-TSS (AT1G09910.1)	41	AT1G09910.1	F21M12.30|F21M12_30	rhamnogalacturonate lyase-like protein
933	NC_003070.9-3233000	NC_003070.9	Chr1	3233000	3234000	+	272	NC_003070.9-3230000	NC_003070.9	Chr1	3230000	3231000	+	217	3100	7	2.56301	1.33855	-4.17305	1	2	2	1	AT1G09932	promoter-TSS (AT1G09932.2)	-391	AT1G09932.2	0	phosphoglycerate mutase family protein	OPT2	promoter-TSS (AT1G09930.1)	-457	AT1G09930.1	ATOPT2|F21M12.32|F21M12_32|oligopeptide transporter 2	oligopeptide transporter 2
934	NC_003070.9-3238000	NC_003070.9	Chr1	3238000	3239000	+	556	NC_003070.9-3218000	NC_003070.9	Chr1	3218000	3219000	+	556	20166	12	5.87334	0.91723	-4.084	1	2	4	3	HEMA2	exon (AT1G09940.1, exon 2 of 3)	1054	AT1G09940.1	F21M12.33|F21M12_33	glutamyl-tRNA reductase 2	AT1G09900	promoter-TSS (AT1G09890.1)	367	AT1G09900.1	F21M12.38|F21M12_38	pentatricopeptide repeat-containing protein
935	NC_003070.9-3238000	NC_003070.9	Chr1	3238000	3239000	+	556	NC_003070.9-3232000	NC_003070.9	Chr1	3232000	3233000	+	63	5666	5	1.5592	1.60973	-3.91534	1	2	4	1	HEMA2	exon (AT1G09940.1, exon 2 of 3)	1054	AT1G09940.1	F21M12.33|F21M12_33	glutamyl-tRNA reductase 2	AT1G09932	exon (AT1G09932.2, exon 3 of 9)	609	AT1G09932.1	0	phosphoglycerate mutase family protein
936	NC_003070.9-3238000	NC_003070.9	Chr1	3238000	3239000	+	556	NC_003070.9-3233000	NC_003070.9	Chr1	3233000	3234000	+	272	4874	13	6.81645	1.01835	-3.86405	1	2	4	2	HEMA2	exon (AT1G09940.1, exon 2 of 3)	1054	AT1G09940.1	F21M12.33|F21M12_33	glutamyl-tRNA reductase 2	AT1G09932	promoter-TSS (AT1G09932.2)	-391	AT1G09932.2	0	phosphoglycerate mutase family protein
937	NC_003070.9-3241000	NC_003070.9	Chr1	3241000	3242000	+	273	NC_003070.9-3207000	NC_003070.9	Chr1	3207000	3208000	+	371	34415	4	1.06809	1.45532	-3.76419	1	2	2	1	RAS1	exon (AT1G09950.1, exon 1 of 1)	132	AT1G09950.1	F21M12.34|F21M12_34|RESPONSE TO ABA AND SALT 1	response to ABA and salt 1	AT1G09870	exon (AT1G09870.1, exon 7 of 11)	1759	AT1G09870.1	F21M12.26|F21M12_26	histidine acid phosphatase-like protein
938	NC_003070.9-3241000	NC_003070.9	Chr1	3241000	3242000	+	273	NC_003070.9-3237000	NC_003070.9	Chr1	3237000	3238000	+	195	3710	6	2.40194	1.30788	-3.35754	1	2	2	1	RAS1	exon (AT1G09950.1, exon 1 of 1)	132	AT1G09950.1	F21M12.34|F21M12_34|RESPONSE TO ABA AND SALT 1	response to ABA and salt 1	AT1G09935	exon (AT1G09940.1, exon 3 of 3)	-1970	AT1G09935.1	0	phosphoglycerate mutase-like protein
939	NC_003070.9-3245000	NC_003070.9	Chr1	3245000	3246000	+	147	NC_003070.9-3243000	NC_003070.9	Chr1	3243000	3244000	+	192	1691	6	1.29584	1.71348	-6.18433	1	2	2	1	SUT4	exon (AT1G09960.1, exon 2 of 6)	1287	AT1G09960.1	ATSUC4|ATSUT4|F21M12.35|F21M12_35|SUC4|SUCROSE TRANSPORTER 4|sucrose transporter 4	sucrose transporter 4	SUT4	promoter-TSS (AT1G09960.1)	-713	AT1G09960.1	ATSUC4|ATSUT4|F21M12.35|F21M12_35|SUC4|SUCROSE TRANSPORTER 4|sucrose transporter 4	sucrose transporter 4
940	NC_003070.9-3254000	NC_003070.9	Chr1	3254000	3255000	+	290	NC_003070.9-3245000	NC_003070.9	Chr1	3245000	3246000	+	147	9375	6	1.73543	1.59983	-4.78563	1	2	1	2	LRR XI-23	exon (AT1G09970.1, exon 1 of 2)	2183	AT1G09970.2	F21M12.36|F21M12_36|RLK7|receptor-like kinase 7	leucine-rich receptor-like protein kinase	SUT4	exon (AT1G09960.1, exon 2 of 6)	1287	AT1G09960.1	ATSUC4|ATSUT4|F21M12.35|F21M12_35|SUC4|SUCROSE TRANSPORTER 4|sucrose transporter 4	sucrose transporter 4
941	NC_003070.9-3274000	NC_003070.9	Chr1	3274000	3275000	+	420	NC_003070.9-3263000	NC_003070.9	Chr1	3263000	3264000	+	230	11192	8	3.52612	1.08168	-3.62292	1	2	4	1	ERG28	intron (AT1G10030.1, intron 1 of 2)	675	AT1G10030.1	T27I1.5|T27I1_5|homolog of yeast ergosterol28	Ergosterol biosynthetic protein 28-like protein	AT1G09995	TTS (AT1G10000.1)	112	AT1G09995.1	0	DNA repair DEAD helicase RAD3/XP-D subfamily protein
942	NC_003070.9-3275000	NC_003070.9	Chr1	3275000	3276000	+	286	NC_003070.9-3274000	NC_003070.9	Chr1	3274000	3275000	+	420	1425	11	6.0046	0.595633	-3.19257	1	2	2	4	ERG28	TTS (AT1G10040.1)	1675	AT1G10030.1	T27I1.5|T27I1_5|homolog of yeast ergosterol28	Ergosterol biosynthetic protein 28-like protein	ERG28	intron (AT1G10030.1, intron 1 of 2)	675	AT1G10030.1	T27I1.5|T27I1_5|homolog of yeast ergosterol28	Ergosterol biosynthetic protein 28-like protein
943	NC_003070.9-3277000	NC_003070.9	Chr1	3277000	3278000	+	217	NC_003070.9-3274000	NC_003070.9	Chr1	3274000	3275000	+	420	2799	11	4.53941	1.23326	-5.03986	1	2	2	4	AT1G10040	exon (AT1G10040.1, exon 4 of 10)	1197	AT1G10040.1	T27I1.6|T27I1_6	alpha/beta-hydrolases superfamily protein	ERG28	intron (AT1G10030.1, intron 1 of 2)	675	AT1G10030.1	T27I1.5|T27I1_5|homolog of yeast ergosterol28	Ergosterol biosynthetic protein 28-like protein
944	NC_003070.9-3277000	NC_003070.9	Chr1	3277000	3278000	+	217	NC_003070.9-3275000	NC_003070.9	Chr1	3275000	3276000	+	286	1737	7	3.07341	0.987572	-3.31814	1	2	2	2	AT1G10040	exon (AT1G10040.1, exon 4 of 10)	1197	AT1G10040.1	T27I1.6|T27I1_6	alpha/beta-hydrolases superfamily protein	ERG28	TTS (AT1G10040.1)	1675	AT1G10030.1	T27I1.5|T27I1_5|homolog of yeast ergosterol28	Ergosterol biosynthetic protein 28-like protein
945	NC_003070.9-3278000	NC_003070.9	Chr1	3278000	3279000	+	120	NC_003070.9-3274000	NC_003070.9	Chr1	3274000	3275000	+	420	4207	6	2.49576	1.25628	-3.21902	1	2	2	4	AT1G10040	promoter-TSS (AT1G10050.1)	197	AT1G10040.1	T27I1.6|T27I1_6	alpha/beta-hydrolases superfamily protein	ERG28	intron (AT1G10030.1, intron 1 of 2)	675	AT1G10030.1	T27I1.5|T27I1_5|homolog of yeast ergosterol28	Ergosterol biosynthetic protein 28-like protein
946	NC_003070.9-3291000	NC_003070.9	Chr1	3291000	3292000	+	309	NC_003070.9-3278000	NC_003070.9	Chr1	3278000	3279000	+	120	12503	4	1.15418	1.41453	-3.53323	1	2	2	2	BCAT-2	intron (AT1G10090.1, intron 9 of 10)	3413	AT1G10070.3	ATBCAT-2|T27I1.9|T27I1_9|branched-chain amino acid transaminase 2	branched-chain-amino-acid aminotransferase 2	AT1G10040	promoter-TSS (AT1G10050.1)	197	AT1G10040.1	T27I1.6|T27I1_6	alpha/beta-hydrolases superfamily protein
947	NC_003070.9-3291000	NC_003070.9	Chr1	3291000	3292000	+	309	NC_003070.9-3288000	NC_003070.9	Chr1	3288000	3289000	+	123	2816	5	1.86947	1.2587	-3.20978	1	2	2	1	BCAT-2	intron (AT1G10090.1, intron 9 of 10)	3413	AT1G10070.3	ATBCAT-2|T27I1.9|T27I1_9|branched-chain amino acid transaminase 2	branched-chain-amino-acid aminotransferase 2	BCAT-2	exon (AT1G10070.2, exon 3 of 11)	413	AT1G10070.3	ATBCAT-2|T27I1.9|T27I1_9|branched-chain amino acid transaminase 2	branched-chain-amino-acid aminotransferase 2
948	NC_003070.9-3305000	NC_003070.9	Chr1	3305000	3306000	+	195	NC_003070.9-3304000	NC_003070.9	Chr1	3304000	3305000	+	273	1235	6	2.61841	0.767727	-3.01186	1	2	1	2	AT1G10120	intron (AT1G10120.1, intron 1 of 7)	1324	AT1G10120.1	T27I1.15|T27I1_15	transcription factor bHLH74	AT1G10110	TTS (AT1G10110.1)	1758	AT1G10110.1	T27I1.14|T27I1_14	F-box family protein
949	NC_003070.9-3307000	NC_003070.9	Chr1	3307000	3308000	+	149	NC_003070.9-3303000	NC_003070.9	Chr1	3303000	3304000	+	202	3898	5	1.47453	1.66144	-4.08406	1	2	2	1	AT1G10120	promoter-TSS (AT1G10120.1)	-676	AT1G10120.1	T27I1.15|T27I1_15	transcription factor bHLH74	AT1G10110	TTS (AT1G10120.1)	758	AT1G10110.1	T27I1.14|T27I1_14	F-box family protein
950	NC_003070.9-3320000	NC_003070.9	Chr1	3320000	3321000	+	325	NC_003070.9-3304000	NC_003070.9	Chr1	3304000	3305000	+	273	16528	6	2.24306	1.19033	-3.63265	1	2	2	2	AT1G10140	intron (AT1G10130.1, intron 27 of 33)	3048	AT1G10140.1	F14N23.2|F14N23_2	uncharacterized protein	AT1G10110	TTS (AT1G10110.1)	1758	AT1G10110.1	T27I1.14|T27I1_14	F-box family protein
951	NC_003070.9-3330000	NC_003070.9	Chr1	3330000	3331000	+	404	NC_003070.9-3326000	NC_003070.9	Chr1	3326000	3327000	+	104	4486	8	1.78959	2.12735	-7.68951	1	2	4	1	AT1G10160	exon (AT1G10160.1, exon 1 of 1)	1529	AT1G10160.1	F14N23.4|F14N23_4	pseudo	AT1G10150	exon (AT1G10150.1, exon 1 of 1)	676	AT1G10150.1	ATPP2-A10|F14N23.3|F14N23_3|phloem protein 2-A10	Carbohydrate-binding protein
952	NC_003070.9-3331000	NC_003070.9	Chr1	3331000	3332000	+	283	NC_003070.9-3327000	NC_003070.9	Chr1	3327000	3328000	+	153	3584	5	1.82465	1.39669	-3.29023	1	2	4	1	AT1G10160	exon (AT1G10160.1, exon 1 of 1)	2529	AT1G10160.1	F14N23.4|F14N23_4	pseudo	PP2-A10	TTS (AT1G10155.1)	948	AT1G10155.1	ATPP2-A10|phloem protein 2-A10	phloem protein 2-A10
953	NC_003070.9-3332000	NC_003070.9	Chr1	3332000	3333000	+	545	NC_003070.9-3330000	NC_003070.9	Chr1	3330000	3331000	+	404	1845	27	9.36026	1.36627	-13.5215	1	4	4	4	AT1G10160	exon (AT1G10160.1, exon 1 of 1)	3529	AT1G10160.1	F14N23.4|F14N23_4	pseudo	AT1G10160	exon (AT1G10160.1, exon 1 of 1)	1529	AT1G10160.1	F14N23.4|F14N23_4	pseudo
954	NC_003070.9-3332000	NC_003070.9	Chr1	3332000	3333000	+	545	NC_003070.9-3331000	NC_003070.9	Chr1	3331000	3332000	+	283	1399	12	6.50614	0.605149	-3.43055	1	4	4	4	AT1G10160	exon (AT1G10160.1, exon 1 of 1)	3529	AT1G10160.1	F14N23.4|F14N23_4	pseudo	AT1G10160	exon (AT1G10160.1, exon 1 of 1)	2529	AT1G10160.1	F14N23.4|F14N23_4	pseudo
955	NC_003070.9-3332000	NC_003070.9	Chr1	3332000	3333000	+	545	NC_003070.9-3307000	NC_003070.9	Chr1	3307000	3308000	+	149	25021	4	1.24681	1.28177	-3.28907	1	4	4	2	AT1G10160	exon (AT1G10160.1, exon 1 of 1)	3529	AT1G10160.1	F14N23.4|F14N23_4	pseudo	AT1G10120	promoter-TSS (AT1G10120.1)	-676	AT1G10120.1	T27I1.15|T27I1_15	transcription factor bHLH74
956	NC_003070.9-3333000	NC_003070.9	Chr1	3333000	3334000	+	311	NC_003070.9-3330000	NC_003070.9	Chr1	3330000	3331000	+	404	2902	11	5.27726	1.02901	-3.9891	1	2	4	4	NFXL1	TTS (AT1G10160.1)	3991	AT1G10170.1	ATNFXL1|F14N23.5|F14N23_5|NF-X-like 1	NF-X1-type zinc finger protein NFXL1	AT1G10160	exon (AT1G10160.1, exon 1 of 1)	1529	AT1G10160.1	F14N23.4|F14N23_4	pseudo
957	NC_003070.9-3333000	NC_003070.9	Chr1	3333000	3334000	+	311	NC_003070.9-3331000	NC_003070.9	Chr1	3331000	3332000	+	283	2413	11	3.66813	1.35189	-6.61048	1	2	4	4	NFXL1	TTS (AT1G10160.1)	3991	AT1G10170.1	ATNFXL1|F14N23.5|F14N23_5|NF-X-like 1	NF-X1-type zinc finger protein NFXL1	AT1G10160	exon (AT1G10160.1, exon 1 of 1)	2529	AT1G10160.1	F14N23.4|F14N23_4	pseudo
958	NC_003070.9-3335000	NC_003070.9	Chr1	3335000	3336000	+	255	NC_003070.9-3332000	NC_003070.9	Chr1	3332000	3333000	+	545	3065	12	5.81377	1.02091	-4.19401	1	2	6	4	NFXL1	exon (AT1G10170.1, exon 1 of 1)	1991	AT1G10170.1	ATNFXL1|F14N23.5|F14N23_5|NF-X-like 1	NF-X1-type zinc finger protein NFXL1	AT1G10160	exon (AT1G10160.1, exon 1 of 1)	3529	AT1G10160.1	F14N23.4|F14N23_4	pseudo
959	NC_003070.9-3335000	NC_003070.9	Chr1	3335000	3336000	+	255	NC_003070.9-3331000	NC_003070.9	Chr1	3331000	3332000	+	283	3962	7	2.99461	1.23856	-3.43111	1	2	6	4	NFXL1	exon (AT1G10170.1, exon 1 of 1)	1991	AT1G10170.1	ATNFXL1|F14N23.5|F14N23_5|NF-X-like 1	NF-X1-type zinc finger protein NFXL1	AT1G10160	exon (AT1G10160.1, exon 1 of 1)	2529	AT1G10160.1	F14N23.4|F14N23_4	pseudo
960	NC_003070.9-3335000	NC_003070.9	Chr1	3335000	3336000	+	255	NC_003070.9-3310000	NC_003070.9	Chr1	3310000	3311000	+	342	24824	4	1.32574	1.22191	-3.09538	1	2	6	1	NFXL1	exon (AT1G10170.1, exon 1 of 1)	1991	AT1G10170.1	ATNFXL1|F14N23.5|F14N23_5|NF-X-like 1	NF-X1-type zinc finger protein NFXL1	ECA3	promoter-TSS (AT1G10130.1)	-430	AT1G10130.1	ARABIDOPSIS THALIANA ER-TYPE CA2+-ATPASE 3|ATECA3|T27I1.16|T27I1_16|endoplasmic reticulum-type calcium-transporting ATPase 3	calcium-transporting ATPase 3, ER-type
961	NC_003070.9-3335000	NC_003070.9	Chr1	3335000	3336000	+	255	NC_003070.9-3333000	NC_003070.9	Chr1	3333000	3334000	+	311	1655	7	3.27778	0.913491	-3.02894	1	2	6	4	NFXL1	exon (AT1G10170.1, exon 1 of 1)	1991	AT1G10170.1	ATNFXL1|F14N23.5|F14N23_5|NF-X-like 1	NF-X1-type zinc finger protein NFXL1	NFXL1	TTS (AT1G10160.1)	3991	AT1G10170.1	ATNFXL1|F14N23.5|F14N23_5|NF-X-like 1	NF-X1-type zinc finger protein NFXL1
962	NC_003070.9-3336000	NC_003070.9	Chr1	3336000	3337000	+	579	NC_003070.9-3333000	NC_003070.9	Chr1	3333000	3334000	+	311	2588	17	7.53189	1.16408	-6.33478	1	2	3	4	NFXL1	exon (AT1G10170.1, exon 1 of 1)	991	AT1G10170.1	ATNFXL1|F14N23.5|F14N23_5|NF-X-like 1	NF-X1-type zinc finger protein NFXL1	NFXL1	TTS (AT1G10160.1)	3991	AT1G10170.1	ATNFXL1|F14N23.5|F14N23_5|NF-X-like 1	NF-X1-type zinc finger protein NFXL1
963	NC_003070.9-3336000	NC_003070.9	Chr1	3336000	3337000	+	579	NC_003070.9-3238000	NC_003070.9	Chr1	3238000	3239000	+	556	97967	4	0.917022	2.24131	-3.96977	1	2	3	4	NFXL1	exon (AT1G10170.1, exon 1 of 1)	991	AT1G10170.1	ATNFXL1|F14N23.5|F14N23_5|NF-X-like 1	NF-X1-type zinc finger protein NFXL1	HEMA2	exon (AT1G09940.1, exon 2 of 3)	1054	AT1G09940.1	F21M12.33|F21M12_33	glutamyl-tRNA reductase 2
964	NC_003070.9-3337000	NC_003070.9	Chr1	3337000	3338000	+	115	NC_003070.9-3335000	NC_003070.9	Chr1	3335000	3336000	+	255	1848	4	1.19472	1.30084	-3.42644	1	2	1	6	NFXL1	promoter-TSS (AT1G10170.1)	-9	AT1G10170.1	ATNFXL1|F14N23.5|F14N23_5|NF-X-like 1	NF-X1-type zinc finger protein NFXL1	NFXL1	exon (AT1G10170.1, exon 1 of 1)	1991	AT1G10170.1	ATNFXL1|F14N23.5|F14N23_5|NF-X-like 1	NF-X1-type zinc finger protein NFXL1
965	NC_003070.9-3340000	NC_003070.9	Chr1	3340000	3341000	+	415	NC_003070.9-3336000	NC_003070.9	Chr1	3336000	3337000	+	579	3820	19	9.97671	1.00758	-5.05707	1	2	2	3	AT1G10180	exon (AT1G10180.1, exon 3 of 7)	1108	AT1G10180.1	F14N23.6|F14N23_6	uncharacterized protein	NFXL1	exon (AT1G10170.1, exon 1 of 1)	991	AT1G10170.1	ATNFXL1|F14N23.5|F14N23_5|NF-X-like 1	NF-X1-type zinc finger protein NFXL1
966	NC_003070.9-3340000	NC_003070.9	Chr1	3340000	3341000	+	415	NC_003070.9-3335000	NC_003070.9	Chr1	3335000	3336000	+	255	4839	9	4.34173	1.12051	-3.43899	1	2	2	6	AT1G10180	exon (AT1G10180.1, exon 3 of 7)	1108	AT1G10180.1	F14N23.6|F14N23_6	uncharacterized protein	NFXL1	exon (AT1G10170.1, exon 1 of 1)	1991	AT1G10170.1	ATNFXL1|F14N23.5|F14N23_5|NF-X-like 1	NF-X1-type zinc finger protein NFXL1
967	NC_003070.9-3346000	NC_003070.9	Chr1	3346000	3347000	+	277	NC_003070.9-3320000	NC_003070.9	Chr1	3320000	3321000	+	325	25502	4	1.2634	1.26841	-3.24027	1	2	1	2	AT1G10190	promoter-TSS (AT1G10190.1)	-868	AT1G10190.1	F14N23.7|F14N23_7	uncharacterized protein	AT1G10140	intron (AT1G10130.1, intron 27 of 33)	3048	AT1G10140.1	F14N23.2|F14N23_2	uncharacterized protein
968	NC_003070.9-3350000	NC_003070.9	Chr1	3350000	3351000	+	541	NC_003070.9-3347000	NC_003070.9	Chr1	3347000	3348000	+	300	3094	13	6.7765	0.923814	-3.89935	1	2	4	1	MPK1	exon (AT1G10210.2, exon 2 of 2)	1265	AT1G10210.2	ATMPK1|F14N23.9|F14N23_9|MITOGEN-ACTIVATED PROTEIN KINASE|mitogen-activated protein kinase 1	mitogen-activated protein kinase 1	WLIM1	intron (AT1G10200.1, intron 1 of 4)	385	AT1G10200.1	F14N23.8|F14N23_8	transcription factor lim1
969	NC_003070.9-3350000	NC_003070.9	Chr1	3350000	3351000	+	541	NC_003070.9-3349000	NC_003070.9	Chr1	3349000	3350000	+	299	1215	12	6.79602	0.562773	-3.15251	1	2	4	2	MPK1	exon (AT1G10210.2, exon 2 of 2)	1265	AT1G10210.2	ATMPK1|F14N23.9|F14N23_9|MITOGEN-ACTIVATED PROTEIN KINASE|mitogen-activated protein kinase 1	mitogen-activated protein kinase 1	MPK1	5' UTR (AT1G10210.2, exon 1 of 2)	265	AT1G10210.2	ATMPK1|F14N23.9|F14N23_9|MITOGEN-ACTIVATED PROTEIN KINASE|mitogen-activated protein kinase 1	mitogen-activated protein kinase 1
970	NC_003070.9-3351000	NC_003070.9	Chr1	3351000	3352000	+	431	NC_003070.9-3349000	NC_003070.9	Chr1	3349000	3350000	+	299	1373	14	5.39372	1.19921	-6.68209	1	2	3	2	AT1G10220	promoter-TSS (AT1G10220.1)	-659	AT1G10220.1	F14N23.10|F14N23_10	uncharacterized protein	MPK1	5' UTR (AT1G10210.2, exon 1 of 2)	265	AT1G10210.2	ATMPK1|F14N23.9|F14N23_9|MITOGEN-ACTIVATED PROTEIN KINASE|mitogen-activated protein kinase 1	mitogen-activated protein kinase 1
971	NC_003070.9-3353000	NC_003070.9	Chr1	3353000	3354000	+	230	NC_003070.9-3351000	NC_003070.9	Chr1	3351000	3352000	+	431	2533	9	4.15677	0.949725	-3.68078	1	2	1	3	AT1G10220	promoter-TSS (AT1G10220.2)	-743	AT1G10220.2	F14N23.10|F14N23_10	uncharacterized protein	AT1G10220	promoter-TSS (AT1G10220.1)	-659	AT1G10220.1	F14N23.10|F14N23_10	uncharacterized protein
972	NC_003070.9-3354000	NC_003070.9	Chr1	3354000	3355000	+	325	NC_003070.9-3350000	NC_003070.9	Chr1	3350000	3351000	+	541	3538	16	7.43994	1.1863	-5.56497	1	2	3	4	AT1G10220	exon (AT1G10220.1, exon 2 of 2)	257	AT1G10220.2	F14N23.10|F14N23_10	uncharacterized protein	MPK1	exon (AT1G10210.2, exon 2 of 2)	1265	AT1G10210.2	ATMPK1|F14N23.9|F14N23_9|MITOGEN-ACTIVATED PROTEIN KINASE|mitogen-activated protein kinase 1	mitogen-activated protein kinase 1
973	NC_003070.9-3354000	NC_003070.9	Chr1	3354000	3355000	+	325	NC_003070.9-3351000	NC_003070.9	Chr1	3351000	3352000	+	431	3219	12	5.90477	0.999516	-4.07028	1	2	3	3	AT1G10220	exon (AT1G10220.1, exon 2 of 2)	257	AT1G10220.2	F14N23.10|F14N23_10	uncharacterized protein	AT1G10220	promoter-TSS (AT1G10220.1)	-659	AT1G10220.1	F14N23.10|F14N23_10	uncharacterized protein
974	NC_003070.9-3355000	NC_003070.9	Chr1	3355000	3356000	+	417	NC_003070.9-3350000	NC_003070.9	Chr1	3350000	3351000	+	541	4457	16	9.59789	0.816309	-3.36979	1	2	1	4	SK18	promoter-TSS (AT1G10230.1)	-71	AT1G10230.1	ASK18|F14N23.11|F14N23_11|SKP1-like 18	SKP1-like protein 18	MPK1	exon (AT1G10210.2, exon 2 of 2)	1265	AT1G10210.2	ATMPK1|F14N23.9|F14N23_9|MITOGEN-ACTIVATED PROTEIN KINASE|mitogen-activated protein kinase 1	mitogen-activated protein kinase 1
975	NC_003070.9-3359000	NC_003070.9	Chr1	3359000	3360000	+	427	NC_003070.9-3330000	NC_003070.9	Chr1	3330000	3331000	+	404	29015	6	2.10504	1.24343	-3.89501	1	2	2	4	FRS11	TTS (AT1G10250.1)	338	AT1G10240.1	F14N23.12|F14N23_12|FAR1-related sequence 11	protein FAR1-related sequence 11	AT1G10160	exon (AT1G10160.1, exon 1 of 1)	1529	AT1G10160.1	F14N23.4|F14N23_4	pseudo
976	NC_003070.9-3364000	NC_003070.9	Chr1	3364000	3365000	+	278	NC_003070.9-3360000	NC_003070.9	Chr1	3360000	3361000	+	143	4512	5	1.71884	1.47224	-3.50885	1	2	4	2	GRP23	exon (AT1G10270.1, exon 1 of 1)	996	AT1G10270.1	F14N23.15|F14N23_15|glutamine-rich protein 23	glutamine-rich protein 23	AT1G10250	promoter-TSS (AT1G10240.1)	8	AT1G10250.1	F14N23.13|F14N23_13	uncharacterized protein
977	NC_003070.9-3367000	NC_003070.9	Chr1	3367000	3368000	+	566	NC_003070.9-3360000	NC_003070.9	Chr1	3360000	3361000	+	143	7452	8	3.56663	1.16587	-3.58893	1	2	3	2	AT1G10280	intron (AT1G10280.1, intron 1 of 1)	1595	AT1G10280.1	F14N23.16|F14N23_16	core-2/I-branching beta-1,6-N-acetylglucosaminyltransferase family protein	AT1G10250	promoter-TSS (AT1G10240.1)	8	AT1G10250.1	F14N23.13|F14N23_13	uncharacterized protein
[truncated: 49,253 more rows]

## Sheet: lhp1_Mutant_Significant_Inter
InteractionID	PeakID(1)	chr(1)	chr(1)	start(1)	end(1)	strand(1)	Total Reads(1)	PeakID(2)	chr(2)	chr(2)	start(2)	end(2)	strand(2)	Total Reads(2)	Distance	Interaction Reads	Expected Reads	Z-score	LogP	FDR(Benjamini, based on 7.32e+03 total tests)	Circos Thickness	Total Number of Significant Interactions at region(1)	Total Number of Significant Interactions at region(2)	Gene Name(1)	Annotation(1)	Distance to TSS(1)	Nearest PromoterID(1)	Gene Alias(1)	Gene Description(1)	Gene Name(2)	Annotation(2)	Distance to TSS(2)	Nearest PromoterID(2)	Gene Alias(2)	Gene Description(2)
[truncated: 70,830 more rows]
